# Supplementary material for: Comparative genomics of the dairy isolate Streptococcus macedonicus ACA-DC 198 against related members of the Streptococcus bovis/Streptococcus equinus complex
Source: BMC Genomics. 2014 Apr 8;15:272. doi: 10.1186/1471-2164-15-272 (PMC4051162; doi:10.1186/1471-2164-15-272)
Supplement: Additional file 2: Table S1 — Core genome analysis among Streptococcus gallolyticus UCN34, Streptococcus gallolyticus ATCC 43143, Streptococcus gallolyticus ATCC BAA-2069, Streptococcus macedonicus ACA-DC 198 and Streptococcus pasteurianus ATCC 43144 calculated using the EDGAR software. [file 1471-2164-15-272-S2.XLS]

## Sheet: coregenes
Table S1. Core genome analysis among Streptococcus gallolyticus UCN34, Streptococcus gallolyticus ATCC 43143, Streptococcus gallolyticus ATCC BAA-2069, Streptococcus macedonicus ACA-DC 198 and Streptococcus pasteurianus ATCC 43144 calculated using the EDGAR software
Streptococcus gallolyticus subsp. gallolyticus UCN34		Streptococcus gallolyticus subsp. gallolyticus ATCC 43143		Streptococcus gallolyticus subsp. gallolyticus ATCC BAA-2069		Streptococcus macedonicus ACA-DC 198		Streptococcus pasteurianus ATCC 43144
locus_tag	annotated function	locus_tag	annotated function	locus_tag	annotated function	locus_tag	annotated function	locus_tag	annotated function
GALLO_0001	Chromosomal replication initiator protein DnaA	SGGB_0001	chromosomal replication initiator protein	SGGBAA2069_c00010	Chromosomal replication initiator protein dnaA	SMA_0001	Replication initiation protein DnaA	SGPB_0001	chromosomal replication initiator protein
GALLO_0002	DNA polymerase III (beta subunit)	SGGB_0002	DNA polymerase III subunit beta	SGGBAA2069_c00020	DNA polymerase III subunit beta	SMA_0002	DNA polymerase III beta subunit	SGPB_0002	DNA polymerase III subunit beta
GALLO_0003	diacylglycerol kinase	SGGB_0003	diacylglycerol kinase family protein	SGGBAA2069_c00030	diacylglycerol kinase ysfG	SMA_0003	Transcription regulator [contains diacylglycerol kinase catalytic domain]	SGPB_0003	diacylglycerol kinase family protein
GALLO_0004	hypothetical protein	SGGB_0004	conserved hypothetical protein	SGGBAA2069_c00040	hypothetical protein	SMA_0004	Hypothetical protein	SGPB_0004	hypothetical protein
GALLO_0005	GTP-binding protein	SGGB_0005	putative GTPase	SGGBAA2069_c00050	putative GTP-binding protein YLF2	SMA_0005	GTP-binding and nucleic acid-binding protein YchF	SGPB_0005	putative GTPase
GALLO_0006	peptidyl-tRNA hydrolase	SGGB_0006	peptidyl-tRNA hydrolase	SGGBAA2069_c00060	peptidyl-tRNA hydrolase	SMA_0006	Peptidyl-tRNA hydrolase	SGPB_0006	peptidyl-tRNA hydrolase
GALLO_0009	hypothetical protein	SGGB_0009	S4 RNA-binding domain-containing protein	SGGBAA2069_c00090	hypothetical protein	SMA_0009	S4-domain-containing heat shock protein	SGPB_0011	S4 RNA-binding domain-containing protein
GALLO_0010	cell-division initiation protein DivIC	SGGB_0010	cell division protein DivIC	SGGBAA2069_c00100	hypothetical protein	SMA_0010	Cell division protein DivIC	SGPB_0012	cell division protein DivIC
GALLO_0011	hypothetical protein	SGGB_0011	putative extracellular protein	SGGBAA2069_c00110	hypothetical protein	SMA_0011	Hypothetical protein	SGPB_0013	hypothetical protein
GALLO_0012	hypothetical protein	SGGB_0012	beta-lactamase	SGGBAA2069_c00120	beta-lactamase	SMA_0012	Hypothetical protein	SGPB_0014	beta-lactamase
GALLO_0013	hypothetical protein	SGGB_0013	tRNA(Ile)-lysidine synthase	SGGBAA2069_c00130	tRNA(Ile)-lysidine synthetase	SMA_0013	tRNA(Ile)-lysidine synthase	SGPB_0015	tRNA(Ile)-lysidine synthase
GALLO_0014	hypoxanthine-guanine phosphoribosyltransferase	SGGB_0014	hypoxanthine phosphoribosyltransferase	SGGBAA2069_c00140	hypoxanthine-guanine phosphoribosyltransferase	SMA_0014	Hypoxanthine-guanine phosphoribosyltransferase	SGPB_0016	hypoxanthine phosphoribosyltransferase
GALLO_0015	cell-division protein FtsH	SGGB_0015	cell division protease	SGGBAA2069_c00150	cell division protein FtsH	SMA_0015	ATP-dependent zinc metalloprotease FtsH	SGPB_0017	cell division protease
GALLO_0017	cell shape-determining protein MreC	SGGB_0016	rod shape-determining protein	SGGBAA2069_c00170	Rod shape-determining protein mreC	SMA_0020	Rod shape-determining protein MreC	SGPB_0019	rod shape-determining protein
GALLO_0019	glucan-binding protein	SGGB_0018	extracellular peptidoglycan hydrolase	SGGBAA2069_c00180	peptidoglycan hydrolase / glucan binding protein	SMA_0022	Secreted antigen GbpB/SagA/PcsB, putative peptidoglycan hydrolase	SGPB_0021	extracellular peptidoglycan hydrolase
GALLO_0020	phosphoribosylpyrophosphate synthetase	SGGB_0019	ribose-phosphate pyrophosphokinase	SGGBAA2069_c00190	ribose-phosphate pyrophosphokinase	SMA_0023	Ribose-phosphate pyrophosphokinase 1	SGPB_0022	ribose-phosphate pyrophosphokinase
GALLO_0021	aminotransferase	SGGB_0020	aminotransferase	SGGBAA2069_c00200	aminotransferase	SMA_0024	Aromatic amino acid aminotransferase gamma	SGPB_0023	aminotransferase
GALLO_0022	DNA repair and homologous recombination RecO	SGGB_0021	DNA repair protein	SGGBAA2069_c00210	DNA repair protein recO	SMA_0025	DNA recombination and repair protein RecO	SGPB_0024	DNA repair protein
GALLO_0023	fatty acid/phospholipid synthesis protein PlsX	SGGB_0022	glycerol-3-phosphate acyltransferase	SGGBAA2069_c00220	glycerol-3-phosphate acyltransferase PlsX	SMA_0026	Phosphate:acyl-ACP acyltransferase PlsX	SGPB_0025	glycerol-3-phosphate acyltransferase
GALLO_0024	acyl carrier protein	SGGB_0023	acyl carrier protein	SGGBAA2069_c00230	acyl carrier protein	SMA_0027	Acyl carrier protein	SGPB_0026	acyl carrier protein
GALLO_0025	phosphoribosylaminoimidazole succinocarboxamide synthetase	SGGB_0024	phosphoribosylaminoimidazole-succinocarboxamidesynthase	SGGBAA2069_c00240	phosphoribosylaminoimidazole-succinocarboxamidesynthase	SMA_0028	Phosphoribosylaminoimidazole-succinocarboxamidesynthase	SGPB_0027	phosphoribosylaminoimidazole-succinocarboxamidesynthase
GALLO_0026	phosphoribosylformylglycinamidine synthetase	SGGB_0025	phosphoribosylformylglycinamidine synthase	SGGBAA2069_c00250	phosphoribosylformylglycinamidine synthase	SMA_0029	Phosphoribosylformylglycinamidine synthase	SGPB_0028	phosphoribosylformylglycinamidine synthase
GALLO_0027	glutamine phosphoribosylpyrophosphate amidotransferase	SGGB_0026	amidophosphoribosyltransferase	SGGBAA2069_c00260	amidophosphoribosyltransferase	SMA_0030	Amidophosphoribosyltransferase	SGPB_0029	amidophosphoribosyltransferase
GALLO_0028	phosphoribosylaminoimidazole synthetase	SGGB_0027	phosphoribosylformylglycinamidine cyclo-ligase	SGGBAA2069_c00270	phosphoribosylaminoimidazole synthetase	SMA_0031	Phosphoribosylformylglycinamidine cyclo-ligase	SGPB_0030	phosphoribosylformylglycinamidine cyclo-ligase
GALLO_0029	phosphoribosylglycinamide formyltransferase	SGGB_0028	phosphoribosylglycinamide formyltransferase 1	SGGBAA2069_c00280	phosphoribosylglycinamide formyltransferase	SMA_0032	Phosphoribosylglycinamide formyltransferase	SGPB_0031	phosphoribosylglycinamide formyltransferase 1
GALLO_0031	phosphoribosylaminoimidazole carboxy formyl formyltransferase	SGGB_0030	bifunctional phosphoribosylaminoimidazolecarboxamide formyltransferase / IMP cyclohydrolase	SGGBAA2069_c00300	bifunctionalphosphoribosylaminoimidazolecarboxamide formyltransferase/IMP cyclohydrolase	SMA_0034	IMPcyclohydrolase/Phosphoribosylaminoimidazoleca rboxamideformyltransferase	SGPB_0032	bifunctionalphosphoribosylaminoimidazolecarboxamide formyltransferase/IMP cyclohydrolase
GALLO_0032	phosphoribosylglycinamide synthetase	SGGB_0031	phosphoribosylamine--glycine ligase	SGGBAA2069_c00320	phosphoribosylamine--glycine ligase	SMA_0106	Phosphoribosylamine--glycine ligase	SGPB_0033	phosphoribosylamine--glycine ligase
GALLO_0033	hypothetical protein	SGGB_0032	conserved hypothetical protein	SGGBAA2069_c00330	hypothetical protein	SMA_0107	Hypothetical protein	SGPB_0034	hypothetical protein
GALLO_0034	phosphoribosylaminoimidazole carboxylase I	SGGB_0033	5-(carboxyamino)imidazole ribonucleotide mutase	SGGBAA2069_c00340	phosphoribosylaminoimidazole carboxylase catalytic subunit	SMA_0108	Phosphoribosylaminoimidazole carboxylase catalytic subunit	SGPB_0035	5-(carboxyamino)imidazole ribonucleotide mutase
GALLO_0035	phosphoribosylaminoimidazole carboxylase II	SGGB_0034	5-(carboxyamino)imidazole ribonucleotide synthase	SGGBAA2069_c00350	phosphoribosylaminoimidazole carboxylase ATPase subunit	SMA_0109	Phosphoribosylaminoimidazole carboxylase ATPase subunit	SGPB_0036	5-(carboxyamino)imidazole ribonucleotide synthase
GALLO_0037	adenylosuccinate lyase	SGGB_0036	adenylosuccinate lyase	SGGBAA2069_c00370	adenylosuccinate lyase	SMA_0111	Adenylosuccinate lyase	SGPB_0038	adenylosuccinate lyase
GALLO_0038	Cro/CI family transcriptional regulator	SGGB_0037	putative transcriptional regulator	SGGBAA2069_c00380	transcriptional regulator	SMA_0105	Transcriptional regulator	SGPB_0039	putative transcriptional regulator
GALLO_0039	protein tyrosine-phosphatase	SGGB_0038	protein-tyrosine phosphatase	SGGBAA2069_c00390	protein-tyrosine phosphatase	SMA_0037	Low molecular weight protein tyrosine phosphatase	SGPB_0040	protein-tyrosine phosphatase
GALLO_0040	hypothetical protein	SGGB_0039	signal peptide containing membrane protein	SGGBAA2069_c00400	hypothetical protein	SMA_0038	MORN motif family protein	SGPB_0041	signal peptide containing membrane protein
GALLO_0041	acyltransferase family	SGGB_0040	membrane associated acyltransferase	SGGBAA2069_c00410	acyltransferase	SMA_0039	Acyltransferase family	SGPB_0042	membrane associated acyltransferase
GALLO_0042	threonine synthase	SGGB_0041	threonine synthase	SGGBAA2069_c00430	threonine synthase	SMA_0041	Threonine synthase	SGPB_0043	threonine synthase
GALLO_0043	MATE family multidrug efflux pumps	SGGB_0042	Multi Antimicrobial Extrusion (MATE) family transporter	SGGBAA2069_c00440	Multidrug resistance protein mdtK	SMA_0042	Multi antimicrobial extrusion (MATE) family transporter	SGPB_0044	multi Antimicrobial Extrusion (MATE) family transporter
GALLO_0049	ribosomal protein S10	SGGB_0049	30S ribosomal protein S10	SGGBAA2069_c00510	30S ribosomal protein S10	SMA_0049	SSU ribosomal protein S10p (S20e)	SGPB_0047	30S ribosomal protein S10
GALLO_0050	ribosomal protein L3	SGGB_0050	50S ribosomal protein L3	SGGBAA2069_c00520	50S ribosomal protein L3	SMA_0050	LSU ribosomal protein L3p (L3e)	SGPB_0048	50S ribosomal protein L3
GALLO_0051	ribosomal protein L4	SGGB_0051	50S ribosomal protein L4	SGGBAA2069_c00530	50S ribosomal protein L4	SMA_0051	LSU ribosomal protein L4p (L1e)	SGPB_0049	50S ribosomal protein L4
GALLO_0052	ribosomal protein L23	SGGB_0052	50S ribosomal protein L23	SGGBAA2069_c00540	50S ribosomal protein L23	SMA_0052	LSU ribosomal protein L23p (L23Ae)	SGPB_0050	50S ribosomal protein L23
GALLO_0053	ribosomal protein L2	SGGB_0053	50S ribosomal protein L2	SGGBAA2069_c00550	50S ribosomal protein L2	SMA_0053	LSU ribosomal protein L2p (L8e)	SGPB_0051	50S ribosomal protein L2
GALLO_0054	ribosomal protein S19	SGGB_0054	30S ribosomal protein S19	SGGBAA2069_c00560	30S ribosomal protein S19	SMA_0054	SSU ribosomal protein S19p (S15e)	SGPB_0052	30S ribosomal protein S19
GALLO_0055	ribosomal protein L22	SGGB_0055	50S ribosomal protein L22	SGGBAA2069_c00570	50S ribosomal protein L22	SMA_0055	LSU ribosomal protein L22p (L17e)	SGPB_0053	50S ribosomal protein L22
GALLO_0056	ribosomal protein S3	SGGB_0056	30S ribosomal protein S3	SGGBAA2069_c00580	30S ribosomal protein S3	SMA_0056	SSU ribosomal protein S3p (S3e)	SGPB_0054	30S ribosomal protein S3
GALLO_0057	ribosomal protein L16	SGGB_0057	50S ribosomal protein L16	SGGBAA2069_c00590	50S ribosomal protein L16	SMA_0057	LSU ribosomal protein L16p (L10e)	SGPB_0055	50S ribosomal protein L16
GALLO_0058	ribosomal protein L29	SGGB_0058	50S ribosomal protein L29	SGGBAA2069_c00600	50S ribosomal protein L29	SMA_0058	LSU ribosomal protein L29p (L35e)	SGPB_0056	50S ribosomal protein L29
GALLO_0059	ribosomal protein S17	SGGB_0059	30S ribosomal protein S17	SGGBAA2069_c00610	30S ribosomal protein S17	SMA_0059	SSU ribosomal protein S17p (S11e)	SGPB_0057	30S ribosomal protein S17
GALLO_0060	ribosomal protein L14	SGGB_0060	50S ribosomal protein L14	SGGBAA2069_c00620	50S ribosomal protein L14	SMA_0060	LSU ribosomal protein L14p (L23e)	SGPB_0058	50S ribosomal protein L14
GALLO_0061	ribosomal protein L24	SGGB_0061	50S ribosomal protein L24	SGGBAA2069_c00630	50S ribosomal protein L24	SMA_0061	LSU ribosomal protein L24p (L26e)	SGPB_0059	50S ribosomal protein L24
GALLO_0062	ribosomal protein L5	SGGB_0062	50S ribosomal protein L5	SGGBAA2069_c00640	50S ribosomal protein L5	SMA_0062	LSU ribosomal protein L5p (L11e)	SGPB_0060	50S ribosomal protein L5
GALLO_0063	ribosomal protein S14	SGGB_0063	30S ribosomal protein S14	SGGBAA2069_c00650	30S ribosomal protein S14 type Z	SMA_0063	SSU ribosomal protein S14p (S29e) Zinc-dependent	SGPB_0061	30S ribosomal protein S14
GALLO_0064	ribosomal protein S8	SGGB_0064	30S ribosomal protein S8	SGGBAA2069_c00660	30S ribosomal protein S8	SMA_0064	SSU ribosomal protein S8p (S15Ae)	SGPB_0062	30S ribosomal protein S8
GALLO_0065	ribosomal protein L6	SGGB_0065	50S ribosomal protein L6	SGGBAA2069_c00670	50S ribosomal protein L6	SMA_0065	LSU ribosomal protein L6p (L9e)	SGPB_0063	50S ribosomal protein L6
GALLO_0066	ribosomal protein L18	SGGB_0066	50S ribosomal protein L18	SGGBAA2069_c00680	50S ribosomal protein L18	SMA_0066	LSU ribosomal protein L18p (L5e)	SGPB_0064	50S ribosomal protein L18
GALLO_0067	ribosomal protein S5	SGGB_0067	30S ribosomal protein S5	SGGBAA2069_c00690	30S ribosomal protein S5	SMA_0067	SSU ribosomal protein S5p (S2e)	SGPB_0065	30S ribosomal protein S5
GALLO_0068	ribosomal protein L30	SGGB_0068	50S ribosomal protein L30	SGGBAA2069_c00700	50S ribosomal protein L30	SMA_0068	LSU ribosomal protein L30p (L7e)	SGPB_0066	50S ribosomal protein L30
GALLO_0069	ribosomal protein L15	SGGB_0069	50S ribosomal protein L15	SGGBAA2069_c00710	50S ribosomal protein L15	SMA_0069	LSU ribosomal protein L15p (L27Ae)	SGPB_0067	50S ribosomal protein L15
GALLO_0070	preprotein translocase, SecY subunit	SGGB_0070	preprotein translocase SecY subunit	SGGBAA2069_c00720	preprotein translocase subunit SecY	SMA_0070	Preprotein translocase SecY subunit	SGPB_0068	preprotein translocase subunit SecY
GALLO_0071	adenylate kinase	SGGB_0071	adenylate kinase	SGGBAA2069_c00730	adenylate kinase	SMA_0071	Adenylate kinase	SGPB_0069	adenylate kinase
GALLO_0072	translation initiation factor IF-1	SGGB_0072	translation initiation factor IF-1	SGGBAA2069_c00740	translation initiation factor IF-1	SMA_0072	Translation initiation factor 1	SGPB_0070	translation initiation factor IF-1
GALLO_0073	ribosomal protein L36	SGGB_0073	50S ribosomal protein L36	SGGBAA2069_c00750	50S ribosomal protein L36	SMA_0073	LSU ribosomal protein L36p	SGPB_0071	50S ribosomal protein L36
GALLO_0074	ribosomal protein S13	SGGB_0074	30S ribosomal protein S13	SGGBAA2069_c00760	30S ribosomal protein S13	SMA_0074	SSU ribosomal protein S13p (S18e)	SGPB_0072	30S ribosomal protein S13
GALLO_0075	ribosomal protein S11	SGGB_0075	30S ribosomal protein S11	SGGBAA2069_c00770	30S ribosomal protein S11	SMA_0075	SSU ribosomal protein S11p (S14e)	SGPB_0073	30S ribosomal protein S11
GALLO_0076	RNA polymerase (alpha subunit)	SGGB_0076	DNA-directed RNA polymerase subunit alpha	SGGBAA2069_c00780	DNA-directed RNA polymerase subunit alpha	SMA_0076	DNA-directed RNA polymerase alpha subunit	SGPB_0074	DNA-directed RNA polymerase subunit alpha
GALLO_0077	ribosomal protein L17	SGGB_0077	50S ribosomal protein L17	SGGBAA2069_c00790	50S ribosomal protein L17	SMA_0077	LSU ribosomal protein L17p	SGPB_0075	50S ribosomal protein L17
GALLO_0078	4-diphosphocytidyl-2-C-methyl-D-erythritol kinase	SGGB_0078	4-diphosphocytidyl-2-C-methyl-D-erythritol kinase	SGGBAA2069_c00970	4-diphosphocytidyl-2-C-methyl-D-erythritol kinase	SMA_0083	4-diphosphocytidyl-2-C-methyl-D-erythritolkinase	SGPB_0077	4-diphosphocytidyl-2-C-methyl-D-erythritol kinase
GALLO_0079	MarR family transcriptional regulator	SGGB_0079	MarR family transcriptional regulator	SGGBAA2069_c00980	HTH-type transcriptional regulator	SMA_0084	Transcriptional repressor AdcR for Zn(2+)-responsive expression	SGPB_0078	MarR family transcriptional regulator
GALLO_0080	cation ABC transporter ATP-binding protein	SGGB_0080	zinc transport system ATP-binding protein	SGGBAA2069_c00990	zinc transport system ATP-binding protein	SMA_0085	Zinc ABC transporter, ATP-binding protein AdcC	SGPB_0079	zinc transport system ATP-binding protein
GALLO_0081	cation ABC transporter (permease)	SGGB_0081	zinc transport system permease protein	SGGBAA2069_c01000	Manganese transport system membrane protein mntB	SMA_0086	Zinc ABC transporter, inner membrane permease protein AdcB	SGPB_0080	zinc transport system permease
GALLO_0082	tyrosyl-tRNA synthetase	SGGB_0082	tyrosyl-tRNA synthetase	SGGBAA2069_c01010	tyrosyl-tRNA synthetase	SMA_0087	Tyrosyl-tRNA synthetase	SGPB_0081	tyrosyl-tRNA synthetase
GALLO_0083	transglycosylase, penicillin-binding protein	SGGB_0083	penicillin binding protein 1B	SGGBAA2069_c01020	multimodular transpeptidase-transglycosylase PBP 1B	SMA_0088	Multimodular transpeptidase-transglycosylase	SGPB_0082	penicillin binding protein 1B
GALLO_0084	RNA polymerase (beta subunit)	SGGB_0084	DNA-directed RNA polymerase subunit beta	SGGBAA2069_c01030	DNA-directed RNA polymerase subunit beta	SMA_0089	DNA-directed RNA polymerase beta subunit	SGPB_0083	DNA-directed RNA polymerase subunit beta
GALLO_0085	RNA polymerase (beta' subunit)	SGGB_0085	DNA-directed RNA polymerase subunit beta'	SGGBAA2069_c01040	DNA-directed RNA polymerase subunit beta	SMA_0090	DNA-directed RNA polymerase beta' subunit	SGPB_0084	DNA-directed RNA polymerase subunit beta'
GALLO_0086	hypothetical protein	SGGB_0086	conserved hypothetical protein	SGGBAA2069_c01050	hypothetical protein	SMA_0091	DNA binding protein	SGPB_0085	hypothetical protein
GALLO_0087	competence protein ComGA	SGGB_0087	competence pseudopilus, ABC transporter subunit, ATP-binding protein ComGA	SGGBAA2069_c01060	General secretion pathway protein E	SMA_0092	Late competence protein ComGA, access of DNA to ComEA	SGPB_0086	competence pseudopilus ABC transporter subunit ATP-binding protein ComGA
GALLO_0089	competence protein ComGC	SGGB_0089	exogenous DNA-binding protein ComGC	SGGBAA2069_c01070	putative competence protein ComGC	SMA_0094	Late competence protein ComGC, access of DNA to ComEA	SGPB_0088	exogenous DNA-binding protein ComGC
GALLO_0090	competence protein	SGGB_0090	exogenous DNA-binding protein ComGD	SGGBAA2069_c01080	competence protein ComGD	SMA_0095	Late competence protein ComGD, access of DNA to ComEA	SGPB_0089	exogenous DNA-binding protein ComGD
GALLO_0091	hypothetical protein	SGGB_0091	competence pseudopilins ComGE	SGGBAA2069_c01090	hypothetical protein	SMA_0096	Late competence protein ComGE	SGPB_0090	competence pseudopilins ComGE
GALLO_0092	hypothetical protein	SGGB_0092	competence protein ComGF	SGGBAA2069_c01100	hypothetical protein	SMA_0097	Late competence protein ComGF, access of DNA to ComEA	SGPB_0091	competence protein ComGF
GALLO_0093	hypothetical protein	SGGB_0093	competence protein ComGG	SGGBAA2069_c01110	hypothetical protein	SMA_0098	Late competence protein ComGG	SGPB_0092	competence protein ComGG
GALLO_0094	hypothetical protein	SGGB_0094	adenine-specific DNA-methyltransferase	SGGBAA2069_c01120	site-specific DNA-methyltransferase	SMA_0099	Adenine-specific methyltransferase	SGPB_0093	adenine-specific DNA-methyltransferase
GALLO_0095	acetate kinase	SGGB_0095	acetate kinase	SGGBAA2069_c01130	acetate kinase	SMA_0100	Acetate kinase	SGPB_0094	acetate kinase
GALLO_0096	transcription regulator	SGGB_0096	putative transcriptional regulator	SGGBAA2069_c01140	putative transcription regulator	SMA_0101	Transcriptional regulator, Cro/CI family	SGPB_0095	putative transcriptional regulator
GALLO_0097	hypothetical protein	SGGB_0097	predicted membrane protein	SGGBAA2069_c01150	hypothetical protein	SMA_0102	Hypothetical protein	SGPB_0096	hypothetical protein
GALLO_0098	hypothetical protein	SGGB_0098	predicted membrane protein	SGGBAA2069_c01160	hypothetical protein	SMA_0103	Hypothetical protein	SGPB_0097	hypothetical protein
GALLO_0099	hypothetical protein	SGGB_0099	CAAX amino terminal protease family protein	SGGBAA2069_c01170	CAAX amino protease-like	SMA_0104	Membrane-bound protease, CAAX family	SGPB_0098	CAAX amino terminal protease family protein
GALLO_0100	pyrroline-5-carboxylate reductase	SGGB_0100	pyrroline-5-carboxylate reductase	SGGBAA2069_c01180	pyrroline-5-carboxylate reductase	SMA_0112	Pyrroline-5-carboxylate reductase	SGPB_0099	pyrroline-5-carboxylate reductase
GALLO_0101	glutamyl aminopeptidase	SGGB_0101	glutamyl aminopeptidase	SGGBAA2069_c01190	glutamyl aminopeptidase	SMA_0113	Glutamyl aminopeptidase	SGPB_0100	glutamyl aminopeptidase
GALLO_0104	thioredoxin H1	SGGB_0103	thioredoxin	SGGBAA2069_c01210	Thioredoxin-1	SMA_0115	Thioredoxin	SGPB_0103	thioredoxin
GALLO_0105	tRNA binding domain protein	SGGB_0104	putative tRNA binding domain-containing protein	SGGBAA2069_c01220	Phenylalanyl-tRNA synthetase subunit beta	SMA_0116	tRNA binding domain protein	SGPB_0104	putative tRNA binding domain-containing protein
GALLO_0108	single-strand DNA-binding protein	SGGB_0106	single-strand DNA-binding protein	SGGBAA2069_c01240	single-stranded DNA-binding protein 2	SMA_0118	Single-stranded DNA-binding protein	SGPB_0105	single-strand DNA-binding protein
GALLO_0111	HAD-superfamily hydrolase / phosphatase	SGGB_0109	haloacid dehalogenase-like hydrolase	SGGBAA2069_c01270	HMP-PP phosphatase	SMA_0121	Hydrolase, haloacid dehalogenase-like family	SGPB_0106	haloacid dehalogenase-like hydrolase
GALLO_0113	sugar ABC transporter substrate-binding protein	SGGB_0111	ribose transport system substrate-binding protein	SGGBAA2069_c01300	HTH-type transcriptional purine nucleotide synthesis repressor purR	SMA_0122	Periplasmic fructose-binding protein component of signal transduction system LevT	SGPB_0107	ribose transport system substrate-binding protein
GALLO_0114	two-component sensor histidine kinase	SGGB_0112	two-component system, sensor histidine kinase	SGGBAA2069_c01310	two-component sensor histidine kinase	SMA_0123	Fructose sensor histidine kinase	SGPB_0108	two-component system sensor histidine kinase
GALLO_0115	two-component response regulator	SGGB_0113	two-component system, response regulator	SGGBAA2069_c01320	response regulator gacA	SMA_0124	Fructose response regulator of fruA and EII fructose/mannose	SGPB_0109	two-component system response regulator
GALLO_0116	sugar-binding lipoprotein	SGGB_0114	sugar transport system substrate-binding protein	SGGBAA2069_c01330	sugar-binding periplasmic protein	SMA_0125	Periplasmic fructose-binding protein component of signal transduction system LevQ	SGPB_0110	sugar transport system substrate-binding protein
GALLO_0117	PTS system, sugar-specific enzyme IIA component	SGGB_0115	PTS system, sugar-specific enzyme IIA component	SGGBAA2069_c01340	PTS system N-acetylgalactosamine-specific transporter subunit IIA	SMA_0126	PTS system, fructose-and mannose-inducible IIA component	SGPB_0111	PTS system sugar-specific transporter subunit IIA
GALLO_0118	PTS system, mannose-specific IIB component	SGGB_0116	PTS system, mannose-specific IIB component	SGGBAA2069_c01350	PTS system mannose-specific transporter subunit IIB	SMA_0127	PTS system, fructose-and mannose-inducible IIB component	SGPB_0112	PTS system mannose-specific transporter subunit IIB
GALLO_0119	PTS system, mannose-specific IIC component	SGGB_0117	PTS system, mannose-specific IIC component	SGGBAA2069_c01360	PTS system mannose-specific transporter subunit IIC	SMA_0128	PTS system, fructose-and mannose-inducible IIC component	SGPB_0113	PTS system mannose-specific transporter subunit IIC
GALLO_0120	PTS system, mannose-specific IID component	SGGB_0118	PTS system, mannose-specific IID component	SGGBAA2069_c01370	PTS system fructose-specific transporter subunit IID	SMA_0129	PTS system, fructose-and mannose-inducible IID component	SGPB_0114	PTS system mannose-specific transporter subunit IID
GALLO_0121	PTS associated protein	SGGB_0119	predicted membrane protein	SGGBAA2069_c01380	hypothetical protein	SMA_0130	PTS system, fructose-and mannose-inducible putative EII component	SGPB_0115	hypothetical protein
GALLO_0122	ABC transporter substrate-binding protein	SGGB_0120	ABC transporter substrate binding lipoprotein	SGGBAA2069_c01390	ABC transporter substrate binding/membrane-spanning protein	SMA_0131	ABC transporter permease protein	SGPB_0116	putative ABC transporter substrate binding lipoprotein
GALLO_0123	ABC transporter ATP-binding protein	SGGB_0121	ABC transport system ATP-binding protein	SGGBAA2069_c01400	Spermidine/putrescine import ATP-binding protein potA	SMA_0132	Methionine ABC transporter ATP-binding protein	SGPB_0117	putative ABC transporter ATP-binding protein
GALLO_0124	Co-chaperonin GroES (HSP10)	SGGB_0122	chaperonin GroES	SGGBAA2069_c01410	Co-chaperonin groES protein	SMA_0133	Heat shock protein 60 family co-chaperone GroES	SGPB_0118	chaperonin GroES
GALLO_0125	Chaperonin GroEL (HSP60 family)	SGGB_0123	chaperonin GroEL	SGGBAA2069_c01420	chaperonin groEL	SMA_0134	Heat shock protein 60 family chaperone GroEL	SGPB_0119	chaperonin GroEL
GALLO_0126	MutR family transcriptional regulator	SGGB_0124	MutR family transcriptional regulator	SGGBAA2069_c01430	HTH-type transcriptional regulator rgg	SMA_0135	Positive transcriptional regulator, MutR family	SGPB_0120	MutR family transcriptional regulator
GALLO_0127	hypothetical protein	SGGB_0125	signal peptide containing protein	SGGBAA2069_c01450	SPBc2 prophage-derived transglycosylase YomI	SMA_0137	Hypothetical protein	SGPB_0121	signal peptide containing protein
GALLO_0128	ribosomal large subunit pseudouridine synthase, RluD subfamily	SGGB_0126	ribosomal large subunit pseudouridine synthase D	SGGBAA2069_c01460	ribosomal large subunit pseudouridine synthase D	SMA_0138	Similar to ribosomal large subunit pseudouridine synthase D, Bacillus subtilis YhcT type	SGPB_0122	ribosomal large subunit pseudouridine synthase D
GALLO_0129	hypothetical protein	SGGB_0127	conserved hypothetical protein	SGGBAA2069_c01470	hypothetical protein	SMA_0139	Hypothetical protein	SGPB_0123	hypothetical protein
GALLO_0130	penicillin-binding protein 2C	SGGB_0128	penicillin-binding protein 2A	SGGBAA2069_c01480	penicillin-binding protein 2A	SMA_0146	Multimodular transpeptidase-transglycosylase	SGPB_0124	penicillin-binding protein 2A
GALLO_0132	preprotein translocase, SecE subunit	SGGB_0129	preprotein translocase SecE subunit	SGGBAA2069_c01500	preprotein translocase subunit SecE	SMA_0148	Preprotein translocase subunit SecE	SGPB_0125	preprotein translocase subunit SecE
GALLO_0133	transcription antitermination factor	SGGB_0130	transcriptional antiterminator	SGGBAA2069_c01510	transcription antitermination protein nusG	SMA_0149	Transcription antitermination protein NusG	SGPB_0126	transcriptional antiterminator
GALLO_0135	hydrolase	SGGB_0132	patatin-like phospholipase	SGGBAA2069_c01530	alpha-beta hydrolase superfamily esterase	SMA_0151	Predicted esterase of the alpha-beta hydrolase superfamily	SGPB_0128	patatin-like phospholipase
GALLO_0136	leucyl-tRNA synthetase	SGGB_0133	leucyl-tRNA synthetase	SGGBAA2069_c01540	leucyl-tRNA synthetase	SMA_0152	Leucyl-tRNA synthetase	SGPB_0129	leucyl-tRNA synthetase
GALLO_0137	aldose 1-epimerase	SGGB_0134	aldose 1-epimerase	SGGBAA2069_c01550	aldose 1-epimerase	SMA_0153	Aldose 1-epimerase	SGPB_0130	aldose 1-epimerase
GALLO_0142	ATPase, AAA family	SGGB_0186	DNA-dependent ATPase	SGGBAA2069_c01590	AAA family ATPase	SMA_0166	Chromosome segregation helicase	SGPB_0132	DNA-dependent ATPase
GALLO_0143	acetyltransferase, GNAT family	SGGB_0187	GNAT family acetyltransferase	SGGBAA2069_c01600	GNAT family acetyltransferase	SMA_0167	Acetyltransferase, GNAT family	SGPB_0133	GNAT family acetyltransferase
GALLO_0144	hypothetical protein	SGGB_0188	conserved hypothetical protein	SGGBAA2069_c01610	hypothetical protein	SMA_0168	Hypothetical protein	SGPB_0134	hypothetical protein
GALLO_0146	ribosomal protein L11 methyltransferase	SGGB_0190	ribosomal protein L11 methyltransferase	SGGBAA2069_c01630	ribosomal protein L11 methyltransferase	SMA_0170	Ribosomal protein L11 methyltransferase	SGPB_0135	50S ribosomal protein L11 methyltransferase
GALLO_0147	hypothetical protein	SGGB_0191	16S ribosomal RNA methyltransferase	SGGBAA2069_c01640	ribosomal RNA small subunit methyltransferase E	SMA_0171	Ribosomal RNA small subunit methyltransferase E	SGPB_0136	16S ribosomal RNA methyltransferase
GALLO_0148	LacI family transcriptional regulator	SGGB_0192	lacI family transcriptional regulator	SGGBAA2069_c01650	LacI family regulatory protein	SMA_0172	Maltose operon transcriptional repressor MalR, LacI family	SGPB_0137	lacI family transcriptional regulator
GALLO_0149	PTS system, glucose-specific IIABC component	SGGB_0193	PTS system, glucose-specific IIABC component	SGGBAA2069_c01660	PTS system glucose-specific transporter subunit IIB	SMA_0173	PTS system, maltose and glucose-specific IIC IIB and IIA components	SGPB_0138	PTS system glucose-specific transporter subunit IIABC
GALLO_0150	endonuclease/exonuclease/phosphatase	SGGB_0194	endonuclease/exonuclease/phosphatase family protein	SGGBAA2069_c01670	endonuclease/exonuclease/phosphatase	SMA_0174	Exodeoxyribonuclease III	SGPB_0139	endonuclease/exonuclease/phosphatase family protein
GALLO_0151	glutamyl aminopeptidase	SGGB_0195	M42 glutamyl aminopeptidase	SGGBAA2069_c01680	M42 gutamyl aminopeptidase	SMA_0175	Deblocking aminopeptidase	SGPB_0141	M42 glutamyl aminopeptidase
GALLO_0152	NrdI Flavodoxin like protein	SGGB_0196	protein involved in ribonucleotide reduction	SGGBAA2069_c01690	ribonucleotide-diphosphate reductase subunit gamma	SMA_0176	Ribonucleotide reduction protein NrdI	SGPB_0142	protein involved in ribonucleotide reduction
GALLO_0153	PTS system, lactose/cellobiose-specific, EIIB component	SGGB_0197	PTS system, cellobiose-specific IIB component	SGGBAA2069_c01700	PTS system cellobiose-specific transporter subunit IIC	SMA_0177	PTS system, cellobiose-specific IIB component	SGPB_0143	PTS system cellobiose-specific transporter subunit IIB
GALLO_0156	PTS system, cellobiose-specific IIC component	SGGB_0200	PTS system, cellobiose-specific IIC component	SGGBAA2069_c01730	PTS system cellobiose-specific transporter subunit IIC	SMA_0554	PTS system, cellobiose-specific IIC component	SGPB_0146	PTS system cellobiose-specific transporter subunit IIC
GALLO_0157	GntR family transcriptional regulator	SGGB_0201	GntR family transcriptional regulator	SGGBAA2069_c01740	HTH-type transcriptional regulator frlR	SMA_0181	Regulatory protein, GntR:Bacterial regulatory protein, GntR	SGPB_0147	GntR family transcriptional regulator
GALLO_0158	mannose-6-phosphate isomerase, class I	SGGB_0202	mannose-6-phosphate isomerase	SGGBAA2069_c01760	mannose-6-phosphate isomerase	SMA_0182	Mannose-6-phosphate isomerase (EC 5.3.1.8)	SGPB_0148	mannose-6-phosphate isomerase
GALLO_0163	sugar ABC transporter substrate-binding protein	SGGB_0207	extracellular solute-binding protein	SGGBAA2069_c01810	Multiple sugar-binding protein	SMA_0183	ABC-type sugar transport system, periplasmic component	SGPB_0150	extracellular solute-binding protein
GALLO_0164	sugar ABC transporter permease	SGGB_0208	binding-protein-dependent transport system inner membrane component	SGGBAA2069_c01820	sn-glycerol-3-phosphate transport system permease ugpA	SMA_0184	Sugar ABC transporter, permease protein	SGPB_0151	binding-protein-dependent transport system permease
GALLO_0165	sugar ABC transporter permease	SGGB_0209	binding-protein-dependent transport system inner membrane component	SGGBAA2069_c01830	putative ABC transporter permease yurM	SMA_0185	Sugar transport system permease protein	SGPB_0152	binding-protein-dependent transport system permease
GALLO_0166	hypothetical protein	SGGB_0210	predicted membrane protein	SGGBAA2069_c01840	hypothetical protein	SMA_0186	Hypothetical protein	SGPB_0153	hypothetical protein
GALLO_0167	alpha-galactosidase	SGGB_0211	alpha-galactosidase	SGGBAA2069_c01850	alpha-galactosidase	SMA_0188	Alpha-galactosidase	SGPB_0154	alpha-galactosidase
GALLO_0168	GntR family transcriptional regulator	SGGB_0212	GntR family transcriptional regulator	SGGBAA2069_c01860	GntR family transcriptional regulator	SMA_0189	Transcriptional regulator	SGPB_0155	GntR family transcriptional regulator
GALLO_0169	transcriptional regulator	SGGB_0213	ROK (Repressor, ORF, Kinase) protein	SGGBAA2069_c01870	ROK family protein	SMA_0190	N-acetylmannosamine kinase	SGPB_0156	ROK protein
GALLO_0170	lipase/acylhydrolase	SGGB_0214	GDSL-like Lipase/acylhydrolase	SGGBAA2069_c01880	hypothetical protein	SMA_0191	Hypothetical protein	SGPB_0157	GDSL-like lipase/acylhydrolase
GALLO_0171	acetyl xylan esterase (AXE1)	SGGB_0215	acetyl xylan esterase protein	SGGBAA2069_c01890	cephalosporin-C deacetylase	SMA_192	Acetyl xylan esterase 1; Cephalosporin-C deacetylase	SGPB_0158	acetyl xylan esterase protein
GALLO_0172	GTP pyrophosphokinase (stringent response)	SGGB_0216	GTP pyrophosphokinase	SGGBAA2069_c01900	GTP pyrophosphokinase	SMA_0193	GTP pyrophosphokinase, (p)ppGpp synthetase I	SGPB_0159	GTP pyrophosphokinase
GALLO_0173	D-tyrosyl-tRNA(Tyr) deacylase	SGGB_0217	D-tyrosyl-tRNA(Tyr) deacylase	SGGBAA2069_c01910	D-tyrosyl-tRNA(Tyr) deacylase	SMA_0194	D-tyrosyl-tRNA(Tyr) deacylase	SGPB_0160	D-tyrosyl-tRNA(Tyr) deacylase
GALLO_0174	transcriptional regulator	SGGB_0218	Fis family regulatory protein	SGGBAA2069_c01920	Leucine-rich protein	SMA_0195	Leucine rich protein	SGPB_0161	Fis family regulatory protein
GALLO_0175	multiple sugar-binding ABC transporter ATP-binding protein	SGGB_0219	maltose/maltodextrin transport system ATP-binding protein	SGGBAA2069_c01930	Multiple sugar-binding transport ATP-binding protein msmK	SMA_0196	Multiple sugar ABC transporter, ATP-binding protein	SGPB_0162	maltose/maltodextrin transport system ATP-binding protein
GALLO_0176	PTS system, lactose-specific, repressor	SGGB_0220	DeoR family transcriptional regulator	SGGBAA2069_c01940	HTH-type transcriptional regulator	SMA_0197	Lactose phosphotransferase system repressor	SGPB_0163	DeoR family transcriptional regulator
GALLO_0177	galactose-6-phosphate isomerase, LacA subunit	SGGB_0221	galactose-6-phosphate isomerase	SGGBAA2069_c01950	galactose-6-phosphate isomerase subunit LacA	SMA_0198	Galactose-6-phosphate isomerase, LacA subunit	SGPB_0164	galactose-6-phosphate isomerase
GALLO_0178	galactose-6-phosphate isomerase, LacB subunit	SGGB_0222	galactose-6-phosphate isomerase	SGGBAA2069_c01960	galactose-6-phosphate isomerase subunit LacB	SMA_0199	Galactose-6-phosphate isomerase, LacB subunit	SGPB_0165	galactose-6-phosphate isomerase
GALLO_0179	tagatose-6-phosphate kinase	SGGB_0223	tagatose 6-phosphate kinase	SGGBAA2069_c01970	tagatose-6-phosphate kinase	SMA_0200	Tagatose-6-phosphate kinase	SGPB_0166	tagatose 6-phosphate kinase
GALLO_0180	tagatose-bisphosphate aldolase	SGGB_0224	tagatose 1,6-diphosphate aldolase	SGGBAA2069_c01980	tagatose 1,6-diphosphate aldolase	SMA_0201	Tagatose 1,6-diphosphate aldolase	SGPB_0167	tagatose 1,6-diphosphate aldolase
GALLO_0181	PTS system, mannitol/fructose-specific IIA component	SGGB_0225	PTS system, galactitol-specific IIA component	SGGBAA2069_c01990	PTS system galactitol-specific transporter subunit IIA	SMA_0202	PTS system, galactose-specific IIA component	SGPB_0168	PTS system galactitol-specific transporter subunit IIA
GALLO_0182	PTS system, mannitol/fructose-specific IIB component	SGGB_0226	PTS system, galactitol-specific IIB component	SGGBAA2069_c02000	PTS system galactitol-specific transporter subunit IIB	SMA_0203	PTS system, galactose-specific IIB component	SGPB_0169	PTS system galactitol-specific transporter subunit IIB
GALLO_0183	PTS system, mannitol/fructose-specific, IIC component	SGGB_0227	PTS system, galactitol-specific IIC component	SGGBAA2069_c02010	PTS system galactitol-specific transporter subunit IIC	SMA_0204	PTS system, galactose-specific IIC component	SGPB_0170	PTS system galactitol-specific transporter subunit IIC
GALLO_0184	aldose 1-epimerase	SGGB_0228	aldose 1-epimerase	SGGBAA2069_c02020	aldose 1-epimerase	SMA_0205	LacX protein, plasmid	SGPB_0171	aldose 1-epimerase
GALLO_0185	transcriptional antiterminator	SGGB_0229	transcriptional antiterminator	SGGBAA2069_c02030	Cryptic beta-glucoside bgl operon antiterminator	SMA_0206	Beta-glucoside bgl operon antiterminator, BglG family	SGPB_0172	transcriptional antiterminator
GALLO_0186	beta-glucosidase / beta-galactosidase	SGGB_0230	6-phospho-beta-galactosidase	SGGBAA2069_c02040	6-phospho-beta-galactosidase	SMA_0207	6-phospho-beta-galactosidase	SGPB_0173	6-phospho-beta-galactosidase
GALLO_0189	endo-Beta-1,4-Galactanase	SGGB_0233	arabinogalactan endo-1,4-beta-galactosidase	SGGBAA2069_c02070	arabinogalactan endo-1,4-beta-galactosidase	SMA_0214	Arabinogalactan endo-1,4-beta-galactosidase	SGPB_0176	arabinogalactan endo-1,4-beta-galactosidase
GALLO_0190	AraC family transcriptional regulator	SGGB_0234	AraC family transcriptional regulator	SGGBAA2069_c02080	HTH-type transcriptional activator rhaS	SMA_0215	MSM (multiple sugar metabolism) operon regulatory protein	SGPB_0177	AraC family transcriptional regulator
GALLO_0191	alpha-galactosidase (melibiase)	SGGB_0235	alpha-galactosidase	SGGBAA2069_c02090	alpha-galactosidase AgaN	SMA_0216	Alpha-galactosidase	SGPB_0178	alpha-galactosidase
GALLO_0192	multiple sugar-binding ABC transporter sugar-binding protein MsmE precursor	SGGB_0236	multiple sugar transport system substrate-binding protein	SGGBAA2069_c02100	ABC transporter extracellular-binding protein yurO	SMA_0217	Multiple sugar ABC transporter, substrate-binding protein	SGPB_0179	multiple sugar transport system substrate-binding protein
GALLO_0193	multiple sugar-binding ABC transporter (permease MsmF)	SGGB_0237	multiple sugar transport system permease protein	SGGBAA2069_c02110	sn-glycerol-3-phosphate transport system permease ugpA	SMA_0218	Multiple sugar ABC transporter, membrane-spanning permease protein MsmF	SGPB_0180	multiple sugar transport system permease
GALLO_0194	multiple sugar-binding ABC transporter permease (MsmG)	SGGB_0238	multiple sugar transport system permease protein	SGGBAA2069_c02120	putative ABC transporter permease yesQ	SMA_0219	Multiple sugar ABC transporter, membrane-spanning permease protein MsmG	SGPB_0181	multiple sugar transport system permease
GALLO_0195	sucrose phosphorylase	SGGB_0239	sucrose phosphorylase	SGGBAA2069_c02130	sucrose phosphorylase	SMA_0220	Sucrose phosphorylase	SGPB_0182	sucrose phosphorylase
GALLO_0196	dextran glucosidase	SGGB_0240	glucan 1,6-alpha-glucosidase	SGGBAA2069_c02140	glucan 1,6-alpha-glucosidase	SMA_0221	Glucan 1,6-alpha-glucosidase	SGPB_0183	glucan 1,6-alpha-glucosidase
GALLO_0197	galactose repressor	SGGB_0241	LacI family transcriptional regulator	SGGBAA2069_c02150	HTH-type transcriptional regulator galR	SMA_0222	Galactose operon repressor, GalR-LacI family of transcriptional regulators	SGPB_0184	LacI family transcriptional regulator
GALLO_0198	galactokinase	SGGB_0242	galactokinase	SGGBAA2069_c02160	galactokinase	SMA_0223	Galactokinase	SGPB_0185	galactokinase
GALLO_0199	galactose-1-P-uridyl transferase	SGGB_0243	galactose-1-phosphate uridylyltransferase	SGGBAA2069_c02170	galactose-1-phosphate uridylyltransferase	SMA_0224	Galactose-1-phosphate uridylyltransferase	SGPB_0186	galactose-1-phosphate uridylyltransferase
GALLO_0200	UDP-glucose 4-epimerase	SGGB_0244	UDP-glucose 4-epimerase	SGGBAA2069_c02180	UDP-glucose 4-epimerase	SMA_0225	UDP-glucose 4-epimerase	SGPB_0187	UDP-glucose 4-epimerase
GALLO_0204	preprotein translocase subunit YajC	SGGB_0246	preprotein translocase YajC subunit	SGGBAA2069_c02200	preprotein translocase subunit YajC	SMA_0227	Preprotein translocase subunit YajC	SGPB_0190	preprotein translocase subunit YajC
GALLO_0205	UDP diphosphate synthase	SGGB_0247	undecaprenyl pyrophosphate synthetase	SGGBAA2069_c02210	undecaprenyl pyrophosphate synthetase	SMA_0228	Undecaprenyl pyrophosphate synthetase	SGPB_0191	undecaprenyl pyrophosphate synthetase
GALLO_0206	phosphatidate cytidylyltransferase	SGGB_0248	phosphatidate cytidylyltransferase	SGGBAA2069_c02220	phosphatidate cytidylyltransferase	SMA_0229	Phosphatidate cytidylyltransferase	SGPB_0192	phosphatidate cytidylyltransferase
GALLO_0207	peptidase family M50	SGGB_0249	M50 family membrane peptidase	SGGBAA2069_c02230	putative zinc metalloprotease	SMA_0230	Membrane-associated zinc metalloprotease	SGPB_0193	M50 family membrane peptidase
GALLO_0208	prolyl-tRNA synthetase	SGGB_0250	prolyl-tRNA synthetase	SGGBAA2069_c02240	prolyl-tRNA synthetase	SMA_0231	Prolyl-tRNA synthetase Bacterial type	SGPB_0194	prolyl-tRNA synthetase
GALLO_0209	DNA polymerase III (alpha subunit)	SGGB_0251	DNA polymerase III subunit alpha, Gram-positive type	SGGBAA2069_c02250	DNA polymerase III PolC	SMA_0232	DNA polymerase III alpha subunit	SGPB_0195	DNA polymerase III subunit alpha, Gram-positive type
GALLO_0210	MarR family transcriptional regulator	SGGB_0252	MarR family transcriptional regulator	SGGBAA2069_c02260	Multiple antibiotic resistance protein marR	SMA_0233	Transcriptional regulator, MarR family	SGPB_0196	MarR family transcriptional regulator
GALLO_0211	NADPH-dependent FMN reductase	SGGB_0253	NADPH-dependent FMN reductase	SGGBAA2069_c02270	hypothetical protein	SMA_0234	Hypothetical protein	SGPB_0197	NADPH-dependent FMN reductase
GALLO_0213	polypeptide deformylase	SGGB_0255	polypeptide deformylase	SGGBAA2069_c02280	N-formylmethionyl-tRNA deformylase	SMA_0235	Peptide deformylase	SGPB_0199	polypeptide deformylase
GALLO_0214	hypothetical protein	SGGB_0256	cyclic nucleotide-binding domain protein	SGGBAA2069_c02290	Anaerobic regulatory protein	SMA_0236	Predicted N-ribosylNicotinamide CRP-like regulator	SGPB_0200	cyclic nucleotide-binding domain-containing protein
GALLO_0215	Major Facilitator Superfamily protein	SGGB_0257	major facilitator superfamily protein	SGGBAA2069_c02300	putative inositol transporter 2	SMA_0237	Hypothetical protein	SGPB_0201	major facilitator superfamily protein
GALLO_0217	glyoxylase	SGGB_0259	lactoylglutathione lyase	SGGBAA2069_c02320	lactoylglutathione lyase	SMA_0239	Possible glyoxylase family protein (Lactoylglutathione lyase)	SGPB_0203	lactoylglutathione lyase
GALLO_0219	ribosomal protein S15	SGGB_0261	30S ribosomal protein S15	SGGBAA2069_c02340	30S ribosomal protein S15	SMA_0241	SSU ribosomal protein S15p (S13e)	SGPB_0205	30S ribosomal protein S15
GALLO_0220	alcohol-acetaldehyde dehydrogenase	SGGB_0262	bifunctional acetaldehyde dehydrogenase/alcohol dehydrogenase	SGGBAA2069_c02350	acetaldehyde dehydrogenase / alcohol dehydrogenase	SMA_0243	Alcohol dehydrogenase; Acetaldehyde dehydrogenase	SGPB_0206	bifunctional acetaldehyde dehydrogenase/alcohol dehydrogenase
GALLO_0221	hypothetical protein	SGGB_0263	predicted membrane protein	SGGBAA2069_c02360	hypothetical protein	SMA_0244	Hypothetical protein	SGPB_0207	hypothetical protein
GALLO_0222	hypothetical protein	SGGB_0264	transglycosylase associated membrane protein	SGGBAA2069_c02370	hypothetical protein	SMA_0245	Hypothetical protein	SGPB_0208	transglycosylase-associated membrane protein
GALLO_0223	polynucleotide phosphorylase (PNPase)	SGGB_0265	polyribonucleotide nucleotidyltransferase	SGGBAA2069_c02380	polyribonucleotide nucleotidyltransferase	SMA_0246	Polyribonucleotide nucleotidyltransferase	SGPB_0209	polyribonucleotide nucleotidyltransferase
GALLO_0224	hypothetical protein	SGGB_0266	conserved hypothetical protein	SGGBAA2069_c02390	hypothetical protein	SMA_0247	Hypothetical protein	SGPB_0210	hypothetical protein
GALLO_0225	serine acetyltransferase	SGGB_0267	serine O-acetyltransferase	SGGBAA2069_c02400	serine O-acetyltransferase	SMA_0248	Serine acetyltransferase	SGPB_0211	serine O-acetyltransferase
GALLO_0226	cysteinyl-tRNA synthetase	SGGB_0268	cysteinyl-tRNA synthetase	SGGBAA2069_c02410	cysteinyl-tRNA synthetase	SMA_0249	Cysteinyl-tRNA synthetase	SGPB_0212	cysteinyl-tRNA synthetase
GALLO_0227	hypothetical protein	SGGB_0269	ribonuclease III family protein	SGGBAA2069_c02420	hypothetical protein	SMA_0250	COG1939: Ribonuclease III family protein	SGPB_0213	ribonuclease III family protein
GALLO_0228	RNA methyltransferase, TrmH family	SGGB_0270	RNA methyltransferase	SGGBAA2069_c02430	TrmH family RNA methyltransferase	SMA_0251	TrmH family tRNA/rRNA methyltransferase YacO	SGPB_0214	RNA methyltransferase
GALLO_0229	hypothetical protein	SGGB_0271	conserved hypothetical protein	SGGBAA2069_c02440	hypothetical protein	SMA_0252	Hypothetical protein	SGPB_0215	hypothetical protein
GALLO_0230	hypothetical protein	SGGB_0272	conserved hypothetical protein	SGGBAA2069_c02450	hypothetical protein	SMA_0253	DegV family protein in cluster with TrmH family tRNA/rRNA methyltransferase YacO	SGPB_0216	hypothetical protein
GALLO_0232	2-dehydropantoate 2-reductase	SGGB_0274	2-dehydropantoate 2-reductase	SGGBAA2069_c02470	2-dehydropantoate 2-reductase	SMA_0254	2-dehydropantoate 2-reductase	SGPB_0217	2-dehydropantoate 2-reductase
GALLO_0233	ribosomal protein L13	SGGB_0275	50S ribosomal protein L13	SGGBAA2069_c02480	50S ribosomal protein L13	SMA_0255	LSU ribosomal protein L13p (L13Ae)	SGPB_0218	50S ribosomal protein L13
GALLO_0234	ribosomal protein S9	SGGB_0276	30S ribosomal protein S9	SGGBAA2069_c02490	30S ribosomal protein S9	SMA_0256	SSU ribosomal protein S9p (S16e)	SGPB_0219	30S ribosomal protein S9
GALLO_0236	hypothetical protein	SGGB_0309	ACT domain-containing regulator	SGGBAA2069_c02680	ACT domain-containing protein	SMA_0276	ACT domain containing transcriptional regulators, related to GcvR of E.coli	SGPB_0229	ACT domain-containing regulator
GALLO_0237	hypothetical protein	SGGB_0310	conserved hypothetical protein	SGGBAA2069_c02690	hypothetical protein	SMA_0277	Hypothetical protein	SGPB_0230	hypothetical protein
GALLO_0238	phosphoglycerate mutase	SGGB_0311	phosphoglycerate mutase	SGGBAA2069_c02700	phosphoglycerate mutase	SMA_0278	Phosphoglycerate mutase family	SGPB_0232	phosphoglycerate mutase
GALLO_0239	D-alanyl-D-alanine carboxypeptidase	SGGB_0312	D-alanyl-D-alanine carboxypeptidase	SGGBAA2069_c02710	hypothetical protein	SMA_0279	D-alanyl-D-alanine carboxypeptidase	SGPB_0233	D-alanyl-D-alanine carboxypeptidase
GALLO_0240	peptidoglycan hydrolase	SGGB_0313	N-acetylmuramoyl-L-alanine amidase	SGGBAA2069_c02720	N-acetyl-muramidase	SMA_0280	putative N-acetyl-muramidase	SGPB_0234	N-acetylmuramoyl-L-alanine amidase
GALLO_0241	transcriptional repressor of class I heat-shock genes	SGGB_0314	heat-inducible transcriptional repressor	SGGBAA2069_c02730	Heat-inducible transcription repressor hrcA	SMA_0281	Heat-inducible transcription repressor HrcA	SGPB_0235	heat-inducible transcriptional repressor
GALLO_0242	heat shock protein GrpE (HSP-70 cofactor)	SGGB_0315	molecular chaperone	SGGBAA2069_c02740	heat shock protein GrpE	SMA_0282	Heat shock protein GrpE	SGPB_0236	molecular chaperone
GALLO_0243	heat shock protein 70, chaperone protein DnaK	SGGB_0316	molecular chaperone	SGGBAA2069_c02750	molecular chaperone DnaK	SMA_0283	Chaperone protein DnaK	SGPB_0237	molecular chaperone
GALLO_0245	heat-shock protein DnaJ	SGGB_0318	molecular chaperone	SGGBAA2069_c02780	Chaperone protein dnaJ	SMA_0284	Chaperone protein DnaJ	SGPB_0238	molecular chaperone
GALLO_0246	tRNA pseudouridylate synthase I	SGGB_0319	tRNA pseudouridine synthase A	SGGBAA2069_c02790	tRNA pseudouridine synthase A	SMA_0285	tRNA pseudouridine synthase A	SGPB_0239	tRNA pseudouridine synthase A
GALLO_0247	phosphomethylpyrimidine kinase	SGGB_0320	pyridoxine kinase	SGGBAA2069_c02800	phosphomethylpyrimidine kinase	SMA_0286	Phosphomethylpyrimidine kinase	SGPB_0240	phosphomethylpyrimidine kinase
GALLO_0248	hypothetical protein	SGGB_0321	predicted membrane protein	SGGBAA2069_c02810	hypothetical protein	SMA_0287	Substrate-specific component PdxU2 of predicted pyridoxin-related ECF transporter	SGPB_0241	hypothetical protein
GALLO_0249	hypothetical protein	SGGB_0322	conserved hypothetical protein	SGGBAA2069_c02820	hypothetical protein	SMA_0288	Hypothetical protein YwlG	SGPB_0242	hypothetical protein
GALLO_0250	mechanosensitive ion channel family protein	SGGB_0323	small conductance mechanosensitive ion channel	SGGBAA2069_c02830	Mechanosensitive ion channel MscS family	SMA_0289	Potassium efflux system KefA protein / Small-conductance mechanosensitive channel	SGPB_0243	small conductance mechanosensitive ion channel
GALLO_0251	trigger factor (prolyl isomerase)	SGGB_0324	trigger factor	SGGBAA2069_c02840	trigger factor	SMA_0290	Cell division trigger factor	SGPB_0244	trigger factor
GALLO_0252	RNA polymerase (delta subunit)	SGGB_0325	DNA-directed RNA polymerase subunit delta	SGGBAA2069_c02850	DNA-directed RNA polymerase subunit delta	SMA_0291	DNA-directed RNA polymerase delta subunit	SGPB_0245	DNA-directed RNA polymerase subunit delta
GALLO_0253	CTP synthetase	SGGB_0326	CTP synthase	SGGBAA2069_c02860	CTP synthetase	SMA_0292	CTP synthase	SGPB_0246	CTP synthase
GALLO_0254	alpha/beta hydrolase	SGGB_0327	signal peptide containing protein	SGGBAA2069_c02870	alpha/beta hydrolase	SMA_0293	Hydrolase of the alpha/beta superfamily	SGPB_0247	putative signal peptide containing peptidase
GALLO_0255	fructose-bisphosphate aldolase	SGGB_0328	fructose-bisphosphate aldolase, class II	SGGBAA2069_c02880	fructose-bisphosphate aldolase	SMA_0295	Fructose-bisphosphate aldolase class II	SGPB_0248	fructose-bisphosphate aldolase
GALLO_0300	DDE transposase	SGGB_2152	conserved hypothetical protein	SGGBAA2069_c20300	hypothetical protein	SMA_1961	Hypothetical protein	SGPB_1229	hypothetical protein
GALLO_0301	ribosomal protein L28	SGGB_0329	50S ribosomal protein L28	SGGBAA2069_c02890	50S ribosomal protein L28	SMA_0330	LSU ribosomal protein L28p	SGPB_0253	50S ribosomal protein L28
GALLO_0302	hypothetical protein	SGGB_0330	alkaline-shock protein	SGGBAA2069_c02900	hypothetical protein	SMA_0331	putative alkaline-shock protein	SGPB_0254	alkaline-shock protein
GALLO_0303	hypothetical protein	SGGB_0331	dihydroxyacetone kinase family protein	SGGBAA2069_c02910	putative dihydroxyacetone kinase family protein	SMA_0332	Dihydroxyacetone kinase family protein	SGPB_0255	dihydroxyacetone kinase family protein
GALLO_0304	dihydroxy-acid dehydratase	SGGB_0332	dihydroxy-acid dehydratase	SGGBAA2069_c02920	dihydroxy-acid dehydratase	SMA_0333	Dihydroxy-acid dehydratase	SGPB_0256	dihydroxy-acid dehydratase
GALLO_0305	acetolactate synthase (large subunit)	SGGB_0333	acetolactate synthase I/II/III large subunit	SGGBAA2069_c02930	acetolactate synthase catalytic subunit	SMA_0334	Acetolactate synthase large subunit	SGPB_0257	acetolactate synthase I/II/III large subunit
GALLO_0306	acetolactate synthase (small subunit)	SGGB_0334	acetolactate synthase I/III small subunit	SGGBAA2069_c02940	acetolactate synthase 3 regulatory subunit	SMA_0335	Acetolactate synthase small subunit	SGPB_0258	acetolactate synthase I/III small subunit
GALLO_0307	alpha-keto-beta-hydroxylacil reductoisomerase	SGGB_0335	ketol-acid reductoisomerase	SGGBAA2069_c02950	ketol-acid reductoisomerase	SMA_0336	Ketol-acid reductoisomerase	SGPB_0259	ketol-acid reductoisomerase
GALLO_0308	threonine dehydratase	SGGB_0336	threonine dehydratase	SGGBAA2069_c02960	threonine dehydratase	SMA_0337	Threonine dehydratase	SGPB_0260	threonine dehydratase
GALLO_0309	hypothetical protein	SGGB_0337	SPFH domain / Band 7 family membrane protein	SGGBAA2069_c02970	hypothetical protein	SMA_0338	putative stomatin/prohibitin-family membrane protease subunit YbbK	SGPB_0261	hypothetical protein
GALLO_0310	hypothetical protein	SGGB_0338	putative extracellular protein	SGGBAA2069_c02980	hypothetical protein	SMA_0339	Hypothetical protein	SGPB_0262	hypothetical protein
GALLO_0311	hypothetical protein	SGGB_0339	predicted membrane protein	SGGBAA2069_c02990	hypothetical protein	SMA_0340	Hypothetical protein	SGPB_0263	hypothetical protein
GALLO_0312	amino acid ABC transporter ATP-binding protein	SGGB_0340	polar amino acid transport system ATP-binding protein	SGGBAA2069_c03000	polar amino acid transport system ATP-binding protein	SMA_0341	Amino acid transport ATP-binding protein	SGPB_0264	polar amino acid transport system ATP-binding protein
GALLO_0313	amino acid ABC transporter	SGGB_0341	polar amino acid transport system permease/substrate-binding protein	SGGBAA2069_c03010	inner membrane amino-acid ABC transporter permease yecS	SMA_0342	Amino acid ABC transporter, glutamine-binding protein/permease protein	SGPB_0265	polar amino acid transport system permease/substrate-binding protein
GALLO_0314	hypothetical protein	SGGB_0342	signal peptide containing protein	SGGBAA2069_c03020	hypothetical protein	SMA_0343	Hypothetical protein	SGPB_0266	signal peptide containing protein
GALLO_0315	undecaprenol kinase	SGGB_0343	undecaprenyl-diphosphatase	SGGBAA2069_c03030	undecaprenyl pyrophosphate phosphatase	SMA_0344	Undecaprenyl-diphosphatase	SGPB_0267	undecaprenyl-diphosphatase
GALLO_0316	negative regulator of competence	SGGB_0344	negative regulator of genetic competence	SGGBAA2069_c03040	Adapter protein mecA	SMA_0345	Negative regulator of genetic competence MecA	SGPB_0268	negative regulator of genetic competence
GALLO_0317	glycosyl transferase	SGGB_0345	undecaprenyl-phosphatealpha-N-acetylglucosaminyltransferase	SGGBAA2069_c03050	undecaprenyl-phosphatealpha-N-acetylglucosaminephosphotransferase	SMA_0346	Undecaprenyl-phosphate N-acetylglucosaminyl 1-phosphate transferase	SGPB_0269	undecaprenyl-phosphatealpha-N-acetylglucosaminyltransferase
GALLO_0318	FeS assembly ATPase SufC	SGGB_0346	Fe-S cluster assembly ATP-binding protein	SGGBAA2069_c03060	phosphate import ATP-binding protein pstB	SMA_0347	Iron-sulfur cluster assembly ATPase protein SufC	SGPB_0270	Fe-S cluster assembly ATP-binding protein
GALLO_0319	FeS assembly protein SufD	SGGB_0347	Fe-S cluster assembly protein	SGGBAA2069_c03070	iron-sulfur ABC transporter	SMA_0348	Iron-sulfur cluster assembly protein SufD	SGPB_0271	Fe-S cluster assembly protein
GALLO_0320	cysteine desulfurase (Selenocysteine lyase)	SGGB_0348	bifunctional cysteine desulfurase / selenocysteine lyase	SGGBAA2069_c03080	cysteine desulfurase / selenocysteine lyase	SMA_0349	Cysteine desulfurase, SufS subfamily	SGPB_0272	bifunctional cysteine desulfurase / selenocysteine lyase
GALLO_0321	NifU family protein	SGGB_0349	nitrogen fixation protein NifU and related proteins	SGGBAA2069_c03090	NifU family SUF system FeS assembly protein	SMA_0350	putative iron-sulfur cluster assembly scaffold protein for SUF system, SufE2	SGPB_0273	nitrogen fixation protein NifU-like protein
GALLO_0322	FeS cluster formation protein SufB	SGGB_0350	Fe-S cluster assembly protein	SGGBAA2069_c03100	FeS assembly protein SufB	SMA_0351	Iron-sulfur cluster assembly protein SufB	SGPB_0274	Fe-S cluster assembly protein
GALLO_0323	penicillin-binding protein 5 (D-alanyl-D-alanine carboxypeptidase)	SGGB_0351	D-alanyl-D-alanine carboxypeptidase	SGGBAA2069_c03110	D-alanyl-D-alanine carboxypeptidase	SMA_0352	D-alanyl-D-alanine carboxypeptidase	SGPB_0275	D-alanyl-D-alanine carboxypeptidase
GALLO_0324	peptide ABC transporter substrate-binding protein	SGGB_0352	peptide/nickel transport system substrate-binding protein	SGGBAA2069_c03120	Periplasmic oligopeptide-binding protein	SMA_0353	Oligopeptide ABC transporter, periplasmic oligopeptide-binding protein OppA	SGPB_0276	peptide/nickel transport system substrate-binding protein
GALLO_0325	peptide ABC transporter permease	SGGB_0353	peptide/nickel transport system permease protein	SGGBAA2069_c03130	dipeptide transport system permease dppB	SMA_0354	Oligopeptide transport system permease protein OppB	SGPB_0277	peptide/nickel transport system permease
GALLO_0326	oligopeptide ABC transporter permease	SGGB_0354	peptide/nickel transport system permease protein	SGGBAA2069_c03140	dipeptide transport system permease dppC	SMA_0355	Oligopeptide transport system permease protein OppC	SGPB_0278	peptide/nickel transport system permease
GALLO_0327	oligopeptide ABC transporter ATP-binding protein	SGGB_0355	peptide/nickel transport system ATP-binding protein	SGGBAA2069_c03150	Oligopeptide transport ATP-binding protein oppD	SMA_0356	Oligopeptide transport ATP-binding protein OppD	SGPB_0279	peptide/nickel transport system ATP-binding protein
GALLO_0328	oligopeptide ABC transporter ATP-binding protein	SGGB_0356	peptide/nickel transport system ATP-binding protein	SGGBAA2069_c03160	phosphate import ATP-binding protein pstB	SMA_0357	Oligopeptide transport ATP-binding protein OppF	SGPB_0280	peptide/nickel transport system ATP-binding protein
GALLO_0331	aspartate kinase	SGGB_0359	aspartate kinase	SGGBAA2069_c03190	aspartate kinase	SMA_0359	Aspartokinase	SGPB_0284	aspartate kinase
GALLO_0332	HAD-superfamily hydrolase / phosphatase	SGGB_0360	haloacid dehalogenase-like hydrolase	SGGBAA2069_c03200	phosphoglycolate phosphatase 1	SMA_0360	Hydrolase, haloacid dehalogenase-like family	SGPB_0285	haloacid dehalogenase-like hydrolase
GALLO_0333	enoyl-CoA hydratase	SGGB_0361	enoyl-CoA hydratase	SGGBAA2069_c03210	enoyl-CoA hydratase	SMA_0361	Trans-2,cis-3-Decenoyl-ACP isomerase	SGPB_0286	enoyl-CoA hydratase
GALLO_0334	MarR family transcriptional regulator	SGGB_0362	MarR family transcriptional regulator	SGGBAA2069_c03220	Multiple antibiotic resistance protein marR	SMA_0362	Transcriptional regulator of fatty acid biosynthesis FabT	SGPB_0287	MarR family transcriptional regulator
GALLO_0335	3-oxoacyl-ACP synthase III	SGGB_0363	3-oxoacyl-[acyl-carrier-protein] synthase III	SGGBAA2069_c03230	3-Oxoacyl-[acyl-carrier-protein (ACP)] synthase III	SMA_0363	3-oxoacyl-[acyl-carrier-protein] synthase, KASIII	SGPB_0288	3-oxoacyl-[acyl-carrier-protein] synthase III
GALLO_0336	acyl carrier protein	SGGB_0364	acyl carrier protein	SGGBAA2069_c03240	acyl carrier protein	SMA_0364	Acyl carrier protein	SGPB_0289	acyl carrier protein
GALLO_0337	dioxygenases related to 2-nitropropane dioxygenase	SGGB_0365	enoyl-[acyl carrier protein] reductase II	SGGBAA2069_c03250	enoyl-(acyl-carrier-protein) reductase II	SMA_0365	Enoyl-[acyl-carrier-protein] reductase [FMN]	SGPB_0290	enoyl-(acyl carrier protein) reductase
GALLO_0338	malonyl CoA-ACP transacylase	SGGB_0366	[acyl-carrier-protein] S-malonyltransferase	SGGBAA2069_c03260	malonyl CoA-acyl carrier protein transacylase	SMA_0366	Malonyl CoA-acyl carrier protein transacylase	SGPB_0291	[acyl-carrier-protein] S-malonyltransferase
GALLO_0339	beta-ketoacyl-ACP reductase	SGGB_0367	3-oxoacyl-[acyl-carrier protein] reductase	SGGBAA2069_c03270	3-ketoacyl-(acyl-carrier-protein) reductase	SMA_0367	3-oxoacyl-[acyl-carrier protein] reductase	SGPB_0292	3-oxoacyl-[acyl-carrier protein] reductase
GALLO_0340	beta-ketoacyl-ACP synthase	SGGB_0368	3-oxoacyl-[acyl-carrier-protein] synthase II	SGGBAA2069_c03280	3-oxoacyl-(acyl carrier protein) synthase II	SMA_0368	3-oxoacyl-[acyl-carrier-protein] synthase, KASII	SGPB_0293	3-oxoacyl-[acyl-carrier-protein] synthase II
GALLO_0341	acetyl-CoA carboxylase	SGGB_0369	acetyl-CoA carboxylase biotin carboxyl carrier protein	SGGBAA2069_c03290	acetyl-CoA carboxylase biotin carboxyl carrier protein subunit	SMA_0369	Biotin carboxyl carrier protein of acetyl-CoA carboxylase	SGPB_0294	acetyl-CoA carboxylase biotin carboxyl carrier protein
GALLO_0342	(3R)-hydroxymyristoyl-ACP dehydratase	SGGB_0370	3R-hydroxymyristoyl ACP dehydrase	SGGBAA2069_c03310	(3R)-hydroxymyristoyl-ACP dehydratase	SMA_0370	(3R)-hydroxymyristoyl-[acyl carrier protein] dehydratase	SGPB_0295	3R-hydroxymyristoyl ACP dehydrase
GALLO_0343	acetyl-CoA carboxylase	SGGB_0371	acetyl-CoA carboxylase biotin carboxylase subunit	SGGBAA2069_c03320	acetyl-CoA carboxylase biotin carboxylase subunit	SMA_0371	Biotin carboxylase of acetyl-CoA carboxylase	SGPB_0296	acetyl-CoA carboxylase biotin carboxylase subunit
GALLO_0344	acetyl-CoA carboxylase (beta subunit)	SGGB_0372	acetyl-CoA carboxylase carboxyl transferase subunit beta	SGGBAA2069_c03330	acetyl-CoA carboxylase subunit beta	SMA_0372	Acetyl-coenzyme A carboxyl transferase beta chain	SGPB_0297	acetyl-CoA carboxylase carboxyl transferase subunit beta
GALLO_0345	acetyl-CoA carboxylase (alpha subunit)	SGGB_0373	acetyl-CoA carboxylase carboxyl transferase subunit alpha	SGGBAA2069_c03340	acetyl-CoA carboxylase subunit alpha	SMA_0373	Acetyl-coenzyme A carboxyl transferase alpha chain	SGPB_0298	acetyl-CoA carboxylase carboxyl transferase subunit alpha
GALLO_0346	seryl-tRNA synthetase	SGGB_0374	seryl-tRNA synthetase	SGGBAA2069_c03350	seryl-tRNA synthetase	SMA_0374	Seryl-tRNA synthetase	SGPB_0299	seryl-tRNA synthetase
GALLO_0347	hypothetical protein	SGGB_0375	conserved hypothetical protein	SGGBAA2069_c03360	hypothetical protein	SMA_0375	putative regulator of the mannose operon, ManO	SGPB_0300	hypothetical protein
GALLO_0348	PTS system, mannose-specific IID component	SGGB_0376	PTS system, mannose-specific IID component	SGGBAA2069_c03370	PTS system mannose-specific transporter subunit IID	SMA_0376	PTS system, mannose-specific IID component	SGPB_0301	PTS system mannose-specific transporter subunit IID
GALLO_0350	PTS system, mannose-specific IIAB component	SGGB_0378	PTS system, mannose-specific IIAB component	SGGBAA2069_c03390	PTS system mannose-specific transporter subunit IIA	SMA_0378	PTS system, mannose-specific IIB component / PTS system, mannose-specific IIA component	SGPB_0303	PTS system mannose-specific transporter subunit IIAB
GALLO_0351	HAD-superfamily hydrolase / phosphatase	SGGB_0379	haloacid dehalogenase-like hydrolase	SGGBAA2069_c03400	haloacid dehalogenase-like hydrolase	SMA_0379	Hydrolase (HAD superfamily)	SGPB_0304	haloacid dehalogenase-like hydrolase
GALLO_0352	hypothetical protein	SGGB_0380	predicted membrane protein	SGGBAA2069_c03410	hypothetical protein	SMA_0380	putative transmembrane protein	SGPB_0305	hypothetical protein
GALLO_0353	hypothetical protein	SGGB_0381	predicted membrane protein	SGGBAA2069_c03420	hypothetical protein	SMA_0381	Membrane protein, putative	SGPB_0306	hypothetical protein
GALLO_0354	permease	SGGB_0382	xanthine/uracil permease family protein	SGGBAA2069_c03430	xanthine/uracil permease family protein	SMA_0382	Guanine-hypoxanthine permease	SGPB_0307	xanthine/uracil permease family protein
GALLO_0355	hypothetical ATP/GTP binding protein-P-loop hydrolase	SGGB_0383	P-loop hydrolase	SGGBAA2069_c03440	hypothetical protein	SMA_0383	ATPase YjeE, predicted to have essential role in cell wall biosynthesis	SGPB_0308	P-loop hydrolase
GALLO_0356	acetyltransferase, GNAT family	SGGB_0384	GNAT family acetyltransferase	SGGBAA2069_c03450	acyl-CoA N-acyltransferase	SMA_0384	Acetyltransferase	SGPB_0309	GNAT family acetyltransferase
GALLO_0357	LytR family transcriptional regulator	SGGB_0385	cell envelope-related transcriptional attenuator	SGGBAA2069_c03460	LytR family transcriptional regulator	SMA_0385	Cell envelope-associated transcriptional attenuator LytR-CpsA-Psr, subfamily F2	SGPB_0310	cell envelope-related transcriptional attenuator
GALLO_0358	hypothetical protein	SGGB_0386	predicted lipoprotein	SGGBAA2069_c03470	hypothetical protein	SMA_0386	Hypothetical protein	SGPB_0316	putative lipoprotein
GALLO_0359	histidine triad (HIT) protein	SGGB_0387	Hit-like protein involved in cell-cycle regulation	SGGBAA2069_c03480	cell cycle regulation histidine triad (HIT) protein	SMA_0387	Histidine triad (HIT) nucleotide-binding protein, similarity with At5g48545 and yeast YDL125C (HNT1)	SGPB_0317	Hit-like protein involved in cell-cycle regulation
GALLO_0360	ABC transporter ATP-binding protein	SGGB_0388	ABC-2 type transport system ATP-binding protein	SGGBAA2069_c03490	ABC transporter ATP-binding protein	SMA_0388	ABC transporter, ATP-binding protein EcsA	SGPB_0318	ABC transporter ATP-binding protein
GALLO_0361	ABC transporter ATP-binding protein	SGGB_0389	ABC-2 type transport system permease protein	SGGBAA2069_c03500	ABC transporter permease EcsB	SMA_0389	ABC transporter, permease protein EscB	SGPB_0319	ABC transporter permease
GALLO_0362	hypothetical protein	SGGB_0390	phosphotransferase family protein	SGGBAA2069_c03510	hypothetical protein	SMA_0390	Aminoglycoside phosphotransferase family protein	SGPB_0320	phosphotransferase family protein
GALLO_0363	methyltransferase	SGGB_0391	tRNA (guanine-N7-)-methyltransferase	SGGBAA2069_c03520	tRNA (guanine-N(7)-)-methyltransferase	SMA_0391	tRNA (guanine-N(7)-)-methyltransferase	SGPB_0321	tRNA (guanine-N7-)-methyltransferase
GALLO_0368	hypothetical protein	SGGB_0397	conserved hypothetical protein	SGGBAA2069_c03580	hypothetical protein	SMA_0397	COG0779: clustered with transcription termination protein NusA	SGPB_0322	hypothetical protein
GALLO_0369	transcription termination factor NusA	SGGB_0398	N utilization substance protein A	SGGBAA2069_c03590	transcription elongation protein nusA	SMA_0398	Transcription termination protein NusA	SGPB_0323	N utilization substance protein A
GALLO_0370	hypothetical protein	SGGB_0399	conserved hypothetical protein	SGGBAA2069_c03600	hypothetical protein	SMA_0399	COG2740: Predicted nucleic-acid-binding protein implicated in transcription termination	SGPB_0324	hypothetical protein
GALLO_0371	ribosomal protein L7A family	SGGB_0400	conserved hypothetical protein	SGGBAA2069_c03610	60S ribosomal protein L30	SMA_0400	Ribosomal protein L7Ae family protein	SGPB_0325	hypothetical protein
GALLO_0372	translation initiation factor IF-2	SGGB_0401	translation initiation factor IF-2	SGGBAA2069_c03620	translation initiation factor IF-2	SMA_0401	Translation initiation factor 2	SGPB_0326	translation initiation factor IF-2
GALLO_0373	ribosome-binding factor A	SGGB_0402	ribosome-binding factor A	SGGBAA2069_c03630	ribosome-binding factor A	SMA_0402	Ribosome-binding factor A	SGPB_0327	ribosome-binding factor A
GALLO_0376	hypothetical protein	SGGB_0405	putative lysine decarboxylase	SGGBAA2069_c03660	putative decarboxylase family protein	SMA_0403	Conserved hypothetical protein	SGPB_0328	putative lysine decarboxylase
GALLO_0377	hypothetical protein	SGGB_0406	conserved hypothetical protein	SGGBAA2069_c03670	hypothetical protein	SMA_0404	Hypothetical protein	SGPB_0329	hypothetical protein
GALLO_0378	CopY family transcriptional regulator	SGGB_0407	transcriptional repressor	SGGBAA2069_c03680	copper transport repressor, CopY/TcrY family	SMA_0405	Negative transcriptional regulator-copper transport operon	SGPB_0330	transcriptional repressor
GALLO_0379	cation-transporting ATP-ase, P-type	SGGB_0408	copper-exporting ATPase	SGGBAA2069_c03690	Cu2+-exporting ATPase	SMA_0406	Copper-translocating P-type ATPase	SGPB_0331	copper-exporting ATPase
GALLO_0380	cation-transporting ATP-ase, cation chaperone	SGGB_0409	copper chaperone	SGGBAA2069_c03700	Copper-transporting ATPase	SMA_0407	Copper chaperone	SGPB_0332	copper chaperone
GALLO_0381	hypothetical protein	SGGB_0410	predicted membrane protein	SGGBAA2069_c03710	hypothetical protein	SMA_0408	Integral membrane protein (Rhomboid family)	SGPB_0333	hypothetical protein
GALLO_0382	HAD-superfamily hydrolase / phosphatase	SGGB_0411	haloacid dehalogenase-like hydrolase	SGGBAA2069_c03720	HAD-superfamily hydrolase	SMA_0409	Hydrolase (HAD superfamily)	SGPB_0334	haloacid dehalogenase-like hydrolase
GALLO_0385	TetR family transcriptional regulator	SGGB_0414	TetR family transcriptional regulator	SGGBAA2069_c03750	TetR family transcriptional regulator	SMA_0410	Transcriptional regulator, TetR family	SGPB_0336	TetR family transcriptional regulator
GALLO_0386	hypothetical protein	SGGB_0415	DegV family protein	SGGBAA2069_c03760	hypothetical protein	SMA_0411	DegV family protein	SGPB_0337	DegV family protein
GALLO_0387	hypothetical protein	SGGB_0416	signal peptide containing protein	SGGBAA2069_c03770	hypothetical protein	SMA_0412	Hypothetical protein	SGPB_0338	signal peptide containing protein
GALLO_0388	hypothetical protein	SGGB_0417	predicted membrane protein	SGGBAA2069_c03780	hypothetical protein	SMA_0413	Hypothetical protein	SGPB_0339	signal peptide containing protein
GALLO_0390	N-acetylglucosamine-6-phosphate deacetylase	SGGB_0419	N-acetylglucosamine-6-phosphate deacetylase	SGGBAA2069_c03810	N-acetylglucosamine-6-phosphate deacetylase	SMA_0415	N-acetylglucosamine-6-phosphate deacetylase	SGPB_0349	N-acetylglucosamine-6-phosphate deacetylase
GALLO_0391	glycyl-tRNA synthetase (alpha subunit)	SGGB_0420	glycyl-tRNA synthetase alpha chain	SGGBAA2069_c03820	glycyl-tRNA synthetase subunit alpha	SMA_0416	Glycyl-tRNA synthetase alpha chain	SGPB_0350	glycyl-tRNA synthetase subunit alpha
GALLO_0392	glycyl-tRNA synthetase (beta subunit)	SGGB_0421	glycyl-tRNA synthetase beta chain	SGGBAA2069_c03830	glycyl-tRNA synthetase subunit beta	SMA_0417	Glycyl-tRNA synthetase beta chain	SGPB_0351	glycyl-tRNA synthetase subunit beta
GALLO_0393	hypothetical protein	SGGB_0422	conserved hypothetical protein	SGGBAA2069_c03840	hypothetical protein	SMA_0418	Hypothetical protein	SGPB_0352	hypothetical protein
GALLO_0400	transketolase	SGGB_0431	transketolase	SGGBAA2069_c03920	transketolase	SMA_0422	Transketolase	SGPB_0360	transketolase
GALLO_0401	hypothetical protein	SGGB_0432	enterocin A Immunity protein	SGGBAA2069_c03930	hypothetical protein	SMA_0423	Hypothetical protein	SGPB_0361	enterocin A Immunity protein
GALLO_0402	ABC transporter ATP-binding protein	SGGB_0433	ABC-2 type transport system ATP-binding protein	SGGBAA2069_c03940	phosphate import ATP-binding protein pstB	SMA_0424	Methionine ABC transporter ATP-binding protein	SGPB_0362	ABC transporter ATP-binding protein
GALLO_0403	ABC transporter permease	SGGB_0434	ABC-2 type transport system permease protein	SGGBAA2069_c03950	ABC transporter permease	SMA_0425	ABC transporter permease protein	SGPB_0363	ABC transporter permease
GALLO_0407	glutamate 5-kinase	SGGB_0438	glutamate 5-kinase	SGGBAA2069_c03990	glutamate 5-kinase	SMA_0426	Glutamate 5-kinase	SGPB_0364	glutamate 5-kinase
GALLO_0408	gamma-glutamyl phosphate reductase	SGGB_0439	glutamate-5-semialdehyde dehydrogenase	SGGBAA2069_c04000	gamma-glutamyl phosphate reductase	SMA_0427	Gamma-glutamyl phosphate reductase	SGPB_0365	glutamate-5-semialdehyde dehydrogenase
GALLO_0409	S-adenosyl-dependent methyltransferase MraW	SGGB_0440	S-adenosyl-methyltransferase	SGGBAA2069_c04020	S-adenosyl-methyltransferase MraW	SMA_0429	rRNA small subunit methyltransferase H	SGPB_0366	S-adenosyl-methyltransferase
GALLO_0410	cell division protein FtsL	SGGB_0441	cell division protein	SGGBAA2069_c04030	cell division protein FtsL	SMA_0430	Cell division protein FtsL	SGPB_0367	cell division protein
GALLO_0411	penicillin-binding protein 2B	SGGB_0442	penicillin-binding protein 3/cell division protein	SGGBAA2069_c04040	penicillin-binding protein 2X	SMA_0431	Cell division protein FtsI [Peptidoglycan synthetase]	SGPB_0368	penicillin-binding protein 3/cell division protein
GALLO_0412	phospho-N-acetylmuramoyl-pentapeptidetransferase	SGGB_0443	phospho-N-acetylmuramoyl-pentapeptide-transferase	SGGBAA2069_c04050	phospho-N-acetylmuramoyl-pentapeptide-transferase	SMA_0432	Phospho-N-acetylmuramoyl-pentapeptide-transferase	SGPB_0369	phospho-N-acetylmuramoyl-pentapeptide-transferase
GALLO_0413	ATP-dependent RNA helicase, DEAD/DEAH box family	SGGB_0444	ATP-dependent RNA helicase	SGGBAA2069_c04060	ATP-dependent RNA helicase	SMA_0434	DEAD-box ATP-dependent RNA helicase CshB	SGPB_0370	ATP-dependent RNA helicase
GALLO_0414	amino acid ABC transporter substrate-binding protein	SGGB_0445	polar amino acid transport system substrate-binding protein	SGGBAA2069_c04070	polar amino acid ABC uptake transporter substrate binding protein	SMA_0435	Cysteine ABC transporter, substrate-binding protein	SGPB_0371	polar amino acid transport system substrate-binding protein
GALLO_0415	amino acid ABC transporter permease	SGGB_0446	polar amino acid transport system permease protein	SGGBAA2069_c04080	amino acid ABC transporter membrane protein	SMA_0436	Cysteine ABC transporter, permease protein	SGPB_0372	polar amino acid transport system permease
GALLO_0416	amino acid ABC transporter ATP-binding protein	SGGB_0447	polar amino acid transport system ATP-binding protein	SGGBAA2069_c04090	polar amino acid transport system ATP-binding protein	SMA_0437	ABC-type multidrug transport system, ATPase component	SGPB_0373	polar amino acid transport system ATP-binding protein
GALLO_0417	hypothetical protein	SGGB_0448	predicted membrane protein	SGGBAA2069_c04100	hypothetical protein	SMA_0438	Hypothetical protein	SGPB_0374	hypothetical protein
GALLO_0418	thioredoxin reductase	SGGB_0449	NADPH-dependent thioredoxin reductase	SGGBAA2069_c04110	thioredoxin reductase	SMA_0439	Thioredoxin reductase	SGPB_0375	NADPH-dependent thioredoxin reductase
GALLO_0476	nicotinate phosphoribosyltransferase	SGGB_0450	nicotinate phosphoribosyltransferase	SGGBAA2069_c04120	nicotinate phosphoribosyltransferase	SMA_0440	Nicotinate phosphoribosyltransferase	SGPB_0376	nicotinate phosphoribosyltransferase
GALLO_0478	cysteine aminopeptidase C	SGGB_0452	bleomycin hydrolase	SGGBAA2069_c04140	aminopeptidase C	SMA_0442	Aminopeptidase C	SGPB_0379	bleomycin hydrolase
GALLO_0479	penicillin-binding proteins 1A	SGGB_0453	penicillin binding protein 1A	SGGBAA2069_c04150	penicillin-binding protein 1A	SMA_0443	Multimodular transpeptidase-transglycosylase/Penicillin-binding protein 1A/1B (PBP1)	SGPB_0380	penicillin binding protein 1A
GALLO_0480	recombination protein RecU	SGGB_0454	recombination protein U	SGGBAA2069_c04160	Holliday junction resolvase recU	SMA_0444	Recombination protein RecU	SGPB_0381	recombination protein U
GALLO_0481	hypothetical protein	SGGB_0455	conserved hypothetical protein	SGGBAA2069_c04170	hypothetical protein	SMA_0445	Hypothetical protein	SGPB_0382	hypothetical protein
GALLO_0482	hypothetical protein	SGGB_0456	cell division initiation protein	SGGBAA2069_c04180	hypothetical protein	SMA_0446	Cell division protein GpsB, coordinates the switch between cylindrical and septal cell wall synthesis by re-localization of PBP1	SGPB_0383	cell division initiation protein DivIVA
GALLO_0483	RNA methylase family	SGGB_0457	putative N6-adenine-specific DNA methylase	SGGBAA2069_c04190	putative RNA methylase family	SMA_0447	Predicted N6-adenine-specific DNA methylase	SGPB_0384	putative N6-adenine-specific DNA methylase
GALLO_0484	hypothetical protein	SGGB_0458	predicted membrane protein	SGGBAA2069_c04200	hypothetical protein	SMA_0448	Hypothetical protein	SGPB_0385	hypothetical protein
GALLO_0486	S-Ribosylhomocysteinase (LuxS autoinducer 2 synthase)	SGGB_0460	S-ribosylhomocysteinase, negative regulator of competence	SGGBAA2069_c04220	S-ribosylhomocysteinase	SMA_0453	S-ribosylhomocysteine lyase/Autoinducer-2 production protein LuxS	SGPB_0387	S-ribosylhomocysteinase
GALLO_0487	HAD-superfamily hydrolase / phosphatase	SGGB_0461	predicted membrane protein	SGGBAA2069_c04230	2',3'-cyclic-nucleotide 2'-phosphodiesterase	SMA_0454	Hydrolase (HAD superfamily)	SGPB_0388	hypothetical protein
GALLO_0488	Guanylate kinase	SGGB_0462	guanylate kinase	SGGBAA2069_c04240	guanylate kinase	SMA_0455	Guanylate kinase	SGPB_0389	guanylate kinase
GALLO_0489	DNA-directed RNA polymerase omega chain	SGGB_0463	DNA-directed RNA polymerase subunit omega	SGGBAA2069_c04250	DNA-directed RNA polymerase subunit omega	SMA_0456	DNA-directed RNA polymerase omega subunit	SGPB_0390	DNA-directed RNA polymerase subunit omega
GALLO_0490	primosomal replication factor Y	SGGB_0464	primosomal protein N'	SGGBAA2069_c04260	primosome assembly protein PriA	SMA_0457	Helicase PriA essential for oriC/DnaA-independent DNA replication	SGPB_0391	primosomal protein N'
GALLO_0491	methionyl-tRNA formyltransferase	SGGB_0465	methionyl-tRNA formyltransferase	SGGBAA2069_c04270	methionyl-tRNA formyltransferase	SMA_0458	Methionyl-tRNA formyltransferase	SGPB_0392	methionyl-tRNA formyltransferase
GALLO_0492	RNA-binding Sun protein	SGGB_0466	ribosomal RNA small subunit methyltransferase B	SGGBAA2069_c04280	ribosomal RNA small subunit methyltransferase B	SMA_0459	Ribosomal RNA small subunit methyltransferase B	SGPB_0393	ribosomal RNA small subunit methyltransferase B
GALLO_0493	serine/threonine protein phosphatase Stp1	SGGB_0467	protein phosphatase	SGGBAA2069_c04290	protein phosphatase 2C	SMA_0460	Protein serine/threonine phosphatase PrpC, regulation of stationary phase	SGPB_0394	protein phosphatase
GALLO_0494	protein kinase	SGGB_0468	serine/threonine protein kinase, bacterial	SGGBAA2069_c04300	serine/threonine protein kinase	SMA_0461	Serine/threonine protein kinase PrkC, regulator of stationary phase	SGPB_0395	serine/threonine protein kinase, bacterial
GALLO_0495	hypothetical protein	SGGB_0469	predicted membrane protein	SGGBAA2069_c04310	transporter YvqF	SMA_0462	Transporter associated with VraSR	SGPB_0396	hypothetical protein
GALLO_0496	two-component sensor histidine kinase	SGGB_0470	two-component system, sensor histidine kinase HKll	SGGBAA2069_c04320	two-component sensor protein	SMA_0463	Sensor histidine kinase VraS	SGPB_0397	putative histidine kinase HKll
GALLO_0497	two-component response regulator	SGGB_0471	two-component system, response regulator RRII	SGGBAA2069_c04330	two-component response regulator	SMA_0464	Two component transcriptional regulator VraR	SGPB_0398	two-component system response regulator RRII
GALLO_0498	HAD-superfamily hydrolase / phosphatase and peptidyl-prolyl isomerase	SGGB_0472	haloacid dehalogenase-like hydrolase	SGGBAA2069_c04340	peptidyl-prolyl cis-trans isomerase B (cyclophilin B)	SMA_0465	Streptococcal lipoprotein rotamase A; Peptidyl-prolyl cis-trans isomerase	SGPB_0399	haloacid dehalogenase-like hydrolase
GALLO_0499	RNA binding protein	SGGB_0473	general stress protein 13	SGGBAA2069_c04350	polyribonucleotide nucleotidyltransferase	SMA_0466	General stress protein 13	SGPB_0400	general stress protein 13
GALLO_0500	cysteine synthetase	SGGB_0474	cysteine synthase	SGGBAA2069_c04360	cysteine synthase A	SMA_0467	Cysteine synthase	SGPB_0401	cysteine synthase
GALLO_0501	hypothetical protein	SGGB_0475	conserved hypothetical protein	SGGBAA2069_c04370	hypothetical protein	SMA_0468	Protein co-occurring with transport systems (COG1739)	SGPB_0402	hypothetical protein
GALLO_0502	competence protein ComFA	SGGB_0476	competence protein ComFA	SGGBAA2069_c04380	putative competence protein ComFA	SMA_0469	ComF operon protein A, DNA transporter ATPase	SGPB_0403	competence protein ComFA
GALLO_0503	competence protein ComFC	SGGB_0477	competence protein ComFC	SGGBAA2069_c04390	Competence protein comFC	SMA_0470	ComF operon protein C	SGPB_0404	competence protein ComFC
GALLO_0504	Ribosome-associated protein Y	SGGB_0478	putative sigma-54 modulation protein	SGGBAA2069_c04400	ribosomal subunit interface protein	SMA_0471	Ribosomal subunit interface protein	SGPB_0405	putative sigma-54 modulation protein
GALLO_0505	hypothetical protein	SGGB_0479	conserved hypothetical protein	SGGBAA2069_c04410	hypothetical protein	SMA_0473	Hypothetical protein	SGPB_0407	hypothetical protein
GALLO_0506	hypothetical protein	SGGB_0480	conserved hypothetical protein	SGGBAA2069_c04420	hypothetical protein	SMA_0474	Cysteinyl-tRNA synthetase related protein	SGPB_0408	hypothetical protein
GALLO_0507	RecA regulator RecX	SGGB_0481	recombination regulatory protein	SGGBAA2069_c04430	recombination regulator RecX	SMA_0475	Regulatory protein RecX	SGPB_0409	recombination regulatory protein
GALLO_0508	hypothetical protein	SGGB_0482	conserved hypothetical protein	SGGBAA2069_c04440	DNA-binding protein	SMA_0476	Hypothetical protein	SGPB_0410	hypothetical protein
GALLO_0509	RNA methyltransferase, TrmA family	SGGB_0483	tRNA (Uracil-5-)-methyltransferase family protein	SGGBAA2069_c04450	23S rRNA (uracil-5-)-methyltransferase	SMA_0477	RNA methyltransferase, TrmA family	SGPB_0411	tRNA (Uracil-5-)-methyltransferase family protein
GALLO_0516	acetyltransferase (GNAT) family	SGGB_0486	phosphinothricin acetyltransferase	SGGBAA2069_c04480	phosphinothricin acetyltransferase	SMA_0495	Phosphinothricin N-acetyltransferase	SGPB_0412	phosphinothricin acetyltransferase
GALLO_0518	deoxynucleoside kinase	SGGB_0488	deoxyguanosine kinase	SGGBAA2069_c04500	deoxyguanosine kinase	SMA_0497	Deoxyadenosine kinase/Deoxyguanosine kinase	SGPB_0415	deoxyguanosine kinase
GALLO_0519	acetyltransferase (GNAT) family	SGGB_0489	GNAT family acetyltransferase	SGGBAA2069_c04510	GCN5-related N-acetyltransferase	SMA_0498	Hypothetical N-acetyltransferase	SGPB_0416	GNAT family acetyltransferase
GALLO_0523	hypothetical protein	SGGB_0491	conserved hypothetical protein	SGGBAA2069_c04530	hypothetical protein	SMA_0500	Hypothetical protein	SGPB_0418	hypothetical protein
GALLO_0524	hypothetical protein	SGGB_0492	conserved hypothetical protein	SGGBAA2069_c04540	hypothetical protein	SMA_0501	Hypothetical protein	SGPB_0419	hypothetical protein
GALLO_0526	product acetyltransferase, GNAT family	SGGB_0493	GNAT family acetyltransferase	SGGBAA2069_c04560	acyl-CoA N-acyltransferase	SMA_0502	Acetyltransferase	SGPB_0420	GNAT family acetyltransferase
GALLO_0527	hypothetical protein	SGGB_0494	conserved hypothetical protein	SGGBAA2069_c04570	hypothetical protein	SMA_0503	Hypothetical protein	SGPB_0421	hypothetical protein
GALLO_0528	valyl-tRNA synthetase	SGGB_0495	valyl-tRNA synthetase	SGGBAA2069_c04580	valyl-tRNA synthetase	SMA_0504	Valyl-tRNA synthetase	SGPB_0422	valyl-tRNA synthetase
GALLO_0530	hypothetical protein	SGGB_0497	conserved hypothetical protein	SGGBAA2069_c04600	hypothetical protein	SMA_0509	Hypothetical protein	SGPB_0429	hypothetical protein
GALLO_0534	aspartate--ammonia ligase	SGGB_0501	aspartate--ammonia ligase	SGGBAA2069_c04640	asparagine synthetase AsnA	SMA_0511	Aspartate--ammonia ligase	SGPB_0435	aspartate--ammonia ligase
GALLO_0537	hypothetical protein	SGGB_0503	ptutative methylase family protein	SGGBAA2069_c04700	methyltransferase	SMA_0514	Ribosomal RNA small subunit methyltransferase D	SGPB_0438	methylase family protein
GALLO_0538	phosphopantetheine adenylyltransferase	SGGB_0504	pantetheine-phosphate adenylyltransferase	SGGBAA2069_c04720	phosphopantetheine adenylyltransferase	SMA_0515	Phosphopantetheine adenylyltransferase	SGPB_0439	pantetheine-phosphate adenylyltransferase
GALLO_0539	hypothetical protein	SGGB_0505	PDZ domain-containing protein	SGGBAA2069_c04730	PDZ domain-containing protein	SMA_0516	Lon-like protease with PDZ domain	SGPB_0440	PDZ domain-containing protein
GALLO_0543	phosphoesterase	SGGB_0509	5'-nucleotidase family protein	SGGBAA2069_c04770	Ser/Thr protein phosphatase family protein	SMA_0522	5'-nucleotidase family protein in cluster with NagD-like phosphatase	SGPB_0441	5'-nucleotidase family protein
GALLO_0544	hypothetical protein	SGGB_0510	conserved hypothetical protein	SGGBAA2069_c04780	hypothetical protein	SMA_0523	Hypothetical protein	SGPB_0442	hypothetical protein
GALLO_0545	hypothetical protein	SGGB_0511	ribosomal RNA large subunit methyltransferase N	SGGBAA2069_c04790	ribosomal RNA large subunit methyltransferase N	SMA_0524	Ribosomal RNA large subunit methyltransferase N	SGPB_0443	ribosomal RNA large subunit methyltransferase N
GALLO_0546	hypothetical protein	SGGB_0512	VanZ like family teicoplanin resistance protein	SGGBAA2069_c04800	hypothetical protein	SMA_0525	VanZF-related protein	SGPB_0444	VanZ like family teicoplanin resistance protein
GALLO_0547	ABC transporter ATP-binding protein/permease	SGGB_0513	ATP-binding cassette, subfamily B, bacterial	SGGBAA2069_c04810	Lipid A export ATP-binding/permease msbA	SMA_0526	ABC transporter, ATP-binding/permease protein	SGPB_0445	ATP-binding domain-containing protein
GALLO_0548	ABC transporter ATP-binding protein/permease	SGGB_0514	ATP-binding cassette, subfamily B, bacterial	SGGBAA2069_c04820	Lipid A export ATP-binding/permease msbA	SMA_0527	ABC transporter, ATP-binding/permease protein	SGPB_0446	ATP-binding domain-containing protein
GALLO_0549	ABC transporter ATP-binding protein	SGGB_0515	ABC-2 type transport system ATP-binding protein	SGGBAA2069_c04830	ABC transporter ATP-binding protein	SMA_0528	putative ATPase	SGPB_0447	ABC transporter ATP-binding protein
GALLO_0550	ABC transporter permease	SGGB_0516	ABC-2 type transport system permease protein	SGGBAA2069_c04840	ABC transporter membrane protein	SMA_0529	ABC transporter permease protein	SGPB_0448	ABC transporter permease
GALLO_0551	sensor histidine kinase	SGGB_0517	two-component system, NarL family, sensor histidine kinase	SGGBAA2069_c04850	two-component system, NarL family, sensor histidine kinase DesK	SMA_0530	putative sensor histidine kinase	SGPB_0449	NarL family two component system sensor histidine kinase
GALLO_0552	two-component response regulator	SGGB_0518	two-component system, response regulator	SGGBAA2069_c04860	nitrate/nitrite response regulator protein narP	SMA_0531	DNA-binding response regulator	SGPB_0450	two-component system response regulator
GALLO_0581	permease	SGGB_0548	conserved hypothetical protein	SGGBAA2069_c05160	hypothetical protein	SMA_0533	Hypothetical protein	SGPB_0457	hypothetical protein
GALLO_0590	metal ion (Mn2+; iron) transporter (Nramp family)	SGGB_0557	manganese transport protein	SGGBAA2069_c05250	putative manganese transport protein mntH	SMA_0542	Manganese transport protein MntH	SGPB_0463	manganese transport protein
GALLO_0591	peptidase	SGGB_0558	unknown	SGGBAA2069_c05260	peptidase A24A, prepilin type IV	SMA_0543	Late competence protein ComC, processing protease	SGPB_0464	leader peptidase (prepilin peptidase) / N-methyltransferase
GALLO_0592	peroxide resistance protein Dpr	SGGB_0560	Dps-like peroxide resistance protein	SGGBAA2069_c05280	starvation-inducible DNA-binding protein	SMA_0544	Non-specific DNA-binding protein Dps / Iron-binding ferritin-like antioxidant protein / Ferroxidase	SGPB_0465	Dps-like peroxide resistance protein
GALLO_0593	hypothetical protein	SGGB_0561	conserved hypothetical protein	SGGBAA2069_c05290	hypothetical protein	SMA_0545	Hypothetical protein	SGPB_0466	hypothetical protein
GALLO_0594	glucokinase	SGGB_0562	glucokinase	SGGBAA2069_c05300	glucokinase	SMA_0546	Glucokinase	SGPB_0467	glucokinase
GALLO_0595	hypothetical protein	SGGB_0563	rhodanese-like domain-containing protein	SGGBAA2069_c05310	hypothetical protein	SMA_0547	Rhodanese-like domain protein	SGPB_0468	rhodanese-like domain-containing protein
GALLO_0596	hypothetical protein	SGGB_0564	conserved hypothetical protein	SGGBAA2069_c05320	hypothetical protein	SMA_0548	Hypothetical protein	SGPB_0469	hypothetical protein
GALLO_0597	GTP-binding protein	SGGB_0570	GTP-binding protein	SGGBAA2069_c05380	GTP-binding protein TypA	SMA_0556	GTP-binding protein TypA/BipA	SGPB_0470	GTP-binding protein
GALLO_0598	hypothetical protein	SGGB_0571	conserved hypothetical protein	SGGBAA2069_c05390	hypothetical protein	SMA_0557	Hypothetical protein	SGPB_0471	hypothetical protein
GALLO_0599	UDP-N-acetylmuramoylalanyl-D-glutamate ligase	SGGB_0572	UDP-N-acetylmuramoylalanine--D-glutamate ligase	SGGBAA2069_c05400	UDP-N-acetylmuramoyl-L-alanyl-D-glutamatesynthetase	SMA_0558	UDP-N-acetylmuramoylalanine--D-glutamateligase	SGPB_0472	UDP-N-acetylmuramoylalanine--D-glutamate ligase
GALLO_0600	UDP-N-acetylglucosamine-N-acetylmuramyl- (pentapep tide)pyrophosphoryl-undecaprenol N-acetylglucosamine transferase	SGGB_0573	UDP-N-acetylglucosamine--N-acetylmuramyl- (pentapeptide) pyrophosphoryl-undecaprenol N-acetylglucosamine transferase	SGGBAA2069_c05410	undecaprenyldiphospho-muramoylpentapeptidebeta-N-acetylglucosaminyltransferase	SMA_0559	UDP-N-acetylglucosamine--N-acetylmuramyl- (pentapeptide) pyrophosphoryl-undecaprenol N-acetylglucosamine transferase	SGPB_0473	UDP-N-acetylglucosamine-N-acetylmuramyl- (pentapeptide) pyrophosphoryl-undecaprenol N- acetylglucosamine transferase
GALLO_0601	cell division protein FtsQ	SGGB_0574	cell division protein	SGGBAA2069_c05420	cell division protein	SMA_0560	Division initiation protein	SGPB_0474	cell division protein
GALLO_0602	cell division protein FtsA	SGGB_0575	cell division protein	SGGBAA2069_c05430	cell division protein FtsA	SMA_0561	Cell division protein FtsA	SGPB_0475	cell division protein
GALLO_0603	cell division protein FtsZ	SGGB_0576	cell division protein	SGGBAA2069_c05440	cell division protein ftsZ	SMA_0562	Cell division protein FtsZ	SGPB_0476	cell division protein
GALLO_0604	hypothetical protein	SGGB_0577	putative alanine racemase	SGGBAA2069_c05450	putative pyridoxal phosphate-dependent enzyme	SMA_0563	Hypothetical protein YggS	SGPB_0477	putative alanine racemase
GALLO_0605	hypothetical protein	SGGB_0578	conserved hypothetical protein	SGGBAA2069_c05460	cell division protein sepF	SMA_0564	FtsZ-interacting protein related to cell division	SGPB_0478	hypothetical protein
GALLO_0606	hypothetical protein	SGGB_0579	YggT family protein	SGGBAA2069_c05470	YggT family protein	SMA_0565	Hypothetical protein	SGPB_0479	YggT family protein
GALLO_0607	hypothetical protein	SGGB_0580	S4 RNA-binding domain-containing protein	SGGBAA2069_c05480	hypothetical protein	SMA_0566	Hypothetical protein, contains S4-like RNA binding domain	SGPB_0480	S4 RNA-binding domain-containing protein
GALLO_0608	cell division initiation protein DivIVA	SGGB_0581	cell division initiation protein	SGGBAA2069_c05490	cell division initiation protein divIVA	SMA_0567	Cell division initiation protein DivIVA	SGPB_0481	cell division initiation protein DivIVA
GALLO_0609	isoleucyl-tRNA synthetase	SGGB_0582	isoleucyl-tRNA synthetase	SGGBAA2069_c05500	isoleucyl-tRNA synthetase	SMA_0568	Isoleucyl-tRNA synthetase	SGPB_0482	isoleucyl-tRNA synthetase
GALLO_0610	hypothetical protein	SGGB_0583	conserved hypothetical protein	SGGBAA2069_c05510	hypothetical protein	SMA_0569	Hypothetical protein	SGPB_0483	hypothetical protein
GALLO_0611	hypothetical protein	SGGB_0584	NUDIX family protein	SGGBAA2069_c05520	7,8-dihydro-8-oxoguanine triphosphatase	SMA_0570	Mutator mutT protein (7,8-dihydro-8-oxoguanine-triphosphatase)	SGPB_0484	NUDIX family protein
GALLO_0612	ATP-dependent Clp protease, ATP-binding subunit	SGGB_0585	ATP-dependent Clp protease, ATP-binding subunit	SGGBAA2069_c05530	ATP-dependent Clp protease ATP-binding subunit clpE	SMA_0571	ATP-dependent Clp protease, ATP-binding subunit ClpE	SGPB_0485	ATP-dependent Clp protease, ATP-binding subunit
GALLO_0613	hypothetical protein	SGGB_0586	predicted membrane protein	SGGBAA2069_c05540	hypothetical protein	SMA_0572	Hypothetical protein	SGPB_0486	hypothetical protein
GALLO_0615	ornithine carbamoyltransferase	SGGB_0587	ornithine carbamoyltransferase	SGGBAA2069_c05550	ornithine carbamoyltransferase	SMA_0574	Ornithine carbamoyltransferase	SGPB_0487	ornithine carbamoyltransferase
GALLO_0616	hypothetical protein	SGGB_0588	conserved hypothetical protein	SGGBAA2069_c05560	hypothetical protein	SMA_0575	Hypothetical protein	SGPB_0488	hypothetical protein
GALLO_0617	amino acid ABC transporter permease	SGGB_0589	polar amino acid transport system permease protein	SGGBAA2069_c05570	amino acid ABC transporter permease	SMA_0576	ABC transporter membrane-spanning permease-glutamine transport	SGPB_0489	polar amino acid transport system permease
GALLO_0618	amino acid ABC transporter ATP-binding protein	SGGB_0590	polar amino acid transport system ATP-binding protein	SGGBAA2069_c05580	polar amino acid transport system ATP-binding protein	SMA_0577	Glutamine transport ATP-binding protein GlnQ	SGPB_0490	polar amino acid transport system ATP-binding protein
GALLO_0619	ferrous iron transport protein A	SGGB_0591	ferrous iron transport protein A	SGGBAA2069_c05590	Ferrous iron transport protein B	SMA_0578	Ferrous iron transport protein A	SGPB_0491	ferrous iron transport protein A
GALLO_0620	ferrous iron transport protein B	SGGB_0592	ferrous iron transport protein B	SGGBAA2069_c05600	Ferrous iron transport protein B	SMA_0579	Ferrous iron transport protein B	SGPB_0492	ferrous iron transport protein B
GALLO_0621	hypothetical protein	SGGB_0593	predicted membrane protein	SGGBAA2069_c05610	hypothetical protein	SMA_0580	Hypothetical protein	SGPB_0493	hypothetical protein
GALLO_0622	methylenetetrahydrofolate dehydrogenase	SGGB_0594	bifunctional NADP+-dependent methylenetetrahydrofolate dehydrogenase/methenyltetrahydrofolate cyclohydrolase	SGGBAA2069_c05620	methylenetetrahydrofolate dehydrogenase (NADP+) / methenyltetrahydrofolate cyclohydrolase	SMA_0581	Methylenetetrahydrofolate dehydrogenase (NADP+)/Methenyltetrahydrofolate cyclohydrolase	SGPB_0494	bifunctional NADP+-dependent methylenetetrahydrofolate dehydrogenase/methenyltetrahydrofolate cyclohydrolase
GALLO_0623	hypothetical protein	SGGB_0595	carbohydrate kinase family protein	SGGBAA2069_c05630	carbohydrate kinase domain-containing protein	SMA_0582	YjeF protein, C-terminal domain	SGPB_0495	carbohydrate kinase family protein
GALLO_0627	exonuclease VII, large subunit	SGGB_0602	exodeoxyribonuclease VII large subunit	SGGBAA2069_c05700	exodeoxyribonuclease VII large subunit	SMA_0588	Exodeoxyribonuclease VII large subunit	SGPB_0496	exodeoxyribonuclease VII large subunit
GALLO_0628	exonuclease VII small subunit	SGGB_0603	exodeoxyribonuclease VII small subunit	SGGBAA2069_c05710	exodeoxyribonuclease VII small subunit	SMA_0589	Exodeoxyribonuclease VII small subunit	SGPB_0497	exodeoxyribonuclease VII small subunit
GALLO_0629	farnesyl diphosphate synthase	SGGB_0604	geranyltranstransferase	SGGBAA2069_c05720	putative geranyltranstransferase	SMA_0590	Octaprenyl-diphosphatesynthase/ Dimethylallyltransferase/Geranyltranstransferase (farnesyldiphosphate synthase)/Geranylgeranyl pyrophosphate synthetase	SGPB_0498	geranyltranstransferase
GALLO_0630	hypothetical protein	SGGB_0605	putative hemolysin	SGGBAA2069_c05730	putative hemolysin A	SMA_0591	RNA binding methyltransferase FtsJ like	SGPB_0499	putative hemolysin
GALLO_0631	arginine repressor ArgR	SGGB_0606	transcriptional regulator of arginine metabolism	SGGBAA2069_c05740	hypothetical protein	SMA_0592	Arginine repressor ArgR, putative	SGPB_0500	transcriptional regulator of arginine metabolism
GALLO_0632	DNA repair and genetic recombination protein RecN	SGGB_0607	DNA repair protein	SGGBAA2069_c05750	DNA repair protein recN	SMA_0593	DNA repair protein RecN	SGPB_0501	DNA repair protein
GALLO_0633	hypothetical protein	SGGB_0608	DegV family protein	SGGBAA2069_c05760	hypothetical protein	SMA_0594	Hypothetical protein, DegV family	SGPB_0502	DegV family protein
GALLO_0634	lipase/acylhydrolase, GDSL family	SGGB_0609	GDSL-like Lipase/Acylhydrolase	SGGBAA2069_c05770	hypothetical protein	SMA_0595	Lipase/Acylhydrolase with GDSL-like motif	SGPB_0503	GDSL-like Lipase/Acylhydrolase
GALLO_0635	hypothetical protein	SGGB_0610	signal peptide containing protein	SGGBAA2069_c05780	hypothetical protein	SMA_0596	Unchacterized protein YpmS	SGPB_0504	signal peptide containing protein
GALLO_0636	DNA-binding protein HU	SGGB_0611	DNA-binding protein HU-beta	SGGBAA2069_c05790	DNA-binding protein HU	SMA_0597	DNA-binding protein HU	SGPB_0505	DNA-binding protein HU-beta
GALLO_0637	hypothetical protein	SGGB_0612	predicted membrane protein	SGGBAA2069_c05800	hypothetical protein	SMA_0598	Hypothetical protein	SGPB_0506	hypothetical protein
GALLO_0638	dipeptide/tripeptide permease	SGGB_0613	proton-dependent oligopeptide transporter	SGGBAA2069_c05810	di-/tripeptide transporter	SMA_0600	Di-/tripeptide transporter	SGPB_0507	proton-dependent oligopeptide transporter
GALLO_0639	dihydroorotate dehydrogenase (catalytic subunit)	SGGB_0614	dihydroorotate oxidase	SGGBAA2069_c05820	dihydroorotate dehydrogenase 1A	SMA_0601	Dihydroorotate dehydrogenase, catalytic subunit	SGPB_0508	dihydroorotate oxidase
GALLO_0640	oxidoreductase	SGGB_0615	Zinc-binding alcohol dehydrogenase	SGGBAA2069_c05830	alcohol dehydrogenase	SMA_0602	Oxidoreductase	SGPB_0509	Zinc-binding alcohol dehydrogenase
GALLO_0641	ArsR family transcriptional regulator	SGGB_0616	ArsR family transcriptional regulator	SGGBAA2069_c05840	ArsR family transcriptional regulator	SMA_0603	Transcriptional repressor smtb-like	SGPB_0510	ArsR family transcriptional regulator
GALLO_0642	heavy metal-transporting E1-E2 ATPase	SGGB_0617	ions and phospholipids transporting ATPase	SGGBAA2069_c05850	Cd2+/Zn2+-exporting ATPase	SMA_0604	Lead, cadmium, zinc and mercury transporting ATPase; Copper-translocating P-type ATPase	SGPB_0511	ions and phospholipids transporting ATPase
GALLO_0643	small multidrug resistance protein	SGGB_0618	quaternary ammonium compound-resistance protein	SGGBAA2069_c05860	quaternary ammonium compound-resistance protein SugE	SMA_0605	Quaternary ammonium compound-resistance protein SugE	SGPB_0512	quaternary ammonium compound-resistance protein
GALLO_0644	2,3-bisphosphoglycerate-dependent phosphoglycerate mutase	SGGB_0619	phosphoglycerate mutase	SGGBAA2069_c05870	phosphoglyceromutase	SMA_0606	Phosphoglycerate mutase	SGPB_0513	phosphoglycerate mutase
GALLO_0646	transcriptional regulator	SGGB_0623	biotin repressor family transcriptional regulator	SGGBAA2069_c05910	hypothetical protein	SMA_0607	Transcriptional repressor for NAD biosynthesis in gram-positives	SGPB_0521	biotin repressor family transcriptional regulator
GALLO_0647	hypothetical protein	SGGB_0624	predicted membrane protein	SGGBAA2069_c05920	hypothetical protein	SMA_0608	Substrate-specific component NiaX of predicted niacin ECF transporter	SGPB_0522	hypothetical protein
GALLO_0648	Penicillin binding protein, transpeptidase (2B)	SGGB_0625	penicillin-binding protein 2B	SGGBAA2069_c05940	penicillin-binding protein 2B	SMA_0609	Cell division protein FtsI [Peptidoglycan synthetase]	SGPB_0523	penicillin-binding protein 2B
GALLO_0649	recombination protein RecR	SGGB_0626	recombination protein	SGGBAA2069_c05950	recombination protein recR	SMA_0610	Recombination protein RecR	SGPB_0524	recombination protein
GALLO_0650	D-alanyl-D-alanine ligase	SGGB_0627	D-alanine-D-alanine ligase	SGGBAA2069_c05960	D-alanyl-alanine synthetase A	SMA_0611	D-alanine--D-alanine ligase	SGPB_0527	D-alanine-D-alanine ligase
GALLO_0651	hypothetical protein	SGGB_0628	predicted membrane protein	SGGBAA2069_c05970	hypothetical protein	SMA_0612	Substrate-specific component FolT of folate ECF transporter	SGPB_0528	hypothetical protein
GALLO_0652	UDP-N-acetylmuramoylalanyl-D-glutamyl-2, 6-diaminopimelate-D-alanyl-D-alanine ligase	SGGB_0629	UDP-N-acetylmuramoylalanyl-D-glutamyl-2, 6-diaminopimelate--D-alanyl-D-alanine ligase	SGGBAA2069_c05980	UDP-N-acetylmuramoyl-tripeptide--D-alanyl-D- alanine ligase	SMA_0613	UDP-N-acetylmuramoylalanyl-D-glutamyl-2,6-diamin opimelate--D-alanyl-D-alanineligase	SGPB_0529	UDP-N-acetylmuramoylalanyl-D-glutamyl-2, 6-diaminopimelate--D-alanyl-D-alanine ligase
GALLO_0653	oligosaccharide repeat unit polymerase	SGGB_0630	predicted membrane protein	SGGBAA2069_c05990	putative oligosaccharide repeat unit polymerase	SMA_0614	Hypothetical protein	SGPB_0530	hypothetical protein
GALLO_0654	peptide chain release factor 3:Small GTP-binding protein domain	SGGB_0631	peptide chain release factor 3	SGGBAA2069_c06000	peptide chain release factor 3	SMA_0615	Peptide chain release factor 3	SGPB_0531	peptide chain release factor 3
GALLO_0655	ATP-dependent RNA helicase	SGGB_0632	ATP-dependent RNA helicase	SGGBAA2069_c06010	DEAD-box ATP-dependent RNA helicase	SMA_0616	Cold-shock DEAD-box protein A	SGPB_0532	ATP-dependent RNA helicase
GALLO_0656	hypothetical protein	SGGB_0633	putative endonuclease	SGGBAA2069_c06020	endo/exonuclease amino terminal GIY-YIG domain-containing protein	SMA_0617	COG2827: putative endonuclease containing a URI domain	SGPB_0538	putative endonuclease
GALLO_0657	hypothetical protein	SGGB_0634	methyltransferase	SGGBAA2069_c06030	hypothetical protein	SMA_0618	COG4123: Predicted O-methyltransferase	SGPB_0539	methyltransferase
GALLO_0658	1-acyl-sn-glycerol-3-phosphate acyltransferase	SGGB_0635	1-acyl-sn-glycerol-3-phosphate acyltransferase	SGGBAA2069_c06040	1-acyl-sn-glycerol-3-phosphate acyltransferase	SMA_0619	1-acyl-sn-glycerol-3-phosphate acyltransferase	SGPB_0540	1-acyl-sn-glycerol-3-phosphate acyltransferase
GALLO_0659	exogenous DNA-binding protein	SGGB_0636	competence protein ComEA	SGGBAA2069_c06050	competence protein ComEA	SMA_0620	Late competence protein ComEA, DNA receptor	SGPB_0541	competence protein ComEA
GALLO_0660	late competence protein required for DNA binding and uptake	SGGB_0637	competence protein ComEC	SGGBAA2069_c06060	competence protein ComEC	SMA_0621	Late competence protein ComEC, DNA transport	SGPB_0542	competence protein ComEC
GALLO_0661	DNA polymerase III subunit delta	SGGB_0643	DNA polymerase III subunit delta	SGGBAA2069_c06130	DNA polymerase III subunit delta	SMA_0622	DNA polymerase III delta subunit	SGPB_0543	DNA polymerase III subunit delta
GALLO_0662	superoxide dismutase	SGGB_0644	superoxide dismutase	SGGBAA2069_c06140	superoxide dismutase, Fe-Mn family	SMA_0623	Manganese superoxide dismutase	SGPB_0544	superoxide dismutase
GALLO_0663	hypothetical protein	SGGB_0645	conserved hypothetical protein	SGGBAA2069_c06150	hypothetical protein	SMA_0624	Hypothetical protein	SGPB_0545	hypothetical protein
GALLO_0664	S-adenosylmethionine:tRNA ribosyltransferase-isomerase	SGGB_0646	S-adenosylmethionine:tRNA ribosyltransferase-isomerase	SGGBAA2069_c06160	S-adenosylmethionine:tRNA ribosyltransferase-isomerase	SMA_0625	S-adenosylmethionine:tRNAribosyltransferase-isom erase	SGPB_0546	S-adenosylmethionine--tRNAribosyltransferase-isomerase
GALLO_0665	hypothetical protein	SGGB_0647	VIT family transporter protein	SGGBAA2069_c06170	hypothetical protein	SMA_0626	Hypothetical protein	SGPB_0547	VIT family transporter protein
GALLO_0666	N-acetylglucosamine-6-phosphate isomerase	SGGB_0648	glucosamine-6-phosphate deaminase	SGGBAA2069_c06180	glucosamine-6-phosphate deaminase	SMA_0627	Glucosamine-6-phosphate deaminase	SGPB_0548	glucosamine-6-phosphate deaminase
GALLO_0667	ribosomal small subunit pseudouridine synthase A	SGGB_0649	ribosomal small subunit pseudouridine synthase A	SGGBAA2069_c06190	ribosomal small subunit pseudouridine synthase A	SMA_0628	Ribosomal small subunit pseudouridine synthase A	SGPB_0549	ribosomal small subunit pseudouridine synthase A
GALLO_0668	competence protein CoiA	SGGB_0650	competence protein CoiA, recombination facilitator	SGGBAA2069_c06200	competence protein CoiA	SMA_0629	Competence protein CoiA	SGPB_0550	competence protein CoiA, recombination facilitator
GALLO_0669	oligoendopeptidase	SGGB_0651	oligoendopeptidase F	SGGBAA2069_c06210	oligoendopeptidase F	SMA_0630	Oligoendopeptidase F	SGPB_0551	oligoendopeptidase F
GALLO_0670	acetyltransferase, GNAT family	SGGB_0652	GNAT family acetyltransferase	SGGBAA2069_c06220	acetyltransferase	SMA_0631	Acetyltransferase, GNAT family	SGPB_0552	GNAT family acetyltransferase
GALLO_0671	HAD-superfamily hydrolase / phosphatase	SGGB_0653	haloacid dehalogenase-like hydrolase	SGGBAA2069_c06230	phosphoglycolate phosphatase	SMA_0632	Hydrolase, haloacid dehalogenase-like family	SGPB_0553	haloacid dehalogenase-like hydrolase
GALLO_0672	O-methyltransferase	SGGB_0654	O-methyltransferase family protein	SGGBAA2069_c06240	O-methyltransferase, family 3	SMA_0633	O-methyltransferase family protein [C1]	SGPB_0554	O-methyltransferase family protein
GALLO_0673	peptidylprolyl isomerase	SGGB_0655	foldase protein	SGGBAA2069_c06250	foldase protein PrsA	SMA_0634	Foldase protein PrsA 1 precursor	SGPB_0555	foldase protein
GALLO_0674	alanyl-tRNA synthetase	SGGB_0656	alanyl-tRNA synthetase	SGGBAA2069_c06270	alanyl-tRNA synthetase	SMA_0635	Alanyl-tRNA synthetase	SGPB_0556	alanyl-tRNA synthetase
GALLO_0675	hypothetical protein	SGGB_0657	predicted membrane protein	SGGBAA2069_c06280	hypothetical protein	SMA_0636	Hypothetical protein	SGPB_0557	hypothetical protein
GALLO_0676	amidohydrolase	SGGB_0658	carbon-nitrogen hydrolase family protein	SGGBAA2069_c06300	carbon-nitrogen hydrolase familiy protein	SMA_0639	Aliphatic amidase AmiE	SGPB_0558	carbon-nitrogen hydrolase family protein
GALLO_0677	aspartate aminotransferase	SGGB_0659	aminotransferase	SGGBAA2069_c06310	Aminotransferase class I and II	SMA_0640	Glutamine-dependent 2-keto-4-methylthiobutyrate transaminase	SGPB_0559	aminotransferase
GALLO_0680	N-acetylglutamate gamma-semialdehyde dehydrogenase	SGGB_0662	N-acetyl-gamma-glutamyl-phosphate reductase	SGGBAA2069_c06340	N-acetyl-gamma-glutamyl-phosphate reductase	SMA_0641	N-acetyl-gamma-glutamyl-phosphate reductase	SGPB_0560	N-acetyl-gamma-glutamyl-phosphate reductase
GALLO_0681	bifunctional ornithine acetyltransferase/N-acetylglutamate synthase	SGGB_0663	glutamate N-acetyltransferase / amino-acid N-acetyltransferase	SGGBAA2069_c06350	bifunctional ornithine acetyltransferase/N-acetylglutamate synthase protein	SMA_0642	Glutamate N-acetyltransferase/N-acetylglutamate synthase	SGPB_0561	glutamate N-acetyltransferase/amino-acid N-acetyltransferase
GALLO_0682	N-acetylglutamate 5-phosphotransferase	SGGB_0664	acetylglutamate kinase	SGGBAA2069_c06360	acetylglutamate kinase	SMA_0643	Acetylglutamate kinase	SGPB_0562	acetylglutamate kinase
GALLO_0683	N-acetylornithine aminotransferase	SGGB_0665	acetylornithine aminotransferase	SGGBAA2069_c06370	acetylornithine aminotransferase	SMA_0644	Acetylornithine aminotransferase	SGPB_0563	acetylornithine aminotransferase
GALLO_0684	protein associated to oxidoreductase	SGGB_0666	flavodoxin-like fold-containing dehydrogenase	SGGBAA2069_c06380	NAD(P)H dehydrogenase (quinone)	SMA_0645	NAD(P)H oxidoreductase YRKL, putative NADPH-quinone reductase (modulator of drug activity B), Flavodoxin 2	SGPB_0564	flavodoxin-like fold-containing dehydrogenase
GALLO_0703	hypothetical protein	SGGB_0684	thiamine transporter protein	SGGBAA2069_c06600	PTT family thiamin transporter	SMA_0647	Substrate-specific component ThiT of thiamin ECF transporter	SGPB_0578	thiamine transporter protein
GALLO_0704	ribonucleoside-diphosphate reductase (minor subunit)	SGGB_0685	ribonucleoside-diphosphate reductase beta chain	SGGBAA2069_c06610	ribonucleotide-diphosphate reductase subunit beta	SMA_0648	Ribonucleotide reductase of class Ib (aerobic), beta subunit	SGPB_0579	ribonucleoside-diphosphate reductase subunit beta
GALLO_0705	ribonucleoside-diphosphate reductase (major subunit)	SGGB_0686	ribonucleoside-diphosphate reductase alpha chain	SGGBAA2069_c06630	ribonucleotide-diphosphate reductase subunit alpha	SMA_0649	Ribonucleotide reductase of class Ib (aerobic), alpha subunit	SGPB_0580	ribonucleoside-diphosphate reductase subunit alpha
GALLO_0706	glutaredoxin	SGGB_0687	glutaredoxin-like protein	SGGBAA2069_c06640	glutaredoxin-like protein NrdH	SMA_0650	Glutaredoxin-like protein NrdH, required for reduction of Ribonucleotide reductase class Ib	SGPB_0581	glutaredoxin-like protein
GALLO_0707	aconitate hydratase	SGGB_0688	aconitate hydratase 1	SGGBAA2069_c06650	aconitate hydratase 1	SMA_0651	Aconitate hydratase	SGPB_0582	aconitate hydratase 1
GALLO_0708	citrate synthase	SGGB_0689	citrate synthase	SGGBAA2069_c06660	citrate synthase	SMA_0652	Citrate synthase	SGPB_0583	citrate synthase
GALLO_0709	isocitrate dehydrogenase	SGGB_0690	isocitrate dehydrogenase	SGGBAA2069_c06670	isocitrate dehydrogenase	SMA_0653	Isocitrate dehydrogenase [NADP]	SGPB_0584	isocitrate dehydrogenase
GALLO_0710	hypothetical protein	SGGB_0691	predicted membrane protein	SGGBAA2069_c06680	hypothetical protein	SMA_0654	Hypothetical protein	SGPB_0585	hypothetical protein
GALLO_0711	HAD-superfamily hydrolase / phosphatase	SGGB_0692	haloacid dehalogenase-like hydrolase	SGGBAA2069_c06690	haloacid dehalogenase-like hydrolase	SMA_0655	Hydrolase, haloacid dehalogenase-like family	SGPB_0586	haloacid dehalogenase-like hydrolase
GALLO_0712	LacI family transcriptional regulator	SGGB_0693	lacI family transcriptional regulator	SGGBAA2069_c06700	catabolite control protein B	SMA_0656	Sugar-binding transcriptional regulator, LacI family	SGPB_0587	lacI family transcriptional regulator
GALLO_0713	hypothetical protein	SGGB_0694	conserved hypothetical protein	SGGBAA2069_c06710	hypothetical protein	SMA_0657	Hypothetical protein	SGPB_0588	hypothetical protein
GALLO_0714	hypothetical protein	SGGB_0695	TdcF protein	SGGBAA2069_c06720	endoribonuclease L-PSP/chorismate mutase-like	SMA_0658	Endoribonuclease L-PSP	SGPB_0589	TdcF protein
GALLO_0717	TetR family transcriptional regulator	SGGB_0698	TetR family transcriptional regulator	SGGBAA2069_c06750	TetR family transcriptional regulator	SMA_0661	Transcriptional regulator, TetR family	SGPB_0592	TetR family transcriptional regulator
GALLO_0718	hypothetical protein	SGGB_0699	predicted membrane protein	SGGBAA2069_c06810	hypothetical protein	SMA_0662	Acid-resistant locus arl7 (Fragment)	SGPB_0593	hypothetical protein
GALLO_0729	hypothetical protein	SGGB_0710	P-loop ATPase	SGGBAA2069_c06920	hypothetical protein	SMA_0665	Hypothetical ATP-binding protein	SGPB_0602	P-loop ATPase
GALLO_0730	hypothetical protein	SGGB_0711	conserved hypothetical protein	SGGBAA2069_c06930	hypothetical protein	SMA_0666	Hypothetical protein	SGPB_0603	hypothetical protein
GALLO_0731	hypothetical protein	SGGB_0712	sporulation regulator WhiA C-terminal domain-containing protein	SGGBAA2069_c06940	hypothetical protein	SMA_0667	Cytoplasmic hypothetical protein	SGPB_0604	sporulation regulator WhiA C-terminal domain-containing protein
GALLO_0732	dipeptidase	SGGB_0713	cytosol nonspecific dipeptidase	SGGBAA2069_c06950	dipeptidase A	SMA_0668	Dipeptidase	SGPB_0605	cytosol nonspecific dipeptidase
GALLO_0737	metal (zinc) ABC transporter zinc-binding protein	SGGB_0718	zinc transport system substrate-binding protein	SGGBAA2069_c06990	Zinc-binding protein adcA	SMA_0672	Candidate zinc-binding lipoprotein AdcA	SGPB_0608	zinc transport system substrate-binding protein
GALLO_0740	peptidoglycan hydrolase	SGGB_0721	N-acetylmuramoyl-L-alanine amidase	SGGBAA2069_c07020	putative peptidoglycan hydrolase	SMA_0678	Peptidoglycan hydrolase, Autolysin2	SGPB_0611	N-acetylmuramoyl-L-alanine amidase
GALLO_0741	ribosomal protein L31	SGGB_0722	50S ribosomal protein L31	SGGBAA2069_c07140	50S ribosomal protein L31 type B	SMA_0682	LSU ribosomal protein L31p	SGPB_0619	50S ribosomal protein L31
GALLO_0742	hypothetical protein	SGGB_0723	predicted phosphoesterase	SGGBAA2069_c07150	DHH family phosphatase protein	SMA_0683	3'-to-5' oligoribonuclease A, Bacillus type	SGPB_0620	putative phosphoesterase
GALLO_0744	histidine-containing phosphocarrier protein of the PTS (HPr protein)	SGGB_0726	phosphotransferase system, histidine-containing phosphocarrier protein	SGGBAA2069_c07170	Histidine-containing phosphocarrier protein	SMA_0685	Phosphocarrier protein of PTS system	SGPB_0622	phosphocarrier protein
GALLO_0745	phosphoenolpyruvate-protein phosphotransferase system, enzyme I	SGGB_0727	phosphotransferase system enzyme I	SGGBAA2069_c07180	phosphotransferase system, enzyme I, PtsI	SMA_0686	Phosphoenolpyruvate-protein phosphotransferase of PTS system	SGPB_0623	phosphotransferase system enzyme I
GALLO_0746	Nadp Dependent Aldehyde Dehydrogenase	SGGB_0728	NADP-dependent glyceraldehyde-3-phosphate dehydrogenase	SGGBAA2069_c07190	glyceraldehyde-3-phosphate dehydrogenase (NADP)	SMA_0687	Non-phosphorylating glyceraldehyde-3-phosphate dehydrogenase (NADP)	SGPB_0624	NADP-dependent glyceraldehyde-3-phosphate dehydrogenase
GALLO_0749	ATP-dependent RNA helicase, DEAD/DEAH box family	SGGB_0731	unknown	SGGBAA2069_c07220	ATP-dependent RNA helicase DBP2	SMA_0696	ATP-dependent RNA helicase YfmL	SGPB_0627	ATP-dependent RNA helicase
GALLO_0750	uridine kinase	SGGB_0733	uridine kinase	SGGBAA2069_c07230	uridine kinase	SMA_0697	Uridine kinase	SGPB_0628	uridine kinase
GALLO_0758	2-isopropylmalate synthase	SGGB_0741	2-isopropylmalate synthase	SGGBAA2069_c07310	2-isopropylmalate synthase	SMA_0698	2-isopropylmalate synthase	SGPB_0629	2-isopropylmalate synthase
GALLO_0759	3-isopropylmalate dehydrogenase	SGGB_0742	3-isopropylmalate dehydrogenase	SGGBAA2069_c07320	3-isopropylmalate dehydrogenase	SMA_0699	3-isopropylmalate dehydrogenase	SGPB_0630	3-isopropylmalate dehydrogenase
GALLO_0760	hypothetical protein	SGGB_0743	predicted membrane protein	SGGBAA2069_c07330	hypothetical protein	SMA_0700	Hypothetical protein	SGPB_0631	hypothetical protein
GALLO_0761	3-isopropylmalate dehydratase large subunit	SGGB_0744	3-isopropylmalate/(R)-2-methylmalate dehydratase large subunit	SGGBAA2069_c07340	isopropylmalate isomerase large subunit	SMA_0701	3-isopropylmalate dehydratase large subunit	SGPB_0632	3-isopropylmalate/(R)-2-methylmalate dehydratase large subunit
GALLO_0762	3-isopropylmalate dehydratase small subunit	SGGB_0745	3-isopropylmalate/(R)-2-methylmalate dehydratase small subunit	SGGBAA2069_c07350	isopropylmalate isomerase small subunit	SMA_0702	3-isopropylmalate dehydratase small subunit	SGPB_0633	3-isopropylmalate/(R)-2-methylmalate dehydratase small subunit
GALLO_0763	hypothetical protein	SGGB_0746	GAF domain-containing protein	SGGBAA2069_c07360	hypothetical protein	SMA_0703	GAF domain-containing protein	SGPB_0634	GAF domain-containing protein
GALLO_0764	DNA polymerase III, gamma and tau subunits	SGGB_0747	DNA polymerase III subunit gamma/tau	SGGBAA2069_c07370	DNA polymerase III subunit gamma/tau	SMA_0704	DNA polymerase III subunits gamma and tau	SGPB_0635	DNA polymerase III subunit gamma/tau
GALLO_0768	transcriptional repressor of the biotin operon / biotin acetyl-CoA-carboxylase synthetase	SGGB_0750	bifunctional BirA family transcriptional regulator, biotin operon repressor / biotin-[acetyl-CoA-carboxylase] ligase	SGGBAA2069_c07400	biotin--protein ligase	SMA_0708	Biotin-protein ligase/Biotin operon repressor	SGPB_0636	bifunctional BirA family transcriptional regulator, biotin operon repressor / biotin-[acetyl-CoA-carboxylase] ligase
GALLO_0769	S-adenosylmethionine synthetase	SGGB_0752	S-adenosylmethionine synthetase	SGGBAA2069_c07410	S-adenosylmethionine synthetase	SMA_0709	S-adenosylmethionine synthetase	SGPB_0638	S-adenosylmethionine synthetase
GALLO_0772	UDP-N-acetylglucosamine 1-carboxyvinyltransferase	SGGB_0755	UDP-N-acetylglucosamine 1-carboxyvinyltransferase	SGGBAA2069_c07440	UDP-N-acetylglucosamine 1-carboxyvinyltransferase	SMA_0710	UDP-N-acetylglucosamine1-carboxyvinyltransferase	SGPB_0639	UDP-N-acetylglucosamine 1-carboxyvinyltransferase
GALLO_0773	acetyltransferase, GNAT family	SGGB_0756	GNAT family acetyltransferase	SGGBAA2069_c07450	acetyltransferase	SMA_0711	Ribosomal-protein-S5p-alanine acetyltransferase	SGPB_0640	GNAT family acetyltransferase
GALLO_0774	hypothetical protein	SGGB_0757	DRTGG domain-containing protein	SGGBAA2069_c07460	DRTGG domain/CBS domain-containing protein	SMA_0712	Cytosolic protein containing multiple CBS domains	SGPB_0641	DRTGG domain-containing protein
GALLO_0775	methionine aminopeptidase	SGGB_0758	methionyl aminopeptidase	SGGBAA2069_c07470	undecaprenyl-phosphatealpha-N-acetylglucosaminephosphotransferase	SMA_0713	Methionine aminopeptidase	SGPB_0642	methionyl aminopeptidase
GALLO_0776	Ribonuclease BN protein	SGGB_0759	ribonuclease BN-like family protein	SGGBAA2069_c07480	putative ribonuclease BN protein	SMA_0714	Ribonuclease	SGPB_0643	ribonuclease BN-like family protein
GALLO_0777	hypothetical protein	SGGB_0760	GtrA-like membrane protein	SGGBAA2069_c07490	GtrA family protein	SMA_0715	GtrA family protein	SGPB_0644	GtrA-like membrane protein
GALLO_0778	hypothetical protein	SGGB_0761	QueT-like transporter	SGGBAA2069_c07500	hypothetical protein	SMA_0716	Substrate-specific component QueT (COG4708) of predicted queuosine-regulated ECF transporter	SGPB_0645	QueT-like transporter
GALLO_0779	DNA ligase (NAD-dependent)	SGGB_0762	NAD+-dependent DNA ligase	SGGBAA2069_c07510	NAD-dependent DNA ligase	SMA_0717	DNA ligase	SGPB_0646	NAD+-dependent DNA ligase
GALLO_0780	hypothetical protein	SGGB_0763	diacylglycerol kinase family protein	SGGBAA2069_c07520	putative lipid kinase	SMA_0718	Transcription regulator [contains diacylglycerol kinase catalytic domain]	SGPB_0647	diacylglycerol kinase family protein
GALLO_0787	F0F1 ATP synthase c chain	SGGB_0772	F-type H+-transporting ATPase subunit c	SGGBAA2069_c07590	F0F1 ATP synthase subunit C	SMA_0722	ATP synthase C chain	SGPB_0649	F-type H+-transporting ATPase subunit c
GALLO_0788	F0F1 ATP synthase a chain	SGGB_0773	F-type H+-transporting ATPase subunit a	SGGBAA2069_c07600	F0F1 ATP synthase subunit A	SMA_0723	ATP synthase A chain	SGPB_0650	F-type H+-transporting ATPase subunit a
GALLO_0789	F0F1 ATP synthase b chain	SGGB_0774	F-type H+-transporting ATPase subunit b	SGGBAA2069_c07610	F0F1 ATP synthase subunit B	SMA_0724	ATP synthase B chain	SGPB_0651	F-type H+-transporting ATPase subunit b
GALLO_0790	F0F1 ATP synthase delta chain	SGGB_0775	F-type H+-transporting ATPase subunit delta	SGGBAA2069_c07620	F0F1 ATP synthase subunit delta	SMA_0725	ATP synthase delta chain	SGPB_0652	F-type H+-transporting ATPase subunit delta
GALLO_0791	F0F1 ATP synthase alpha chain	SGGB_0776	F-type H+-transporting ATPase subunit alpha	SGGBAA2069_c07630	F-type H+-transporting ATPase subunit alpha	SMA_0726	ATP synthase alpha chain	SGPB_0653	F-type H+-transporting ATPase subunit alpha
GALLO_0792	F0F1 ATP synthase gamma chain	SGGB_0777	F-type H+-transporting ATPase subunit gamma	SGGBAA2069_c07640	F0F1 ATP synthase subunit gamma	SMA_0727	ATP synthase gamma chain	SGPB_0654	F-type H+-transporting ATPase subunit gamma
GALLO_0793	F0F1 ATP synthase beta chain	SGGB_0778	F-type H+-transporting ATPase subunit beta	SGGBAA2069_c07650	F0F1 ATP synthase subunit beta	SMA_0728	ATP synthase beta chain	SGPB_0655	F-type H+-transporting ATPase subunit beta
GALLO_0794	F0F1 ATP synthase epsilon chain	SGGB_0779	F-type H+-transporting ATPase subunit epsilon	SGGBAA2069_c07660	F0F1 ATP synthase subunit epsilon	SMA_0729	ATP synthase epsilon chain	SGPB_0656	F-type H+-transporting ATPase subunit epsilon
GALLO_0795	hypothetical protein	SGGB_0780	predicted membrane protein	SGGBAA2069_c07670	hypothetical protein	SMA_0730	Hypothetical protein	SGPB_0657	hypothetical protein
GALLO_0796	UDP-N-acetylglucosamine 1-carboxyvinyltransferase	SGGB_0781	UDP-N-acetylglucosamine 1-carboxyvinyltransferase	SGGBAA2069_c07680	UDP-N-acetylglucosamine 1-carboxyvinyltransferase	SMA_0731	UDP-N-acetylglucosamine1-carboxyvinyltransferase	SGPB_0658	UDP-N-acetylglucosamine 1-carboxyvinyltransferase
GALLO_0797	hypothetical protein	SGGB_0782	EpuA protein	SGGBAA2069_c07690	hypothetical protein	SMA_0732	Competence-associated EpuA protein	SGPB_0659	EpuA protein
GALLO_0798	hypothetical protein	SGGB_0783	competence associated membrane nuclease	SGGBAA2069_c07700	competence associated membrane nuclease	SMA_0733	DNA-entry nuclease (Competence-specific nuclease)	SGPB_0660	competence associated membrane nuclease
GALLO_0799	phenylalanyl-tRNA synthetase alpha subunit	SGGB_0784	phenylalanyl-tRNA synthetase alpha chain	SGGBAA2069_c07710	phenylalanyl-tRNA synthetase subunit alpha	SMA_0734	Phenylalanyl-tRNA synthetase alpha chain	SGPB_0661	phenylalanyl-tRNA synthetase alpha chain
GALLO_0801	phenylalanyl-tRNA synthetase beta subunit	SGGB_0786	phenylalanyl-tRNA synthetase beta chain	SGGBAA2069_c07730	phenylalanyl-tRNA synthetase subunit beta	SMA_0736	Phenylalanyl-tRNA synthetase beta chain	SGPB_0663	phenylalanyl-tRNA synthetase beta chain
GALLO_0802	ATP-dependent deoxyribonuclease (subunit B)	SGGB_0787	ATP-dependent exonuclease, subunit B	SGGBAA2069_c07750	ATP-dependent nuclease subunit B	SMA_0737	ATP-dependent nuclease, subunit B	SGPB_0664	ATP-dependent exonuclease subunit B
GALLO_0803	ATP-dependent deoxyribonuclease (subunit A)	SGGB_0788	ATP-dependent exonuclease, subunit A	SGGBAA2069_c07760	ATP-dependent exonuclease subunit A	SMA_0738	ATP-dependent nuclease, subunit A	SGPB_0665	ATP-dependent exonuclease subunit A
GALLO_0804	hypothetical protein	SGGB_0789	cobalamin-independent methionine synthase	SGGBAA2069_c07770	5-methyltetrahydropteroyltriglutamate-- homocysteine methyltransferase	SMA_0739	5-methyltetrahydropteroyltriglutamate--homocyste inemethyltransferase	SGPB_0666	cobalamin-independent methionine synthase
GALLO_0805	hypothetical protein	SGGB_0790	histidinol-phosphatase	SGGBAA2069_c07780	hypothetical protein	SMA_0740	Histidinol-phosphatase	SGPB_0667	histidinol-phosphatase
GALLO_0807	hypothetical protein	SGGB_0792	signal peptide containing protein	SGGBAA2069_c07800	hypothetical protein	SMA_0741	Hypothetical protein	SGPB_0669	signal peptide containing protein
GALLO_0808	tRNA isopentenylpyrophosphate transferase	SGGB_0793	tRNA delta(2)-isopentenylpyrophosphate transferase	SGGBAA2069_c07810	tRNA delta(2)-isopentenylpyrophosphate transferase	SMA_0742	tRNA delta(2)-isopentenylpyrophosphate transferase	SGPB_0670	tRNA delta(2)-isopentenylpyrophosphate transferase
GALLO_0809	GTP binding protein	SGGB_0794	GTP-binding protein	SGGBAA2069_c07820	putative GTP-binding protein	SMA_0743	GTP-binding protein YnbA	SGPB_0671	GTP-binding protein
GALLO_0810	hypothetical protein	SGGB_0795	conserved hypothetical protein	SGGBAA2069_c07830	cystathionine beta-lyase	SMA_0744	Cystathionine beta-lyase	SGPB_0672	hypothetical protein
GALLO_0811	Ribonuclease Z (RNase Z) (tRNase Z) (tRNA 3 endonuclease)	SGGB_0796	ribonuclease Z	SGGBAA2069_c07840	ribonuclease Z	SMA_0745	Ribonuclease Z	SGPB_0673	ribonuclease Z
GALLO_0812	short chain dehydrogenase	SGGB_0797	short chain dehydrogenase	SGGBAA2069_c07850	short chain dehydrogenase/reductase family oxidoreductase	SMA_0746	Short chain dehydrogenase	SGPB_0674	short chain dehydrogenase
GALLO_0813	single-stranded-DNA-specific exonuclease RecJ	SGGB_0798	single-stranded-DNA-specific exonuclease	SGGBAA2069_c07860	single-stranded-DNA-specific exonuclease	SMA_0747	Single-stranded-DNA-specific exonuclease RecJ	SGPB_0675	single-stranded-DNA-specific exonuclease
GALLO_0823	adenine phosphoribosyltransferase	SGGB_0808	adenine phosphoribosyltransferase	SGGBAA2069_c07970	adenine phosphoribosyltransferase	SMA_0755	Adenine phosphoribosyltransferase	SGPB_0686	adenine phosphoribosyltransferase
GALLO_0824	homoserine O-succinyltransferase	SGGB_0809	homoserine O-succinyltransferase	SGGBAA2069_c07980	homoserine O-succinyltransferase	SMA_0756	Homoserine O-succinyltransferase	SGPB_0687	homoserine O-succinyltransferase
GALLO_0825	DNA-remodelling protein DnaD	SGGB_0810	DNA replication protein	SGGBAA2069_c07990	DNA replication protein dnaD	SMA_0757	Chromosome replication initiation protein DnaD	SGPB_0688	DNA replication protein
GALLO_0826	endonuclease III (DNA repair)	SGGB_0811	endonuclease III	SGGBAA2069_c08000	endonuclease III	SMA_0758	Endonuclease III	SGPB_0689	endonuclease III
GALLO_0827	hypothetical protein	SGGB_0812	conserved hypothetical protein	SGGBAA2069_c08010	hypothetical protein	SMA_0759	putative tRNA-m1A22 methylase	SGPB_0690	hypothetical protein
GALLO_0828	hypothetical protein	SGGB_0813	NIF3 (NGG1p interacting factor 3) family protein	SGGBAA2069_c08020	NIF3 family protein	SMA_0760	Hypothetical protein	SGPB_0691	NIF3 (NGG1p interacting factor 3) family protein
GALLO_0829	glucose-1-phosphate thymidylyltransferase	SGGB_0814	glucose-1-phosphate thymidylyltransferase	SGGBAA2069_c08030	glucose-1-phosphate thymidyl transferase	SMA_0762	Glucose-1-phosphate thymidylyltransferase	SGPB_0692	glucose-1-phosphate thymidylyltransferase
GALLO_0830	dTDP 4-keto 6-deoxyglucose 3,5-epimerase	SGGB_0815	dTDP-4-dehydrorhamnose 3,5-epimerase	SGGBAA2069_c08040	dTDP-4-keto-L-rhamnose reductase	SMA_0763	dTDP-4-dehydrorhamnose 3,5-epimerase	SGPB_0693	dTDP-4-dehydrorhamnose 3,5-epimerase
GALLO_0831	dTDP-glucose 4,6-dehydratase	SGGB_0817	dTDP-glucose 4,6-dehydratase	SGGBAA2069_c08050	dTDP-glucose 4,6-dehydratase	SMA_0764	dTDP-glucose 4,6-dehydratase	SGPB_0694	dTDP-glucose 4,6-dehydratase
GALLO_0832	hypothetical protein	SGGB_0818	conserved hypothetical protein	SGGBAA2069_c08060	metal dependent phosphohydrolase	SMA_0765	Guanosine-3',5'-bis(Diphosphate)3'-pyrophosphohy drolase	SGPB_0695	hypothetical protein
GALLO_0833	7,8-dihydro-8-oxoguanine-triphosphatase (MutT)	SGGB_0819	7,8-dihydro-8-oxoguanine triphosphatase	SGGBAA2069_c08070	7,8-dihydro-8-oxoguanine triphosphatase	SMA_0766	Mutator mutT protein (7,8-dihydro-8-oxoguanine-triphosphatase)	SGPB_0696	7,8-dihydro-8-oxoguanine triphosphatase
GALLO_0834	hypothetical protein	SGGB_0820	predicted membrane protein	SGGBAA2069_c08080	membrane protein	SMA_0767	Hypothetical protein	SGPB_0697	hypothetical protein
GALLO_0835	hypothetical protein	SGGB_0821	tetratricopeptide repeat-containing protein	SGGBAA2069_c08090	TPR repeat-containing protein ypiA	SMA_0768	TPR-repeat-containing protein	SGPB_0698	hypothetical protein
GALLO_0838	acetolactate synthase	SGGB_0825	acetolactate synthase I/II/III large subunit	SGGBAA2069_c08140	acetolactate synthase I/II/III large subunit	SMA_0772	Acetolactate synthase, catabolic	SGPB_0708	acetolactate synthase I/II/III large subunit
GALLO_0839	alpha-acetolactate decarboxylase	SGGB_0826	acetolactate decarboxylase	SGGBAA2069_c08150	alpha-acetolactate decarboxylase	SMA_0773	Alpha-acetolactate decarboxylase	SGPB_0709	acetolactate decarboxylase
GALLO_0840	amino acid permease	SGGB_0827	basic amino acid/polyamine antiporter	SGGBAA2069_c08160	basic amino acid/polyamine antiporter	SMA_0774	Cationic amino acid transporter-APC Superfamily	SGPB_0719	basic amino acid/polyamine antiporter
GALLO_0841	fibronectin/fibrinogen-binding protein	SGGB_0828	fibronectin-binding protein	SGGBAA2069_c08170	fibrinogen / fibronectin-binding protein	SMA_0775	Fibronectin/fibrinogen-binding protein	SGPB_0720	fibronectin-binding protein
GALLO_0850	ABC transporter substrate-binding protein	SGGB_0836	putative ABC transport system substrate-binding protein	SGGBAA2069_c08250	putative ABC transport system substrate-binding protein	SMA_0781	ABC transporter substrate-binding protein	SGPB_0721	putative ABC transporter substrate-binding protein
GALLO_0851	ABC transporter permease	SGGB_0837	putative ABC transport system permease protein	SGGBAA2069_c08260	putative ABC transporter permease	SMA_0782	ABC transporter permease protein	SGPB_0722	putative ABC transporter permease
GALLO_0852	ABC transporter ATP-binding protein	SGGB_0838	putative ABC transport system ATP-binding protein	SGGBAA2069_c08270	ABC transporter ATP-binding protein	SMA_0783	ABC transporter ATP-binding protein	SGPB_0723	putative ABC transporter ATP-binding protein
GALLO_0858	hypothetical protein	SGGB_0845	metallo-beta-lactamase superfamily protein	SGGBAA2069_c08370	Metallo-beta-lactamase superfamily protein	SMA_0788	Zn-dependent hydrolase, RNA-metabolising, CPSF 100 kDa analog	SGPB_0724	metallo-beta-lactamase superfamily protein
GALLO_0859	protease	SGGB_0846	membrane-associated proteases	SGGBAA2069_c08380	Zn-dependent protease	SMA_0789	putative Zn-dependent protease	SGPB_0725	Zn-dependent peptidase family
GALLO_0860	ABC transporter ATP-binding protein	SGGB_0847	ATP-binding cassette, sub-family F, member 3	SGGBAA2069_c08390	ABC transporter ATPase	SMA_0790	ABC transporter ATP-binding protein YdiF	SGPB_0726	ATP-binding domain-containing protein
GALLO_0863	MarR family transcriptional regulator	SGGB_0848	MarR family transcriptional regulator	SGGBAA2069_c08420	transcriptional regulator slyA	SMA_0791	Transcriptional regulator MarR family	SGPB_0727	MarR family transcriptional regulator
GALLO_0865	multidrug ABC transporter ATPase/permease	SGGB_0850	ABC transporter superfamily	SGGBAA2069_c08440	ATP-binding protein	SMA_0793	ABC transporter, ATP-binding/permease protein	SGPB_0729	ABC transporter superfamily protein
GALLO_0867	acetoin dehydrogenase E1 component (TPP-dependent alpha subunit)	SGGB_0852	pyruvate dehydrogenase E1 component subunit alpha	SGGBAA2069_c08460	pyruvate dehydrogenase E1 component alpha subunit	SMA_0796	Acetoin dehydrogenase E1 component alpha-subunit	SGPB_0741	pyruvate dehydrogenase E1 component subunit alpha
GALLO_0868	pyruvate/2-oxoglutarate dehydrogenase, E1 beta subunit	SGGB_0853	pyruvate dehydrogenase E1 component subunit beta	SGGBAA2069_c08470	pyruvate dehydrogenase E1 component beta subunit	SMA_0797	Acetoin dehydrogenase E1 component beta-subunit	SGPB_0742	pyruvate dehydrogenase E1 component subunit beta
GALLO_0869	pyruvate/2-oxoglutarate dehydrogenase, dihydrolipoamide acetyltransferase E2 subunit	SGGB_0854	pyruvate dehydrogenase E2 component	SGGBAA2069_c08480	pyruvate dehydrogenase E2 component (dihydrolipoamide acetyltransferase)	SMA_0798	Dihydrolipoamide acetyltransferase component (E2) of acetoin dehydrogenase complex	SGPB_0743	pyruvate dehydrogenase E2 component
GALLO_0870	Pyruvate/2-oxoglutarate dehydrogenase complex, dihydrolipoamide dehydrogenase (E3) component	SGGB_0855	dihydrolipoamide dehydrogenase	SGGBAA2069_c08490	dihydrolipoamide dehydrogenase	SMA_0799	Dihydrolipoamide dehydrogenase of acetoin dehydrogenase	SGPB_0744	dihydrolipoamide dehydrogenase
GALLO_0877	lipoate-protein ligase	SGGB_0862	lipoate-protein ligase A	SGGBAA2069_c08560	lipoate-protein ligase A	SMA_0804	Lipoate-protein ligase A	SGPB_0750	lipoate-protein ligase A
GALLO_0879	hypothetical protein	SGGB_0864	predicted membrane protein	SGGBAA2069_c08580	hypothetical protein	SMA_0806	Hypothetical protein	SGPB_0752	hypothetical protein
GALLO_0880	LysR family transcriptional regulator	SGGB_0865	LysR family transcriptional regulator	SGGBAA2069_c08590	LysR family transcriptional regulator	SMA_0807	Transcriptional regulator LysR family	SGPB_0753	LysR family transcriptional regulator
GALLO_0896	hypothetical protein	SGGB_0881	macro domain-containing protein	SGGBAA2069_c08750	appr-1-p processing enzyme family domain-containing protein	SMA_0809	COG2110, Macro domain, possibly ADP-ribose binding module	SGPB_0764	macro domain-containing protein
GALLO_0897	hypothetical protein	SGGB_0882	conserved hypothetical protein	SGGBAA2069_c08760	Copper-sensing transcriptional repressor csoR	SMA_0810	Hypothetical protein	SGPB_0765	hypothetical protein
GALLO_0898	hypothetical protein	SGGB_0883	rhodanese-like domain-containing protein	SGGBAA2069_c08770	rhodanese family protein	SMA_0811	Rhodanese family protein	SGPB_0766	rhodanese-like domain-containing protein
GALLO_0899	coenzyme A disulfide reductase	SGGB_0884	pyridine nucleotide-disulphide oxidoreductase	SGGBAA2069_c08780	pyridine nucleotide-disulphide oxidoreductase	SMA_0812	putative NAD(FAD)-dependent dehydrogenase	SGPB_0767	pyridine nucleotide-disulfide oxidoreductase
GALLO_0900	rhodanese family protein	SGGB_0885	rhodanese-like domain-containing protein	SGGBAA2069_c08790	rhodanese-like domain-containing protein	SMA_0813	Rhodanese-like domain protein	SGPB_0768	rhodanese-like domain-containing protein
GALLO_0901	hydrolase, HD family	SGGB_0886	conserved hypothetical protein	SGGBAA2069_c08800	putative hydrolase, HD	SMA_0814	HD domain protein	SGPB_0769	hypothetical protein
GALLO_0902	acetyltransferase, GNAT family	SGGB_0887	GNAT family acetyltransferase	SGGBAA2069_c08810	GCN5-related N-acetyltransferase	SMA_0815	Conserved domain protein	SGPB_0770	GNAT family acetyltransferase
GALLO_0903	hypothetical protein	SGGB_0888	predicted membrane protein	SGGBAA2069_c08820	hypothetical protein	SMA_0816	Hypothetical integral membrane protein	SGPB_0771	hypothetical protein
GALLO_0904	hypothetical protein	SGGB_0889	conserved hypothetical protein	SGGBAA2069_c08830	hypothetical protein	SMA_0818	Hypothetical protein	SGPB_0773	hypothetical protein
GALLO_0911	oxidoreductase, aldo/keto reductase family	SGGB_0897	aldo/keto reductase family protein	SGGBAA2069_c08900	2,5-didehydrogluconate reductase	SMA_0820	Oxidoreductase, aldo/keto reductase family	SGPB_0780	aldo/keto reductase family protein
GALLO_0912	gamma-carboxymuconolactone decarboxylase	SGGB_0898	carboxymuconolactone decarboxylase family protein	SGGBAA2069_c08910	4-carboxymuconolactone decarboxylase	SMA_0821	4-carboxymuconolactone decarboxylase	SGPB_0781	carboxymuconolactone decarboxylase family protein
GALLO_0913	hypothetical protein	SGGB_0899	cupin domain-containing protein	SGGBAA2069_c08920	Cupin 2 barrel domain-containing protein	SMA_0822	Conserved hypothetical protein	SGPB_0782	cupin domain-containing protein
GALLO_0914	hypothetical protein	SGGB_0900	conserved hypothetical protein	SGGBAA2069_c08930	hypothetical protein	SMA_0823	Hypothetical protein	SGPB_0783	hypothetical protein
GALLO_0915	hypothetical protein	SGGB_0901	conserved hypothetical protein	SGGBAA2069_c08940	Fe-S-cluster oxidoreductase	SMA_0824	Hypothetical protein	SGPB_0784	hypothetical protein
GALLO_0921	HAD-superfamily hydrolase / phosphatase	SGGB_0902	haloacid dehalogenase-like hydrolase	SGGBAA2069_c08950	putative HAD-hydrolase yfnB	SMA_0825	2-haloalkanoic acid dehalogenase	SGPB_0788	haloacid dehalogenase-like hydrolase
GALLO_0922	Crp family transcriptional regulator	SGGB_0905	CRP/FNR family transcriptional regulator, anaerobic regulatory protein	SGGBAA2069_c08960	Global nitrogen-responsive regulatory protein	SMA_0826	putative regulatory protein	SGPB_0789	CRP/FNR family transcriptional regulator, anaerobic regulatory protein
GALLO_0923	LysR family transcriptional regulator	SGGB_0906	LysR family transcriptional regulator	SGGBAA2069_c08970	LysR family transcriptional regulator	SMA_0827	LysR family transcriptional regulator YeiE	SGPB_0790	LysR family transcriptional regulator
GALLO_0924	integral membrane protein	SGGB_0907	predicted membrane protein	SGGBAA2069_c08980	putative integral membrane protein	SMA_0828	putative membrane protein YeiH	SGPB_0791	hypothetical protein
GALLO_0925	aldehyde dehydrogenase	SGGB_0908	NADP+-dependent succinate-semialdehyde dehydrogenase	SGGBAA2069_c08990	succinate-semialdehyde dehydrogenase	SMA_0829	Succinate-semialdehyde dehydrogenase [NAD]; Succinate-semialdehyde dehydrogenase [NADP+]	SGPB_0792	NADP+-dependent succinate-semialdehyde dehydrogenase
GALLO_0927	excinuclease ABC subunit C	SGGB_0910	excinuclease ABC subunit C	SGGBAA2069_c09010	Excinuclease ABC subunit C	SMA_0832	Excinuclease ABC subunit C	SGPB_0793	excinuclease ABC subunit C
GALLO_0929	hypothetical protein	SGGB_0913	predicted membrane protein	SGGBAA2069_c09030	hypothetical protein	SMA_0834	Hypothetical protein	SGPB_0795	hypothetical protein
GALLO_0930	NAD(P)H-flavin oxidoreductase	SGGB_0914	nitroreductase family protein	SGGBAA2069_c09040	NAD(P)H-dependent quinone reductase	SMA_0835	Oxygen-insensitive NAD(P)H nitroreductase/Dihydropteridine reductase	SGPB_0796	nitroreductase family protein
GALLO_0931	Xaa-His dipeptidase	SGGB_0915	dipeptidase	SGGBAA2069_c09050	dipeptidase PepV	SMA_0836	Xaa-His dipeptidase	SGPB_0797	dipeptidase
GALLO_0932	hypothetical protein	SGGB_0916	uracil DNA glycosylase superfamily protein	SGGBAA2069_c09060	Uracil-DNA glycosylase-like	SMA_0841	Hypothetical protein	SGPB_0798	uracil DNA glycosylase superfamily protein
GALLO_0935	tRNA modification GTPase TrmE:Small GTP-binding protein domain	SGGB_0919	tRNA modification GTPase	SGGBAA2069_c09100	tRNA modification GTPase	SMA_0842	GTPase and tRNA-U34 5-formylation enzyme TrmE	SGPB_0799	tRNA modification GTPase
GALLO_0936	ribose-5-phosphate isomerase A	SGGB_0920	ribose 5-phosphate isomerase A	SGGBAA2069_c09110	ribose-5-phosphate isomerase A	SMA_0844	Ribose 5-phosphate isomerase A	SGPB_0801	ribose 5-phosphate isomerase A
GALLO_0937	phosphopentomutase	SGGB_0921	phosphopentomutase	SGGBAA2069_c09120	phosphopentomutase	SMA_0845	Phosphopentomutase	SGPB_0802	phosphopentomutase
GALLO_0938	purine nucleoside phosphorylase	SGGB_0922	purine-nucleoside phosphorylase	SGGBAA2069_c09130	purine nucleoside phosphorylase	SMA_0846	Purine nucleoside phosphorylase	SGPB_0803	purine-nucleoside phosphorylase
GALLO_0939	hypothetical protein	SGGB_0923	glutamine amidotransferase	SGGBAA2069_c09140	GMP synthase	SMA_0847	Glutamine amidotransferase, class I	SGPB_0804	glutamine amidotransferase
GALLO_0941	purine nucleoside phosphorylase	SGGB_0925	purine-nucleoside phosphorylase	SGGBAA2069_c09160	purine nucleoside phosphorylase	SMA_0850	Purine nucleoside phosphorylase	SGPB_0806	purine-nucleoside phosphorylase
GALLO_0942	hypothetical protein	SGGB_0926	transcription regulator	SGGBAA2069_c09170	histidine protein kinase	SMA_0851	Histidine protein kinase	SGPB_0807	transcriptional regulator
GALLO_0943	LysR family transcriptional regulator	SGGB_0927	transcription regulator	SGGBAA2069_c09180	putative transcriptional regulator	SMA_0854	Methionine biosynthesis and transport regulator MtaR, LysR family	SGPB_0808	transcriptional regulator
GALLO_0944	LytR family transcriptional regulator	SGGB_0928	transcriptional activator in exopolysaccharide biosynthesis	SGGBAA2069_c09190	capsular polysaccharide biosynthesis protein CpsA	SMA_0855	Exopolysaccharide biosynthesis transcriptional activator EpsA	SGPB_0809	transcriptional activator in exopolysaccharide biosynthesis
GALLO_0945	capsular polysaccharide biosynthesis protein CpsB	SGGB_0929	protein-tyrosine phosphatase	SGGBAA2069_c09200	capsular polysaccharide biosynthesis protein CpsB	SMA_0856	Tyrosine-protein phosphatase CpsB	SGPB_0810	protein-tyrosine phosphatase
GALLO_0946	capsular polysaccharide biosynthesis protein CpsC	SGGB_0930	chain length determinant protein	SGGBAA2069_c09210	capsular polysaccharide biosynthesis protein cpsC	SMA_0857	Tyrosine-protein kinase transmembrane modulator EpsC	SGPB_0811	chain length determinant protein
GALLO_0947	capsular polysaccharide biosynthesis protein CpsD	SGGB_0931	protein-tyrosine phosphatase	SGGBAA2069_c09220	tyrosine-protein kinase CpsD	SMA_0858	Tyrosine-protein kinase EpsD	SGPB_0812	protein-tyrosine phosphatase
GALLO_0962	hypothetical protein	SGGB_0950	conserved hypothetical protein	SGGBAA2069_c09370	hypothetical protein	SMA_0876	Hypothetical protein	SGPB_0829	hypothetical protein
GALLO_0966	dihydroorotate dehydrogenase (electron transfer subunit)	SGGB_0955	dihydroorotate dehydrogenase electron transfer subunit	SGGBAA2069_c09400	dihydroorotate dehydrogenase electron transfer subunit	SMA_0878	Dihydroorotate dehydrogenase electron transfer subunit	SGPB_0832	dihydroorotate dehydrogenase electron transfer subunit
GALLO_0967	dihydroorotate dehydrogenase B	SGGB_0956	dihydroorotate oxidase	SGGBAA2069_c09410	dihydroorotate dehydrogenase 1B	SMA_0879	Dihydroorotate dehydrogenase, catalytic subunit	SGPB_0833	dihydroorotate oxidase
GALLO_0968	orotidine 5'-phosphate decarboxylase	SGGB_0957	orotidine-5'-phosphate decarboxylase	SGGBAA2069_c09420	orotidine 5'-phosphate decarboxylase	SMA_0880	Orotidine 5'-phosphate decarboxylase	SGPB_0834	orotidine-5'-phosphate decarboxylase
GALLO_0969	hypothetical protein	SGGB_0958	inorganic pyrophosphatase	SGGBAA2069_c09430	hypothetical protein	SMA_0881	Inorganic pyrophosphatase	SGPB_0835	inorganic pyrophosphatase
GALLO_0970	orotate phosphoribosyltransferase	SGGB_0959	orotate phosphoribosyltransferase	SGGBAA2069_c09440	orotate phosphoribosyltransferase	SMA_0882	Orotate phosphoribosyltransferase	SGPB_0836	orotate phosphoribosyltransferase
GALLO_0971	hypothetical protein	SGGB_0960	phosphatidylethanolamine-binding protein	SGGBAA2069_c09450	phosphatidylethanolamine-binding protein	SMA_0883	Phospholipid-binding protein	SGPB_0837	phosphatidylethanolamine-binding protein
GALLO_0972	uracil-DNA glycosylase	SGGB_0961	uracil-DNA glycosylase	SGGBAA2069_c09460	uracil-DNA glycosylase	SMA_0884	Uracil-DNA glycosylase, family 1	SGPB_0838	uracil-DNA glycosylase
GALLO_0973	hypothetical protein	SGGB_0962	dipeptidase E	SGGBAA2069_c09470	dipeptidase E	SMA_0885	Peptidase E	SGPB_0839	dipeptidase E
GALLO_0974	dihydroorotase	SGGB_0963	dihydroorotase	SGGBAA2069_c09480	dihydroorotase	SMA_0886	Dihydroorotase	SGPB_0840	dihydroorotase
GALLO_0975	hypothetical protein	SGGB_0964	glycerol-3-phosphate acyltransferase	SGGBAA2069_c09490	glycerol-3-phosphate acyltransferase PlsY	SMA_0887	Acyl-phosphate:glycerol-3-phosphate O-acyltransferase PlsY	SGPB_0841	glycerol-3-phosphate acyltransferase
GALLO_0976	DNA topoisomerase IV subunit B	SGGB_0965	topoisomerase IV subunit B	SGGBAA2069_c09510	topoisomerase IV subunit B	SMA_0889	Topoisomerase IV subunit B	SGPB_0842	topoisomerase IV subunit B
GALLO_0978	DNA topoisomerase IV subunit A	SGGB_0966	topoisomerase IV subunit A	SGGBAA2069_c09530	topoisomerase IV subunit A	SMA_0890	Topoisomerase IV subunit A	SGPB_0843	topoisomerase IV subunit A
GALLO_0979	amino acid aminotransferase class IV	SGGB_0967	branched-chain amino acid aminotransferase	SGGBAA2069_c09540	branched-chain amino acid aminotransferase	SMA_0891	Branched-chain amino acid aminotransferase	SGPB_0844	branched-chain amino acid aminotransferase
GALLO_0980	hypothetical protein	SGGB_0968	conserved hypothetical protein	SGGBAA2069_c09550	hypothetical protein	SMA_0892	Hypothetical protein	SGPB_0845	hypothetical protein
GALLO_0981	30S ribosomal protein S1 homolog	SGGB_0969	30S ribosomal protein S1	SGGBAA2069_c09560	30S ribosomal protein S1	SMA_0893	SSU ribosomal protein S1p	SGPB_0846	30S ribosomal protein S1
GALLO_0982	LrgB-like protein (control of murein hydrolase activity)	SGGB_0970	LrgB-like murein hydrolase/penicillin tolerance regulator	SGGBAA2069_c09570	LrgB-like protein	SMA_0894	LrgA-associated membrane protein LrgB	SGPB_0847	LrgB-like murein hydrolase/penicillin tolerance regulator
GALLO_0983	LrgA protein family (control of murein hydrolase activity)	SGGB_0972	unknown	SGGBAA2069_c09580	hypothetical protein	SMA_0895	Antiholin-like protein LrgA	SGPB_0848	LrgA-like murein hydrolase/penicillin tolerance regulator
GALLO_0984	hypothetical protein	SGGB_0973	conserved hypothetical protein	SGGBAA2069_c09590	hypothetical protein	SMA_0896	Immunoreactive protein Se23.5	SGPB_0849	hypothetical protein
GALLO_0985	ABC transporter permease	SGGB_0974	predicted membrane protein	SGGBAA2069_c09600	ABC transporter permease	SMA_0897	ABC transporter, ATP-binding protein	SGPB_0850	hypothetical protein
GALLO_0986	ABC transporter ATP-binding protein	SGGB_0975	ABC-2 type transport system ATP-binding protein	SGGBAA2069_c09610	ABC transporter ATP-binding protein	SMA_0898	ABC-type multidrug transport system, ATPase component	SGPB_0851	ABC transporter ATP-binding protein
GALLO_0987	GntR family transcriptional regulator	SGGB_0976	GntR family transcriptional regulator	SGGBAA2069_c09620	GntR family transcriptional regulator	SMA_0899	Transcriptional regulator, GntR family	SGPB_0852	GntR family transcriptional regulator
GALLO_0988	DNA polymerase III, subunit alpha	SGGB_0977	DNA polymerase III subunit alpha	SGGBAA2069_c09630	DNA polymerase III DnaE	SMA_0900	DNA polymerase III alpha subunit	SGPB_0853	DNA polymerase III subunit alpha
GALLO_0989	6-phosphofructokinase (PFK)	SGGB_0978	6-phosphofructokinase	SGGBAA2069_c09640	6-phosphofructokinase	SMA_0901	6-phosphofructokinase	SGPB_0854	6-phosphofructokinase
GALLO_0990	Pyruvate kinsase	SGGB_0979	pyruvate kinase	SGGBAA2069_c09650	pyruvate kinase	SMA_0902	Pyruvate kinase	SGPB_0855	pyruvate kinase
GALLO_0991	signal peptidase I	SGGB_0980	signal peptidase I	SGGBAA2069_c09660	signal peptidase I	SMA_0903	Signal peptidase I	SGPB_0856	signal peptidase I
GALLO_0992	glucosamine-fructose-6-phosphate aminotransferase	SGGB_0981	glucosamine--fructose-6-phosphate aminotransferase	SGGBAA2069_c09670	glucosamine--fructose-6-phosphate aminotransferase	SMA_0904	Glucosamine--fructose-6-phosphate aminotransferase [isomerizing]	SGPB_0857	glucosamine--fructose-6-phosphate aminotransferase
GALLO_0997	hypothetical protein	SGGB_0986	phosphonoacetate hydrolase	SGGBAA2069_c09720	phosphonoacetate hydrolase	SMA_0918	Alkylphosphonate utilization operon protein PhnA	SGPB_0858	phosphonoacetate hydrolase
GALLO_0998	amino acid ABC transporter permease	SGGB_0987	polar amino acid transport system permease protein	SGGBAA2069_c09730	polar amino acid ABC transporter membrane protein	SMA_0919	ABC transporter membrane-spanning permease-glutamine transport	SGPB_0859	polar amino acid transport system permease
GALLO_0999	amino acid uptake ABC transporter ATP-binding protein	SGGB_0988	polar amino acid transport system ATP-binding protein	SGGBAA2069_c09740	polar amino acid transport system ATP-binding protein	SMA_0920	ABC-type polar amino acid transport system, ATPase component	SGPB_0860	polar amino acid transport system ATP-binding protein
GALLO_1000	amino acid ABC transporter substrate-binding protein	SGGB_0989	bacterial extracellular solute-binding lipoprotein, family 3	SGGBAA2069_c09750	amino acid ABC transporter extracellular amino acid-binding protein	SMA_0921	Amino acid ABC transporter, amino acid-binding protein	SGPB_0861	extracellular solute-binding lipoprotein
GALLO_1001	cation efflux family protein	SGGB_0991	unknown	SGGBAA2069_c09760	cation-efflux pump fieF	SMA_0922	Cobalt-zinc-cadmium resistance protein	SGPB_0862	cation efflux family protein
GALLO_1002	sodium/amino acid (Alanine) symporter	SGGB_0992	alanine or glycine:cation symporter	SGGBAA2069_c09770	Sodium:alanine symporter family	SMA_0924	Sodium/glycine symporter GlyP	SGPB_0863	alanine or glycine:cation symporter
GALLO_1003	glycoside hydrolase (beta-glucosidase)	SGGB_0993	6-phospho-beta-glucosidase	SGGBAA2069_c09790	6-phospho-beta-glucosidase	SMA_0927	6-phospho-beta-glucosidase	SGPB_0864	6-phospho-beta-glucosidase
GALLO_1004	phosphoglycerate/bisphosphoglycerate mutase	SGGB_0994	phosphoglycerate mutase family protein	SGGBAA2069_c09800	phosphoglycerate mutase family protein	SMA_0928	Phosphoglycerate mutase family	SGPB_0865	phosphoglycerate mutase family protein
GALLO_1005	phosphoglycerate mutase-like protein	SGGB_0995	phosphoglycerate mutase family protein	SGGBAA2069_c09810	phosphoglycerate mutase family protein	SMA_0929	Phosphoglycerate mutase family	SGPB_0866	phosphoglycerate mutase family protein
GALLO_1006	phosphoglycerate/bisphosphoglycerate mutase	SGGB_0996	phosphoglycerate mutase family protein	SGGBAA2069_c09820	phosphoglycerate mutase family protein	SMA_0930	Phosphoglycerate mutase family	SGPB_0867	phosphoglycerate mutase family protein
GALLO_1007	membrane protein	SGGB_0997	predicted membrane protein	SGGBAA2069_c09830	membrane protein	SMA_0931	Permease	SGPB_0868	hypothetical protein
GALLO_1008	glycosyltransferase	SGGB_0998	glycosyl transferase family 8	SGGBAA2069_c09840	glycosyl transferase family protein	SMA_0932	UDP-galactose:(galactosyl) LPS alpha1,2-galactosyltransferase WaaW	SGPB_0869	glycosyl transferase family protein
GALLO_1009	DNA repair protein (RadC)	SGGB_0999	DNA repair protein	SGGBAA2069_c09850	DNA repair protein radC	SMA_0933	DNA repair protein RadC	SGPB_0870	DNA repair protein
GALLO_1010	hypothetical protein	SGGB_1000	AT-rich DNA-binding protein	SGGBAA2069_c09860	redox-sensing transcriptional repressor rex	SMA_0934	Redox-sensitive transcriptional regulator (AT-rich DNA-binding protein)	SGPB_0871	AT-rich DNA-binding protein
GALLO_1011	hypothetical protein	SGGB_1001	conserved hypothetical protein	SGGBAA2069_c09870	hypothetical protein	SMA_0935	Hypothetical protein	SGPB_0872	hypothetical protein
GALLO_1012	cysteine desulfurase	SGGB_1002	cysteine desulfurase	SGGBAA2069_c09880	cysteine desulfurase	SMA_0936	Cysteine desulfurase	SGPB_0873	cysteine desulfurase
GALLO_1013	ribose-phosphate pyrophosphokinase	SGGB_1003	ribose-phosphate pyrophosphokinase	SGGBAA2069_c09890	ribose-phosphate pyrophosphokinase	SMA_0937	Ribose-phosphate pyrophosphokinase	SGPB_0874	ribose-phosphate pyrophosphokinase
GALLO_1014	hypothetical protein	SGGB_1004	adenylate cyclase family protein	SGGBAA2069_c09900	adenylate cyclase	SMA_0938	Adenylate cyclase	SGPB_0875	adenylate cyclase family protein
GALLO_1015	GTP pyrophosphokinase (RelA)	SGGB_1005	putative GTP pyrophosphokinase	SGGBAA2069_c09910	putative GTP pyrophosphokinase	SMA_0939	GTP pyrophosphokinase	SGPB_0876	putative GTP pyrophosphokinase
GALLO_1016	inorganic polyphosphate/ATP-NAD kinase	SGGB_1006	NAD+ kinase	SGGBAA2069_c09920	inorganic polyphosphate/ATP-NAD kinase	SMA_0940	NAD kinase	SGPB_0877	NAD+ kinase
GALLO_1017	ribosomal large subunit pseudouridine synthase	SGGB_1007	ribosomal large subunit pseudouridine synthase D	SGGBAA2069_c09930	ribosomal large subunit pseudouridine synthase D	SMA_0941	Similar to ribosomal large subunit pseudouridine synthase D, Bacillus subtilis YjbO type	SGPB_0878	ribosomal large subunit pseudouridine synthase D
GALLO_1018	phosphotransacetylase	SGGB_1008	phosphate acetyltransferase	SGGBAA2069_c09940	phosphotransacetylase	SMA_0942	Phosphate acetyltransferase	SGPB_0879	phosphate acetyltransferase
GALLO_1019	short chain dehydrogenase	SGGB_1009	short chain dehydrogenase	SGGBAA2069_c09950	NADP-dependent L-serine/L-allo-threonine dehydrogenase	SMA_0943	Short chain dehydrogenase	SGPB_0880	short chain dehydrogenase
GALLO_1020	hypothetical protein	SGGB_1010	conserved hypothetical protein	SGGBAA2069_c09960	hypothetical protein	SMA_0944	Hypothetical protein	SGPB_0881	hypothetical protein
GALLO_1021	HAD-superfamily hydrolase / phosphatase	SGGB_1011	haloacid dehalogenase-like hydrolase	SGGBAA2069_c09970	putative HAD-superfamily hydrolase / phosphatase	SMA_0945	Hypothetical protein	SGPB_0882	haloacid dehalogenase-like hydrolase
GALLO_1022	beta-glucosidase	SGGB_1012	glycosyl hydrolase family 1	SGGBAA2069_c09980	beta-glucosidase	SMA_0949	Beta-glucosidase; 6-phospho-beta-glucosidase	SGPB_0885	glycoside hydrolase family protein
GALLO_1023	ABC transporter ATP-binding protein	SGGB_1013	ABC transport system ATP-binding protein	SGGBAA2069_c09990	putative ABC transporter ATP-binding protein	SMA_0951	ABC transporter, ATP-binding protein Vex2	SGPB_0886	ABC transporter ATP-binding protein
GALLO_1024	ABC transporter permease	SGGB_1014	ABC transport system permease protein	SGGBAA2069_c10000	ABC transporter permease	SMA_0952	ABC transporter membrane-spanning permease, Pep export, Vex3	SGPB_0887	ABC transporter permease
GALLO_1025	guanosine 5'-monophosphate oxidoreductase	SGGB_1015	GMP reductase	SGGBAA2069_c10010	GMP reductase	SMA_0953	GMP reductase	SGPB_0888	GMP reductase
GALLO_1029	xanthine phosphoribosyltransferase	SGGB_1019	xanthine phosphoribosyltransferase	SGGBAA2069_c10050	xanthine phosphoribosyltransferase	SMA_0958	Xanthine phosphoribosyltransferase	SGPB_0891	xanthine phosphoribosyltransferase
GALLO_1030	xanthine permease (symporter)	SGGB_1020	nucleobase:cation symporter-2	SGGBAA2069_c10060	Xanthine permease	SMA_0959	Xanthine permease	SGPB_0892	nucleobase:cation symporter-2
GALLO_1031	iron-sulfur cluster assembly/repair protein	SGGB_1021	thiamine biosynthesis lipoprotein	SGGBAA2069_c10070	Thiamine biosynthesis lipoprotein apbE	SMA_0960	Hypothetical similar to thiamin biosynthesis lipoprotein ApbE	SGPB_0893	thiamine biosynthesis lipoprotein
GALLO_1032	4-oxalocrotonate tautomerase	SGGB_1022	4-oxalocrotonate tautomerase	SGGBAA2069_c10080	4-oxalocrotonate tautomerase	SMA_0961	4-oxalocrotonate tautomerase; Xylose transport system permease protein xylH	SGPB_0894	4-oxalocrotonate tautomerase
GALLO_1033	hypothetical protein	SGGB_1023	conserved hypothetical protein	SGGBAA2069_c10090	hypothetical protein	SMA_0962	Hypothetical protein	SGPB_0895	hypothetical protein
GALLO_1034	thymidine kinase	SGGB_1024	thymidine kinase	SGGBAA2069_c10110	thymidine kinase	SMA_0963	Thymidine kinase	SGPB_0896	thymidine kinase
GALLO_1035	peptide chain release factor 1	SGGB_1025	peptide chain release factor 1	SGGBAA2069_c10120	peptide chain release factor 1	SMA_0964	Peptide chain release factor 1	SGPB_0897	peptide chain release factor 1
GALLO_1036	methyltransferase	SGGB_1026	methyltransferase	SGGBAA2069_c10130	methyltransferase	SMA_0965	Methylase of polypeptide chain release factors	SGPB_0898	methyltransferase
GALLO_1037	translation factor (SUA5)	SGGB_1027	putative translation factor	SGGBAA2069_c10140	Sua5/YciO/YrdC/YwlC family protein	SMA_0966	YrdC/Sua5 family protein, required for threonylcarbamoyladenosine (t(6)A) formation in tRNA	SGPB_0899	putative translation factor
GALLO_1038	serine hydroxymethyltransferase	SGGB_1028	glycine hydroxymethyltransferase	SGGBAA2069_c10150	serine hydroxymethyltransferase	SMA_0967	Serine hydroxymethyltransferase	SGPB_0900	glycine hydroxymethyltransferase
GALLO_1039	hypothetical protein	SGGB_1029	conserved hypothetical protein	SGGBAA2069_c10160	hypothetical protein	SMA_0968	Pseudouridylate synthases, 23S RNA-specific	SGPB_0901	hypothetical protein
GALLO_1040	hypothetical protein	SGGB_1030	predicted lipoprotein	SGGBAA2069_c10170	antigen-like protein	SMA_0969	Pneumococcal vaccine antigen A homolog	SGPB_0902	putative lipoprotein
GALLO_1041	ABC transporter ATP-binding protein/permease	SGGB_1031	ATP-binding cassette, subfamily C, bacterial	SGGBAA2069_c10180	ABC transporter membrane protein	SMA_0970	ABC transporter, ATP-binding/permease protein	SGPB_0903	ATP-binding domain-containing protein
GALLO_1042	ABC transporter ATP-binding protein/permease	SGGB_1032	ATP-binding cassette, subfamily B, bacterial	SGGBAA2069_c10190	ABC transporter ATP-binding/permease	SMA_0971	ABC transporter, ATP-binding/permease protein	SGPB_0904	ATP-binding domain-containing protein
GALLO_1043	alpha-amylase	SGGB_1033	extracellular alpha amylase	SGGBAA2069_c10200	alpha-amylase	SMA_0972	Cytoplasmic alpha-amylase	SGPB_0905	extracellular alpha amylase
GALLO_1045	hypothetical protein	SGGB_1035	predicted membrane protein	SGGBAA2069_c10220	hypothetical protein	SMA_0976	Immunoreactive protein Se23.5	SGPB_0906	hypothetical protein
GALLO_1047	PTS system, lactose-specific IIA component	SGGB_1037	PTS system, lactose-specific IIA component	SGGBAA2069_c10240	PTS system lactose-specific transporter subunit IIA	SMA_0209	PTS system, lactose-specific IIA component	SGPB_0908	PTS system lactose-specific transporter subunit IIA
GALLO_1048	PTS system, lactose-specific IIBC component	SGGB_1038	PTS system, lactose-specific IIBC component	SGGBAA2069_c10250	PTS system lactose-specific transporter subunit IIBC	SMA_0210	PTS system, lactose-specific IIB component/PTS system, lactose-specific IIC component	SGPB_0909	PTS system lactose-specific transporter subunit IIBC
GALLO_1049	phospho-beta-galactosidase	SGGB_1039	6-phospho-beta-galactosidase	SGGBAA2069_c10260	6-phospho-beta-galactosidase	SMA_1157	6-phospho-beta-galactosidase	SGPB_0910	6-phospho-beta-galactosidase
GALLO_1050	bifunctional GMP synthase/glutamine amidotransferase	SGGB_1040	bifunctional GMP synthase/glutamine amidotransferase	SGGBAA2069_c10270	GMP synthase	SMA_0977	GMP synthase [glutamine-hydrolyzing]	SGPB_0911	bifunctional GMP synthase/glutamine amidotransferase
GALLO_1065	GntR family transcriptional regulator	SGGB_1060	GntR family transcriptional regulator	SGGBAA2069_c10510	GntR family transcriptional regulator	SMA_0999	Transcriptional regulator in cluster with beta-lactamase, GntR family	SGPB_0926	GntR family transcriptional regulator
GALLO_1077	hypothetical protein	SGGB_1068	signal recognition particle, DNA-binding protein	SGGBAA2069_c10640	putative DNA-binding protein	SMA_1005	Signal recognition particle associated protein	SGPB_0929	signal recognition particle, DNA-binding protein
GALLO_1078	signal recognition particle protein	SGGB_1069	signal recognition particle, subunit SRP54/Ffh	SGGBAA2069_c10650	signal recognition particle subunit FFH/SRP54 protein	SMA_1006	Signal recognition particle, subunit Ffh SRP54	SGPB_0930	signal recognition particle subunit SRP54/Ffh
GALLO_1085	tyrosine recombinase XerC	SGGB_1072	site-specific tyrosine recombinase	SGGBAA2069_c10710	tyrosine recombinase xerS	SMA_1010	Tyrosine recombinase XerC	SGPB_0931	site-specific tyrosine recombinase
GALLO_1086	transcriptional regulator	SGGB_1073	transcriptional regulator	SGGBAA2069_c10720	transcriptional regulator	SMA_1011	Pleiotropic regulator of exopolysaccharide synthesis, competence and biofilm formation Ftr, XRE family	SGPB_0932	ArsR family transcriptional regulator
GALLO_1087	two-component sensor histidine kinase	SGGB_1074	two-component system, OmpR family, bacitracin resistance sensor histidine kinase	SGGBAA2069_c10730	sensor histidine kinase	SMA_1012	Two-component system histidine kinase	SGPB_0933	OmpR family two component system bacitracin resistance sensor histidine kinase
GALLO_1088	two-component response regulator	SGGB_1075	two-component system, OmpR family, bacitracin resistance response regulator	SGGBAA2069_c10740	TCS response regulator BceR	SMA_1013	Two-component response regulator YvcP	SGPB_0934	OmpR family two component system bacitracin resistance response regulator
GALLO_1089	ABC transporter permease	SGGB_1076	bacitracin transport system permease protein	SGGBAA2069_c10750	bacitracin export permease	SMA_1014	ABC transporter ATP-binding protein	SGPB_0935	bacitracin transport system permease
GALLO_1090	ABC transporter ATP-binding protein	SGGB_1077	bacitracin transport system ATP-binding protein	SGGBAA2069_c10760	putative bacteriocin ABC transporter	SMA_1015	ABC transporter ATP-binding protein	SGPB_0936	bacitracin transport system ATP-binding protein
GALLO_1092	glucose-inhibited division protein	SGGB_1080	glucose inhibited division protein	SGGBAA2069_c10780	tRNA (uracil-5-)-methyltransferase Gid	SMA_1017	tRNA:m(5)U-54 MTase gid	SGPB_0940	glucose inhibited division protein
GALLO_1094	hypothetical protein	SGGB_1082	secretion and acid tolerance protein	SGGBAA2069_c10800	hypothetical protein	SMA_1018	Hypothetical protein	SGPB_0942	secretion and acid tolerance protein
GALLO_1095	hypothetical protein	SGGB_1083	secretion and acid tolerance protein	SGGBAA2069_c10810	putative secretion and acid tolerance protein SatD	SMA_1019	Hypothetical protein	SGPB_0943	secretion and acid tolerance protein
GALLO_1097	DNA processing protein, Smf family	SGGB_1085	late competence protein; DNA processing/uptake	SGGBAA2069_c10830	DNA-processing chain A, smf familiy	SMA_1021	Rossmann fold nucleotide-binding protein Smf possibly involved in DNA uptake	SGPB_0946	late competence DNA processing/uptake protein
GALLO_1098	hexose O-acetyltransferase	SGGB_1086	maltose O-acetyltransferase	SGGBAA2069_c10840	maltose O-acetyltransferase	SMA_1022	Maltose O-acetyltransferase	SGPB_0947	maltose O-acetyltransferase
GALLO_1099	ribonuclease HII	SGGB_1087	ribonuclease HII	SGGBAA2069_c10850	ribonuclease HII	SMA_1023	Ribonuclease HII	SGPB_0948	ribonuclease HII
GALLO_1100	GTP-binding protein	SGGB_1088	ribosomal biogenesis GTPase	SGGBAA2069_c10860	ribosomal biogenesis GTPase	SMA_1024	50S ribosomal subunit maturation GTPase RbgA	SGPB_0949	ribosomal biogenesis GTPase
GALLO_1108	ABC transporter ATP-binding protein	SGGB_1098	ABC transporter, ATP-binding protein	SGGBAA2069_c10940	ABC transporter ATP-binding protein	SMA_1028	ABC transporter ATP-binding protein	SGPB_0965	ABC transporter ATP-binding protein
GALLO_1109	hypothetical protein	SGGB_1099	predicted membrane protein	SGGBAA2069_c10960	hypothetical protein	SMA_1029	Substrate-specific component PdxU of predicted pyridoxine ECF transporter	SGPB_0966	hypothetical protein
GALLO_1110	pyridoxine kinase	SGGB_1100	pyridoxine kinase	SGGBAA2069_c10970	pyridoxine kinase	SMA_1030	Pyridoxal kinase	SGPB_0967	pyridoxine kinase
GALLO_1111	GntR family transcriptional regulator	SGGB_1101	GntR family aminotransferase	SGGBAA2069_c10980	putative transcriptional regulator/aminotransferase	SMA_1031	Predicted transcriptional regulator of pyridoxine metabolism	SGPB_0968	GntR family regulatory protein
GALLO_1112	dihydrodipicolinate synthase	SGGB_1102	dihydrodipicolinate synthase	SGGBAA2069_c10990	dihydrodipicolinate synthase	SMA_1032	Dihydrodipicolinate synthase	SGPB_0969	dihydrodipicolinate synthase
GALLO_1113	aspartate-semialdehyde dehydrogenase	SGGB_1103	aspartate-semialdehyde dehydrogenase	SGGBAA2069_c11000	aspartate-semialdehyde dehydrogenase	SMA_1033	Aspartate-semialdehyde dehydrogenase	SGPB_0970	aspartate-semialdehyde dehydrogenase
GALLO_1114	cardiolipin synthetase	SGGB_1104	cardiolipin synthase	SGGBAA2069_c11010	putative cardiolipin synthase	SMA_1034	Cardiolipin synthetase	SGPB_0971	ATP-binding domain-containing protein
GALLO_1115	Formate--tetrahydrofolate ligase	SGGB_1105	formate--tetrahydrofolate ligase	SGGBAA2069_c11020	formate--tetrahydrofolate ligase	SMA_1035	Formate--tetrahydrofolate ligase	SGPB_0976	formate--tetrahydrofolate ligase
GALLO_1120	phosphopantothenoylcysteine Synthetase chain A	SGGB_1110	phosphopantothenate-cysteine ligase	SGGBAA2069_c11070	phosphopantothenate--cysteine ligase	SMA_1037	Phosphopantothenoylcysteine synthetase	SGPB_0979	phosphopantothenate--cysteine ligase
GALLO_1121	flavoprotein family protein	SGGB_1111	phosphopantothenoylcysteine decarboxylase	SGGBAA2069_c11080	phosphopantothenoylcysteine decarboxylase	SMA_1038	Phosphopantothenoylcysteine decarboxylase	SGPB_0980	phosphopantothenoylcysteine decarboxylase
GALLO_1122	hypothetical protein	SGGB_1112	thiamine transporter protein	SGGBAA2069_c11090	hypothetical protein	SMA_1039	Substrate-specific component PanT of predicted pantothenate ECF transporter	SGPB_0981	thiamine transporter protein
GALLO_1123	phosphoglucomutase/phosphomannomutase	SGGB_1113	phosphomannomutase	SGGBAA2069_c11110	phosphoglucomutase/phosphomannomutase, alpha/beta/alpha domain I	SMA_1040	Phosphoglucomutase	SGPB_0982	phosphomannomutase
GALLO_1125	hypothetical protein	SGGB_1115	signal peptide containing protein	SGGBAA2069_c11130	hypothetical protein	SMA_1042	Extracellular protein	SGPB_0984	signal peptide containing protein
GALLO_1126	glyoxylase	SGGB_1116	glyoxylase I family protein	SGGBAA2069_c11140	glyoxylase I family protein	SMA_1043	Hypothetical protein YaeR with similarity to glyoxylase family	SGPB_0985	glyoxylase I family protein
GALLO_1127	sortase	SGGB_1117	sortase A	SGGBAA2069_c11150	sortase A	SMA_1044	Sortase A, LPXTG specific	SGPB_0986	sortase A
GALLO_1128	DNA gyrase A subunit	SGGB_1118	DNA gyrase subunit A	SGGBAA2069_c11160	DNA gyrase subunit A	SMA_1045	DNA gyrase subunit A	SGPB_0987	DNA gyrase subunit A
GALLO_1129	lactate dehydrogenase	SGGB_1119	L-lactate dehydrogenase	SGGBAA2069_c11170	L-lactate dehydrogenase	SMA_1048	L-lactate dehydrogenase	SGPB_0988	L-lactate dehydrogenase
GALLO_1130	NADH oxidase	SGGB_1120	NADH dehydrogenase	SGGBAA2069_c11180	NADH oxidase	SMA_1049	NADH oxidase H2O-forming	SGPB_0989	NADH dehydrogenase
GALLO_1133	sugar ABC transporter permease	SGGB_1123	simple sugar transport system permease protein	SGGBAA2069_c11210	ABC transporter sugar permease	SMA_1055	putative deoxyribose-specific ABC transporter, permease protein	SGPB_0991	simple sugar transport system permease
GALLO_1134	sugar ABC transporter permease	SGGB_1124	simple sugar transport system permease protein	SGGBAA2069_c11220	ABC-type transport system permease	SMA_1056	putative deoxyribose-specific ABC transporter, permease protein	SGPB_0992	simple sugar transport system permease
GALLO_1136	ABC transporter substrate-binding protein	SGGB_1126	simple sugar transport system substrate-binding protein	SGGBAA2069_c11240	basic membrane protein A	SMA_1058	Nucleoside-binding protein	SGPB_0995	simple sugar transport system substrate-binding protein
GALLO_1137	deoxyribose-phosphate aldolase	SGGB_1127	deoxyribose-phosphate aldolase	SGGBAA2069_c11250	deoxyribose-phosphate aldolase	SMA_1059	Deoxyribose-phosphate aldolase	SGPB_0996	deoxyribose-phosphate aldolase
GALLO_1138	hypothetical protein	SGGB_1129	ribosomal RNA small subunit methyltransferase C	SGGBAA2069_c11260	ribosomal RNA small subunit methyltransferase C	SMA_1061	Ribosomal RNA small subunit methyltransferase C	SGPB_0997	ribosomal RNA small subunit methyltransferase C
GALLO_1139	pantothenate kinase	SGGB_1130	type I pantothenate kinase	SGGBAA2069_c11270	pantothenate kinase	SMA_1062	Pantothenate kinase	SGPB_0998	type I pantothenate kinase
GALLO_1140	Ribosomal protein subunit S20	SGGB_1131	30S ribosomal protein S20	SGGBAA2069_c11280	30S ribosomal protein S20	SMA_1063	SSU ribosomal protein S20p	SGPB_0999	30S ribosomal protein S20
GALLO_1141	two-component sensor histidine kinase	SGGB_1132	two-component system, sensor histidine kinase	SGGBAA2069_c11290	sensor histidine kinase CiaH	SMA_1064	Two component system sensor histidine kinase CiaH	SGPB_1000	putative histidine kinase sensor
GALLO_1142	two-component response regulator	SGGB_1133	two-component system, response regulator	SGGBAA2069_c11300	transcriptional regulatory protein CiaR	SMA_1065	Two component system response regulator CiaR	SGPB_1001	two-component system response regulator
GALLO_1143	Aminopeptidase N	SGGB_1134	aminopeptidase N	SGGBAA2069_c11310	aminopeptidase N	SMA_1066	Lysyl aminopeptidase	SGPB_1002	aminopeptidase N
GALLO_1144	phosphate uptake regulator	SGGB_1135	phosphate transport system protein	SGGBAA2069_c11320	phosphate transport system protein phoU	SMA_1069	Phosphate transport system regulatory protein PhoU	SGPB_1003	phosphate transport system protein
GALLO_1145	phosphate ABC transporter ATP-binding protein	SGGB_1136	phosphate transport system ATP-binding protein	SGGBAA2069_c11330	phosphate transport system ATP-binding protein	SMA_1070	Phosphate transport ATP-binding protein PstB	SGPB_1004	phosphate transport system ATP-binding protein
GALLO_1146	phosphate ABC transporter ATP-binding protein	SGGB_1137	phosphate transport system ATP-binding protein	SGGBAA2069_c11340	phosphate transport system ATP-binding protein	SMA_1071	Phosphate transport ATP-binding protein PstB	SGPB_1005	phosphate transport system ATP-binding protein
GALLO_1147	phosphate ABC transporter permease	SGGB_1138	phosphate transport system permease protein	SGGBAA2069_c11350	phosphate transport system permease pstC	SMA_1072	Phosphate transport system permease protein PstA	SGPB_1006	phosphate transport system permease
GALLO_1148	phosphate ABC transporter permease	SGGB_1139	phosphate transport system permease protein	SGGBAA2069_c11360	phosphate transport system permease pstC	SMA_1073	Phosphate transport system permease protein PstC	SGPB_1007	phosphate transport system permease
GALLO_1149	phosphate ABC transporter substrate-binding protein	SGGB_1140	unknown	SGGBAA2069_c11370	phosphate-binding protein pstS	SMA_1074	Phosphate ABC transporter, periplasmic phosphate-binding protein PstS	SGPB_1008	phosphate transport system substrate-binding protein
GALLO_1150	RNA methylase, NOL1/NOP2/sun family	SGGB_1142	NOL1/NOP2/sun family methyltransferase	SGGBAA2069_c11380	NOL1/NOP2/sun family putative RNA methylase	SMA_1075	tRNA and rRNA cytosine-C5-methylase	SGPB_1009	NOL1/NOP2/sun family methyltransferase
GALLO_1152	glutathione reductase	SGGB_1144	NADPH-dependent glutathione reductase	SGGBAA2069_c11400	glutathione reductase	SMA_1078	Glutathione reductase	SGPB_1011	NADPH-dependent glutathione reductase
GALLO_1153	thioredoxin	SGGB_1145	bacteriocin transport accessory protein	SGGBAA2069_c11410	putative bacterocin transport accessory protein,Bta	SMA_1079	putative bacterocin transport accessory protein, Bta	SGPB_1012	bacteriocin transport accessory protein
GALLO_1154	hypothetical protein	SGGB_1146	antibiotic biosynthesis monooxygenase	SGGBAA2069_c11420	antibiotic biosynthesis monooxygenase subfamily	SMA_1080	Hypothetical protein	SGPB_1013	antibiotic biosynthesis monooxygenase
GALLO_1156	hypothetical protein	SGGB_1148	DNA-3-methyladenine glycosylase I	SGGBAA2069_c11440	DNA-3-methyladenine glycosylase I	SMA_1082	DNA-3-methyladenine glycosylase	SGPB_1015	DNA-3-methyladenine glycosylase I
GALLO_1157	inositol monophosphatase	SGGB_1149	myo-inositol-1(or 4)-monophosphatase	SGGBAA2069_c11450	myo-inositol-1(or 4)-monophosphatase	SMA_1083	Inositol-1-monophosphatase	SGPB_1016	myo-inositol-1(or 4)-monophosphatase
GALLO_1158	hypothetical protein	SGGB_1150	conserved hypothetical protein	SGGBAA2069_c11460	hypothetical protein	SMA_1084	Hypothetical protein	SGPB_1017	hypothetical protein
GALLO_1159	ArsC family transcriptional regulator	SGGB_1151	transcriptional regulator	SGGBAA2069_c11470	transcriptional regulator Spx	SMA_1085	Transcriptional regulator SpxA1	SGPB_1018	ArsR family transcriptional regulator
GALLO_1160	riboflavin kinase / FAD synthetase	SGGB_1152	bifunctional riboflavin kinase/FAD synthetase	SGGBAA2069_c11480	bifunctional riboflavin kinase/FMN adenylyltransferase	SMA_1086	Riboflavin kinase/FMN adenylyltransferase	SGPB_1019	bifunctional riboflavin kinase/FAD synthetase
GALLO_1161	tRNA pseudouridine synthase B	SGGB_1153	tRNA pseudouridine synthase B	SGGBAA2069_c11490	tRNA pseudouridine synthase B	SMA_1087	tRNA pseudouridine synthase	SGPB_1020	tRNA pseudouridine synthase B
GALLO_1162	hypothetical protein	SGGB_1154	conserved hypothetical protein	SGGBAA2069_c11500	putative sensory box protein	SMA_1088	Hypothetical protein	SGPB_1021	hypothetical protein
GALLO_1163	hypothetical protein	SGGB_1155	conserved hypothetical protein	SGGBAA2069_c11510	hypothetical protein	SMA_1089	Hypothetical protein	SGPB_1022	hypothetical protein
GALLO_1164	acetyltransferase (GNAT) family	SGGB_1156	GNAT family acetyltransferase	SGGBAA2069_c11520	N-acetyltransferase	SMA_1090	Acetyltransferase, GNAT family	SGPB_1023	GNAT family acetyltransferase
GALLO_1165	hypothetical protein	SGGB_1157	conserved hypothetical protein	SGGBAA2069_c11530	hypothetical protein	SMA_1091	Hypothetical protein	SGPB_1024	hypothetical protein
GALLO_1166	hypothetical protein	SGGB_1158	type I restriction modification DNA specificity domain-containing protein	SGGBAA2069_c11560	hypothetical protein	SMA_1092	Type I restriction-modification system specificity subunit	SGPB_1025	type I restriction modification DNA specificity domain-containing protein
GALLO_1173	ABC transporter ATP-binding protein	SGGB_1166	ABC transport system ATP-binding protein	SGGBAA2069_c11630	putative ABC transporter ATP-binding protein	SMA_1094	ABC transporter ATP-binding protein YvcR	SGPB_1032	ABC transporter ATP-binding protein
GALLO_1174	TetR family transcriptional regulator	SGGB_1167	TetR family transcriptional regulator	SGGBAA2069_c11640	TetR-like transcriptional regulator	SMA_1095	Transcriptional regulator, TetR family	SGPB_1033	TetR family transcriptional regulator
GALLO_1175	thiol peroxydase	SGGB_1168	unknown	SGGBAA2069_c11650	thiol peroxidase	SMA_1097	Thiol peroxidase, Tpx-type	SGPB_1034	thiol peroxidase, atypical 2-Cys peroxiredoxin
GALLO_1178	thiamin-phosphate pyrophosphorylase	SGGB_1172	thiamine-phosphate pyrophosphorylase	SGGBAA2069_c11680	thiamine-phosphate pyrophosphorylase	SMA_1100	Thiamin-phosphate pyrophosphorylase	SGPB_1036	thiamine-phosphate pyrophosphorylase
GALLO_1186	efflux protein	SGGB_1180	predicted membrane protein	SGGBAA2069_c11760	putative permease	SMA_1101	Transporter, putative	SGPB_1044	hypothetical protein
GALLO_1187	ATP-dependent DNA helicase (DNA helicase II)	SGGB_1181	DNA helicase II / ATP-dependent DNA helicase	SGGBAA2069_c11770	DNA helicase II / ATP-dependent DNA helicase PcrA	SMA_1103	ATP-dependent DNA helicase UvrD/PcrA	SGPB_1045	DNA helicase II / ATP-dependent DNA helicase
GALLO_1191	Sodium:alanine symporter family protein	SGGB_1185	alanine or glycine:cation symporter	SGGBAA2069_c11810	AGCS family alanine/glycine:sodium (Na+) symporter	SMA_1108	Sodium/glycine symporter GlyP	SGPB_1047	alanine or glycine:cation symporter
GALLO_1202	lipase/acylhydrolase, GDSL family	SGGB_1196	GDSL-like Lipase/Acylhydrolase	SGGBAA2069_c11920	GDSL family lipase/acylhydrolase	SMA_1111	N-Acetylneuraminate cytidylyltransferase/Platelet activating factor	SGPB_1055	GDSL-like Lipase/Acylhydrolase
GALLO_1203	HAD-superfamily hydrolase / phosphatase	SGGB_1197	haloacid dehalogenase-like hydrolase	SGGBAA2069_c11930	putative HAD-superfamily hydrolase / phosphatase	SMA_1112	Hydrolase (HAD superfamily)	SGPB_1056	haloacid dehalogenase-like hydrolase
GALLO_1204	HAD-superfamily hydrolase / phosphatase	SGGB_1198	haloacid dehalogenase-like hydrolase	SGGBAA2069_c23100	putative HAD-superfamily hydrolase / phosphatase	SMA_1113	Hydrolase (HAD superfamily)	SGPB_1057	haloacid dehalogenase-like hydrolase
GALLO_1217	phospho-beta-glucosidase	SGGB_1211	6-phospho-beta-glucosidase	SGGBAA2069_c12080	6-phospho-beta-glucosidase	SMA_1117	6-phospho-beta-glucosidase	SGPB_1069	6-phospho-beta-glucosidase
GALLO_1218	hypothetical protein	SGGB_1212	ubiquinone biosynthesis protein	SGGBAA2069_c12090	putative ubiquinone biosynthesis protein ubiB	SMA_1118	Ubiquinone biosynthesis monooxygenase UbiB	SGPB_1070	ubiquinone biosynthesis protein
GALLO_1219	hypothetical protein	SGGB_1213	conserved hypothetical protein	SGGBAA2069_c12100	hypothetical protein	SMA_1119	Hypothetical protein	SGPB_1071	phasin family protein
GALLO_1220	AraC family transcriptional regulator	SGGB_1214	AraC family transcriptional regulator	SGGBAA2069_c12110	AraC family transcriptional regulator	SMA_1120	Transcriptional regulator, AraC family	SGPB_1072	AraC family transcriptional regulator
GALLO_1221	PTS system, beta-glucoside-specific IIABC component	SGGB_1215	PTS system, beta-glucosides-specific IIABC component	SGGBAA2069_c12120	PTS system beta-glucosides-specific transporter subunit IIA	SMA_1123	PTS system, beta-glucoside-specific IIB component/ PTS system, beta-glucoside-specific IIC component/PTS system, beta-glucoside-specific IIA component	SGPB_1075	PTS system beta-glucosides-specific transporter subunit IIABC
GALLO_1223	(voltage-gated) chloride channel family protein	SGGB_1217	voltage-gated chloride channel family protein	SGGBAA2069_c12140	voltage gated chloride channel protein	SMA_1127	Voltage-gated chloride channel family protein	SGPB_1077	voltage-gated chloride channel family protein
GALLO_1224	spermidine/putrescine ABC transporter substrate-binding protein	SGGB_1218	spermidine/putrescine transport system substrate-binding protein	SGGBAA2069_c12150	spermidine/putrescine-binding periplasmic protein	SMA_1128	ABC transporter, periplasmic spermidine putrescine-binding protein PotD	SGPB_1078	spermidine/putrescine transport system substrate-binding protein
GALLO_1225	spermidine/putrescine ABC transporter permease	SGGB_1219	spermidine/putrescine transport system permease protein	SGGBAA2069_c12160	spermidine/putrescine transport system permease potC	SMA_1129	Spermidine Putrescine ABC transporter permease component potC	SGPB_1079	spermidine/putrescine transport system permease
GALLO_1226	spermidine/putrescine ABC transporter permease	SGGB_1220	spermidine/putrescine transport system permease protein	SGGBAA2069_c12170	spermidine/putrescine transport system permease potB	SMA_1130	Spermidine Putrescine ABC transporter permease component PotB	SGPB_1080	spermidine/putrescine transport system permease
GALLO_1227	spermidine/putrescine ABC transporter ATP-binding protein	SGGB_1221	spermidine/putrescine transport system ATP-binding protein	SGGBAA2069_c12180	spermidine/putrescine ABC transporter ATP-binding protein	SMA_1131	Putrescine transport ATP-binding protein PotA	SGPB_1081	spermidine/putrescine transport system ATP-binding protein
GALLO_1228	UDP-N-acetylenolpyruvoylglucosamine	SGGB_1222	UDP-N-acetylmuramate dehydrogenase	SGGBAA2069_c12190	UDP-N-acetylenolpyruvoylglucosamine reductase	SMA_1132	UDP-N-acetylenolpyruvoylglucosamine reductase	SGPB_1082	UDP-N-acetylmuramate dehydrogenase
GALLO_1229	7, 8-dihydro-6-hydroxymethylpterin-pyrophosphokinase	SGGB_1223	2-amino-4-hydroxy-6- hydroxymethyldihydropteridine pyrophosphokinase	SGGBAA2069_c12200	2-amino-4-hydroxy-6- hydroxymethyldihydropteridinepyrophosphokinase	SMA_1133	2-amino-4-hydroxy-6-hydroxymethyldihydropteridin epyrophosphokinase	SGPB_1083	2-amino-4-hydroxy-6- hydroxymethyldihydropteridine pyrophosphokinase
GALLO_1230	dihydroneopterin aldolase	SGGB_1224	dihydroneopterin aldolase	SGGBAA2069_c12210	dihydroneopterin aldolase	SMA_1134	Dihydroneopterin aldolase	SGPB_1084	dihydroneopterin aldolase
GALLO_1231	dihydropteroate synthase	SGGB_1225	dihydropteroate synthase	SGGBAA2069_c12220	dihydropteroate synthase	SMA_1135	Dihydropteroate synthase	SGPB_1085	dihydropteroate synthase
GALLO_1232	GTP cyclohydrolase I	SGGB_1226	GTP cyclohydrolase I	SGGBAA2069_c12230	GTP cyclohydrolase II	SMA_1136	GTP cyclohydrolase I type 1	SGPB_1086	GTP cyclohydrolase I
GALLO_1233	folyl-polyglutamate synthetase	SGGB_1227	folylpolyglutamate synthase	SGGBAA2069_c12240	folylpolyglutamate synthase	SMA_1137	Dihydrofolate synthase/Folylpolyglutamate synthase	SGPB_1087	folylpolyglutamate synthase
GALLO_1239	hypothetical protein	SGGB_1233	chloramphenicol-sensitive protein	SGGBAA2069_c12300	DMT superfamily drug/metabolite transporter RarD	SMA_1144	RarD protein	SGPB_1091	chloramphenicol-sensitive protein
GALLO_1240	Homoserine kinase	SGGB_1234	homoserine kinase	SGGBAA2069_c12310	homoserine kinase	SMA_1145	Homoserine kinase	SGPB_1092	homoserine kinase
GALLO_1241	homoserine dehydrogenase	SGGB_1235	homoserine dehydrogenase	SGGBAA2069_c12320	homoserine dehydrogenase	SMA_1146	Homoserine dehydrogenase	SGPB_1093	homoserine dehydrogenase
GALLO_1242	polysaccharide deacetylase	SGGB_1237	polysaccharide deacetylase family protein	SGGBAA2069_c12330	polysaccharide deacetylase	SMA_1147	Polysaccharide deacetylase	SGPB_1094	polysaccharide deacetylase family protein
GALLO_1247	Ribosomal protein L12	SGGB_1241	50S ribosomal protein L7/L12	SGGBAA2069_c12380	50S ribosomal protein L7/L12	SMA_1174	LSU ribosomal protein L7/L12 (P1/P2)	SGPB_1158	50S ribosomal protein L7/L12
GALLO_1248	ribosomal protein L10	SGGB_1242	50S ribosomal protein L10	SGGBAA2069_c12390	50S ribosomal protein L10	SMA_1175	LSU ribosomal protein L10p (P0)	SGPB_1159	50S ribosomal protein L10
GALLO_1249	ATP-dependent Clp protease, ATP-binding subunit	SGGB_1243	ATP-dependent Clp protease ATP-binding subunit	SGGBAA2069_c12400	putative ATP-dependent Clp protease ATP-binding subunit	SMA_1178	putative ATP-dependent Clp proteinase (ATP-binding subunit)	SGPB_1160	ATP-dependent Clp protease ATP-binding subunit
GALLO_1250	hypothetical protein	SGGB_1244	endonuclease III related protein	SGGBAA2069_c12410	endonuclease III related protein	SMA_1179	Endonuclease III	SGPB_1161	endonuclease III related protein
GALLO_1251	hypothetical protein	SGGB_1245	predicted membrane protein	SGGBAA2069_c12420	hypothetical protein	SMA_1180	Membrane protein, putative	SGPB_1162	hypothetical protein
GALLO_1254	GTP-binding protein	SGGB_1248	GTP-binding protein	SGGBAA2069_c12450	ribosome biogenesis GTP-binding protein	SMA_1183	GTP-binding protein EngB	SGPB_1164	GTP-binding protein
GALLO_1255	ATP-dependent Clp protease ATP-binding subunit clpX	SGGB_1249	ATP-dependent Clp protease ATP-binding subunit	SGGBAA2069_c12460	ATP-dependent Clp protease ATP-binding subunit clpX	SMA_1184	ATP-dependent Clp protease ATP-binding subunit ClpX	SGPB_1165	ATP-dependent Clp protease ATP-binding subunit
GALLO_1256	hypothetical protein	SGGB_1250	predicted membrane protein	SGGBAA2069_c12470	hypothetical protein	SMA_1185	Hypothetical protein	SGPB_1166	hypothetical protein
GALLO_1257	dihydrofolate reductase	SGGB_1251	dihydrofolate reductase	SGGBAA2069_c12480	dihydrofolate reductase	SMA_1186	Dihydrofolate reductase	SGPB_1167	dihydrofolate reductase
GALLO_1258	thymidylate synthase	SGGB_1252	thymidylate synthase	SGGBAA2069_c12490	thymidylate synthase	SMA_1187	Thymidylate synthase	SGPB_1168	thymidylate synthase
GALLO_1259	hydroxymethylglutaryl-CoA synthase	SGGB_1253	hydroxymethylglutaryl-CoA synthase	SGGBAA2069_c12500	hydroxymethylglutaryl-CoA synthase	SMA_1188	Hydroxymethylglutaryl-CoA synthase	SGPB_1169	hydroxymethylglutaryl-CoA synthase
GALLO_1260	hydroxymethylglutaryl-CoA reductase	SGGB_1254	hydroxymethylglutaryl-CoA reductase	SGGBAA2069_c12510	3-hydroxy-3-methylglutaryl-CoA reductase	SMA_1189	Hydroxymethylglutaryl-CoA reductase	SGPB_1170	hydroxymethylglutaryl-CoA reductase
GALLO_1261	hypothetical protein	SGGB_1255	conserved hypothetical protein	SGGBAA2069_c12520	hypothetical protein	SMA_1190	Hypothetical protein	SGPB_1171	hypothetical protein
GALLO_1262	hypothetical protein	SGGB_1256	hemolysin III	SGGBAA2069_c12530	hemolysin III	SMA_1191	Hemolysin III	SGPB_1172	hemolysin III
GALLO_1263	isopentenyl-diphosphate delta-isomerase	SGGB_1257	isopentenyl-diphosphate delta-isomerase	SGGBAA2069_c12540	isopentenyl-diphosphate delta-isomerase	SMA_1192	Isopentenyl-diphosphate delta-isomerase, FMN-dependent	SGPB_1173	isopentenyl-diphosphate delta-isomerase
GALLO_1264	phosphomevalonate kinase	SGGB_1258	phosphomevalonate kinase	SGGBAA2069_c12550	phosphomevalonate kinase	SMA_1193	Phosphomevalonate kinase	SGPB_1174	phosphomevalonate kinase
GALLO_1265	diphosphomevalonate decarboxylase	SGGB_1259	diphosphomevalonate decarboxylase	SGGBAA2069_c12560	diphosphomevalonate decarboxylase	SMA_1194	Diphosphomevalonate decarboxylase	SGPB_1175	diphosphomevalonate decarboxylase
GALLO_1266	mevalonate kinase	SGGB_1260	mevalonate kinase	SGGBAA2069_c12570	mevalonate kinase	SMA_1195	Mevalonate kinase	SGPB_1176	mevalonate kinase
GALLO_1271	amino acid ABC transporter ATP-binding protein	SGGB_1266	polar amino acid transport system ATP-binding protein	SGGBAA2069_c12620	polar amino acid transport system ATP-binding protein	SMA_1198	putative amino acid ABC transporter, ATP-binding protein	SGPB_1177	polar amino acid transport system ATP-binding protein
GALLO_1272	amino acid ABC transporter permease	SGGB_1267	polar amino acid transport system permease protein	SGGBAA2069_c12630	amino acid ABC transporter permease	SMA_1199	Hypothetical protein	SGPB_1178	polar amino acid transport system permease
GALLO_1273	amino acid ABC transporter permease	SGGB_1268	polar amino acid transport system permease protein	SGGBAA2069_c12640	amino acid ABC transporter permease	SMA_1200	Hypothetical protein	SGPB_1179	polar amino acid transport system permease
GALLO_1274	amino acid ABC transporter substrate-binding protein	SGGB_1269	polar amino acid transport system substrate-binding protein	SGGBAA2069_c12650	amino acid ABC transporter permease	SMA_1201	Hypothetical protein	SGPB_1180	polar amino acid transport system substrate-binding protein
GALLO_1275	hypothetical protein	SGGB_1270	uroporphyrinogen decarboxylase	SGGBAA2069_c12660	hypothetical protein	SMA_1202	Hypothetical protein	SGPB_1181	uroporphyrinogen decarboxylase
GALLO_1277	LysR family transcriptional regulator	SGGB_1271	LysR family transcriptional regulator	SGGBAA2069_c12670	LysR family transcriptional regulator	SMA_1203	Transcriptional regulator, LysR family	SGPB_1182	LysR family transcriptional regulator
GALLO_1278	oxidoreductase, aldo/keto reductase family	SGGB_1272	2,5-didehydrogluconate reductase	SGGBAA2069_c12680	2,5-didehydrogluconate reductase	SMA_1204	Oxidoreductase, aldo/keto reductase family	SGPB_1183	2,5-didehydrogluconate reductase
GALLO_1279	two component system histidine kinase	SGGB_1273	two-component system, sensor histidine kinase	SGGBAA2069_c12690	sensor histidine kinase	SMA_1212	Two component system histidine kinase	SGPB_1184	two-component system sensor histidine kinase
GALLO_1280	two-component response regulator	SGGB_1274	two-component system, response regulator	SGGBAA2069_c12700	DNA-binding response regulator	SMA_1213	Two-component response regulator	SGPB_1185	two-component system response regulator
GALLO_1281	RelA/SpoT domain protein	SGGB_1275	GTP pyrophosphokinase	SGGBAA2069_c12710	GTP pyrophosphokinase family protein	SMA_1214	GTP pyrophosphokinase	SGPB_1186	GTP pyrophosphokinase
GALLO_1282	proline/glycine betaine ABC transporter permease	SGGB_1276	osmoprotectant transport system permease protein	SGGBAA2069_c12720	putative proline/glycine betaine ABC transporter permease	SMA_1215	L-proline glycine betaine binding ABC transporter protein ProX/Osmotic adaptation	SGPB_1187	osmoprotectant transport system permease
GALLO_1283	proline/glycine betaine ABC transporter ATP-binding protein	SGGB_1277	osmoprotectant transport system ATP-binding protein	SGGBAA2069_c12730	choline/proline/glycine betaine ABC uptake transporter ATP-binding protein	SMA_1216	L-proline glycine betaine ABC transport system permease protein ProV	SGPB_1188	osmoprotectant transport system ATP-binding protein
GALLO_1284	proline/glycine betaine ABC transporter substrate-binding protein	SGGB_1278	osmoprotectant transport system substrate-binding protein	SGGBAA2069_c12740	proline/glycine betaine ABC transport system,periplasmic component	SMA_1217	L-proline glycine betaine binding ABC transporter protein ProX/Osmotic adaptation	SGPB_1189	osmoprotectant transport system substrate-binding protein
GALLO_1285	proline/glycine betaine ABC transporter membrane protein	SGGB_1279	osmoprotectant transport system permease protein	SGGBAA2069_c12750	glycine betaine/choline ABC transporter permease	SMA_1218	L-proline glycine betaine binding ABC transporter protein ProX/Osmotic adaptation	SGPB_1190	osmoprotectant transport system permease
GALLO_1286	MarR family transcriptional regulator	SGGB_1280	putative transcriptional regulator	SGGBAA2069_c12760	MarR family regulatory protein	SMA_1219	Hypothetical protein	SGPB_1191	putative transcriptional regulator
GALLO_1288	multidrug ABC exporter, ATP binding/membrane-spanning protein	SGGB_1282	ATP-binding cassette, subfamily B, bacterial	SGGBAA2069_c12780	ABC-type multidrug/protein/lipid transport system, ATPase component	SMA_1221	Multidrug ABC exporter (DrugE2) family, ATP binding/membrane-spanning protein	SGPB_1193	ATP-binding domain-containing protein
GALLO_1289	multidrug ABC exporter, ATP binding/membrane-spanning protein	SGGB_1283	ATP-binding cassette, subfamily B, bacterial	SGGBAA2069_c12790	ATP-binding protein	SMA_1222	Lipid A export ATP-binding/permease protein MsbA	SGPB_1194	ATP-binding domain-containing protein
GALLO_1290	MarR family transcriptional regulator	SGGB_1284	MarR family transcriptional regulator	SGGBAA2069_c12800	MarR family transcriptional regulator	SMA_1223	Transcriptional regulator, MarR family	SGPB_1195	MarR family transcriptional regulator
GALLO_1291	polypeptide deformylase	SGGB_1285	peptide deformylase	SGGBAA2069_c12820	peptide deformylase	SMA_1224	Peptide deformylase	SGPB_1196	peptide deformylase
GALLO_1292	acetyltransferase, GNAT family	SGGB_1286	GNAT family acetyltransferase	SGGBAA2069_c12830	acetyltransferase	SMA_1225	Acetyltransferase, GNAT family	SGPB_1197	GNAT family acetyltransferase
GALLO_1293	glutamate dehydrogenase	SGGB_1287	NADP+-dependent glutamate dehydrogenase	SGGBAA2069_c12840	glutamate dehydrogenase	SMA_1226	NADP-specific glutamate dehydrogenase	SGPB_1198	NADP+-dependent glutamate dehydrogenase
GALLO_1294	hypothetical protein	SGGB_1288	predicted membrane protein	SGGBAA2069_c12850	hypothetical protein	SMA_1227	Membrane protein, putative	SGPB_1199	hypothetical protein
GALLO_1295	hypothetical protein	SGGB_1289	7-cyano-7-deazaguanine reductase	SGGBAA2069_c12860	7-cyano-7-deazaguanine reductase	SMA_1228	NADPH dependent preQ0 reductase	SGPB_1200	7-cyano-7-deazaguanine reductase
GALLO_1296	radical SAM domain protein	SGGB_1290	queuosine biosynthesis protein	SGGBAA2069_c12870	7-cyano-7-deazaguanosine biosynthesis protein QueE	SMA_1229	Queuosine Biosynthesis QueE Radical SAM	SGPB_1201	queuosine biosynthesis protein
GALLO_1297	6-pyruvoyl tetrahydrobiopterin synthase	SGGB_1291	6-pyruvoyl tetrahydrobiopterin synthase	SGGBAA2069_c12880	6-pyruvoyl tetrahydrobiopterin synthase	SMA_1230	Queuosine biosynthesis QueD, PTPS-I	SGPB_1202	6-pyruvoyl tetrahydrobiopterin synthase
GALLO_1298	ExsB like protein	SGGB_1292	queuosine biosynthesis protein	SGGBAA2069_c12890	queuosine biosynthesis protein queC	SMA_1231	Queuosine Biosynthesis QueC ATPase	SGPB_1203	queuosine biosynthesis protein
GALLO_1299	ABC transporter ATP-binding protein/permease	SGGB_1293	ATP-binding cassette, subfamily B, bacterial	SGGBAA2069_c12900	ABC transporter permease/ATP-binding protein	SMA_1232	ABC transporter, ATP-binding/permease protein	SGPB_1204	ATP-binding domain-containing protein
GALLO_1300	ABC transporter ATP-binding protein/permease	SGGB_1294	ATP-binding cassette, subfamily B, bacterial	SGGBAA2069_c12910	putative ABC transporter ATP-binding protein	SMA_1233	ABC transporter, ATP-binding/permease protein	SGPB_1205	ATP-binding domain-containing protein
GALLO_1301	ABC transporter ATP-binding protein/permease	SGGB_1295	ABC transporter ATP-binding protein	SGGBAA2069_c12920	ABC transporter ATP-binding protein	SMA_1234	COG0488: ATPase components of ABC transporters with duplicated ATPase domains	SGPB_1206	ABC transporter ATP-binding protein
GALLO_1302	tRNA nucleotidyltransferase	SGGB_1296	tRNA nucleotidyltransferase	SGGBAA2069_c12930	tRNA CCA-pyrophosphorylase	SMA_1235	tRNA nucleotidyltransferase	SGPB_1207	tRNA nucleotidyltransferase
GALLO_1303	dihydrodipicolinate reductase	SGGB_1297	dihydrodipicolinate reductase	SGGBAA2069_c12940	dihydropdipicolinate reductase	SMA_1236	Dihydrodipicolinate reductase	SGPB_1208	dihydrodipicolinate reductase
GALLO_1304	hypothetical protein	SGGB_1298	DegV family protein	SGGBAA2069_c12950	DegV family protein	SMA_1237	DegV family protein	SGPB_1209	DegV family protein
GALLO_1305	hypothetical protein	SGGB_1299	transposase	SGGBAA2069_c12960	transposase	SMA_1238	Hypothetical protein	SGPB_1210	transposase
GALLO_1307	peptidoglycan hydrolase	SGGB_1301	extracellular mannosyl-glycoprotein endo-beta-N-acetylglucosaminidase	SGGBAA2069_c12970	peptidoglycan hydrolase	SMA_1239	Peptidoglycan hydrolase, Autolysin2	SGPB_1211	extracellular mannosyl-glycoprotein endo-beta-N-acetylglucosaminidase
GALLO_1315	bifunctional homocysteine S-methyltransferase/5,10-methylenetetrahydrofolate reductase	SGGB_1309	homocysteine S-methyltransferase/5,10-methylenetetrahydrofolate reductase	SGGBAA2069_c13040	homocysteine S-methyltransferase	SMA_1241	5,10-methylenetetrahydrofolate reductase/Homolog of homocysteine-binding domain	SGPB_1218	homocysteine S-methyltransferase/5,10-methylenetetrahydrofolate reductase
GALLO_1316	cobalamin-independent methionine synthase (5-methyltetrahydropteroyltriglutamate--homocysteine methyltransferase)	SGGB_1310	5-methyltetrahydropteroyltriglutamate-- homocysteine methyltransferase	SGGBAA2069_c13050	5-methyltetrahydropteroyltriglutamate-- homocysteine methyltransferase	SMA_1242	5-methyltetrahydropteroyltriglutamate--homocyste inemethyltransferase	SGPB_1219	5-methyltetrahydropteroyltriglutamate-- homocysteine methyltransferase
GALLO_1317	PTS system, fructose-specific IIABC component	SGGB_1311	PTS system, fructose-specific IIABC component	SGGBAA2069_c13060	PTS system fructose-specific transporter subunit IIA	SMA_1243	PTS system, fructose-specific IIA component/PTS system, fructose-specific IIB component/PTS system, fructose-specific IIC component	SGPB_1220	PTS system fructose-specific transporter subunit IIABC
GALLO_1318	fructose 1-phosphate kinase	SGGB_1312	1-phosphofructokinase	SGGBAA2069_c13070	1-phosphofructokinase	SMA_1244	1-phosphofructokinase	SGPB_1221	1-phosphofructokinase
GALLO_1319	DeoR family transcriptional regulator	SGGB_1313	DeoR family transcriptional regulator, fructose operon transcriptional repressor	SGGBAA2069_c13080	lactose PTS family porter repressor	SMA_1245	Transcriptional repressor of the fructose operon, DeoR family	SGPB_1222	DeoR family transcriptional regulator, fructose operon transcriptional repressor
GALLO_1320	thioredoxin reductase	SGGB_1314	NADPH-dependent thioredoxin reductase	SGGBAA2069_c13090	thioredoxin reductase	SMA_1246	Thioredoxin reductase	SGPB_1223	NADPH-dependent thioredoxin reductase
GALLO_1321	hypothetical protein	SGGB_1315	conserved hypothetical protein	SGGBAA2069_c13100	glutamate-rich protein GrpB	SMA_1247	Glutamate-rich protein grpB	SGPB_1224	hypothetical protein
GALLO_1322	tRNA (guanine-N(1)-)-methyltransferase	SGGB_1316	tRNA (guanine-N1-)-methyltransferase	SGGBAA2069_c13110	tRNA (guanine-N(1)-)-methyltransferase	SMA_1248	tRNA (Guanine-N1)-methyltransferase	SGPB_1225	tRNA (guanine-N1-)-methyltransferase
GALLO_1323	16S rRNA-processing protein	SGGB_1317	16S rRNA processing protein	SGGBAA2069_c13120	ribosome maturation factor rimM	SMA_1249	16S rRNA processing protein RimM	SGPB_1226	16S rRNA processing protein
GALLO_1324	RNA binding protein	SGGB_1318	conserved hypothetical protein	SGGBAA2069_c13130	RNA binding protein	SMA_1251	KH domain RNA binding protein YlqC	SGPB_1227	hypothetical protein
GALLO_1325	ribosomal protein S16	SGGB_1319	30S ribosomal protein S16	SGGBAA2069_c13140	30S ribosomal protein S16	SMA_1252	SSU ribosomal protein S16p	SGPB_1228	30S ribosomal protein S16
GALLO_1328	hypothetical protein	SGGB_1322	conserved hypothetical protein	SGGBAA2069_c13170	hypothetical protein	SMA_1255	Protein-L-isoD(D-D) O-methyltransferase	SGPB_1250	hypothetical protein
GALLO_1330	ABC transporter permease	SGGB_1324	ABC transport system permease protein	SGGBAA2069_c13190	ABC transporter permease	SMA_1257	ABC transporter permease protein	SGPB_1252	ABC transporter permease
GALLO_1331	ABC transporter ATP-binding protein	SGGB_1325	ABC transport system ATP-binding protein	SGGBAA2069_c13200	putative ABC transporter ATP-binding protein	SMA_1258	ABC transporter ATP-binding protein	SGPB_1253	ABC transporter ATP-binding protein
GALLO_1332	ABC transporter substrate-binding protein	SGGB_1326	ABC transport system substrate-binding protein	SGGBAA2069_c13210	efflux transporter	SMA_1259	Periplasmic component of efflux system	SGPB_1254	ABC transporter substrate-binding protein
GALLO_1333	carbamoyl-phosphate synthase, large subunit	SGGB_1328	carbamoyl-phosphate synthase large subunit	SGGBAA2069_c13220	carbamoyl phosphate synthase large subunit	SMA_1260	Carbamoyl-phosphate synthase large chain	SGPB_1255	carbamoyl-phosphate synthase large subunit
GALLO_1334	carbamoyl-phosphate synthase, small subunit	SGGB_1329	carbamoyl-phosphate synthase small subunit	SGGBAA2069_c13230	carbamoyl-phosphate synthase small subunit	SMA_1261	Carbamoyl-phosphate synthase small chain	SGPB_1256	carbamoyl-phosphate synthase small subunit
GALLO_1335	aspartate carbamoyltransferase	SGGB_1330	aspartate carbamoyltransferase catalytic subunit	SGGBAA2069_c13240	aspartate carbamoyltransferase catalytic subunit	SMA_1262	Aspartate carbamoyltransferase	SGPB_1257	aspartate carbamoyltransferase catalytic subunit
GALLO_1336	uracil permease	SGGB_1331	uracil permease	SGGBAA2069_c13250	Uracil permease	SMA_1263	Uracil permease	SGPB_1258	uracil permease
GALLO_1337	pyrimidine operon regulatory protein	SGGB_1332	pyrimidine operon attenuation protein / uracil phosphoribosyltransferase	SGGBAA2069_c13260	bifunctional pyrimidine regulatory protein PyrR uracil phosphoribosyltransferase	SMA_1264	Uracil phosphoribosyltransferase/Pyrimidine operon regulatory protein PyrR	SGPB_1259	pyrimidine operon attenuation protein / uracil phosphoribosyltransferase
GALLO_1338	ribosomal large subunit pseudouridine synthase	SGGB_1333	ribosomal large subunit pseudouridine synthase D	SGGBAA2069_c13270	ribosomal large subunit pseudouridine synthase D	SMA_1265	Ribosomal large subunit pseudouridine synthase D	SGPB_1260	ribosomal large subunit pseudouridine synthase D
GALLO_1339	lipoprotein signal peptidase	SGGB_1334	signal peptidase II	SGGBAA2069_c13280	lipoprotein signal peptidase	SMA_1266	Lipoprotein signal peptidase	SGPB_1261	signal peptidase II
GALLO_1340	LysR family transcriptional regulator	SGGB_1335	LysR family transcriptional regulator	SGGBAA2069_c13290	LysR family transcriptional regulator	SMA_1267	Cysteine and methionine metabolism regulator CmbR, LysR family	SGPB_1262	LysR family transcriptional regulator
GALLO_1341	ribosomal protein L27	SGGB_1336	50S ribosomal protein L27	SGGBAA2069_c13300	50S ribosomal protein L27	SMA_1268	LSU ribosomal protein L27p	SGPB_1263	50S ribosomal protein L27
GALLO_1342	ribosome-associated protein	SGGB_1337	conserved hypothetical protein	SGGBAA2069_c13310	hypothetical protein	SMA_1269	Potential ribosomal protein	SGPB_1264	hypothetical protein
GALLO_1343	ribosomal protein L21	SGGB_1338	LSU ribosomal protein L21	SGGBAA2069_c13320	50S ribosomal protein L21	SMA_1270	LSU ribosomal protein L21p	SGPB_1265	50S ribosomal protein L21
GALLO_1344	acetyltransferase (GNAT) family	SGGB_1339	GNAT family acetyltransferase	SGGBAA2069_c13330	putative GCN5-related N-acetyltransferase	SMA_1271	Hypothetical protein	SGPB_1266	GNAT family acetyltransferase
GALLO_1345	hypothetical protein	SGGB_1340	poly-gamma-glutamate synthesis protein	SGGBAA2069_c13340	capsule biosynthesis protein capA	SMA_1272	Capsule biosynthesis protein CapA	SGPB_1267	poly-gamma-glutamate synthesis protein
GALLO_1346	thiamine biosynthesis protein ThiI	SGGB_1341	thiamine biosynthesis protein	SGGBAA2069_c13350	putative thiamine biosynthesis protein thiI	SMA_1273	Thiamine biosynthesis protein ThiI	SGPB_1268	thiamine biosynthesis protein
GALLO_1347	cysteine desulfurase/ aminotransferase	SGGB_1342	cysteine desulfurase	SGGBAA2069_c13360	cysteine desulfurase	SMA_1274	Cysteine desulfurase	SGPB_1269	cysteine desulfurase
GALLO_1348	hypothetical protein	SGGB_1343	signal peptide containing protein	SGGBAA2069_c13370	hypothetical protein	SMA_1275	Histone acetyltransferase Gcn5	SGPB_1270	signal peptide containing protein
GALLO_1349	folyl-polyglutamate synthetase	SGGB_1344	folylpolyglutamate synthase	SGGBAA2069_c13380	dihydrofolate synthase	SMA_1276	Dihydrofolate synthase/Folylpolyglutamate synthase	SGPB_1271	folylpolyglutamate synthase
GALLO_1350	Malate/lactate dehydrogenase	SGGB_1345	L-lactate dehydrogenase	SGGBAA2069_c13390	L-lactate dehydrogenase	SMA_1277	L-lactate dehydrogenase	SGPB_1272	L-lactate dehydrogenase
GALLO_1351	hypothetical protein	SGGB_1346	conserved hypothetical protein	SGGBAA2069_c13400	hypothetical protein	SMA_1278	putative transcriptional regulator	SGPB_1273	hypothetical protein
GALLO_1352	Prephenate dehydrogenase	SGGB_1347	prephenate dehydrogenase	SGGBAA2069_c13410	prephenate dehydrogenase	SMA_1279	Prephenate dehydrogenase	SGPB_1274	prephenate dehydrogenase
GALLO_1353	Chorismate synthase	SGGB_1348	chorismate synthase	SGGBAA2069_c13420	chorismate synthase	SMA_1280	Chorismate synthase	SGPB_1275	chorismate synthase
GALLO_1354	3-dehydroquinate synthase	SGGB_1349	3-dehydroquinate synthase	SGGBAA2069_c13430	3-dehydroquinate synthase	SMA_1281	3-dehydroquinate synthase	SGPB_1276	3-dehydroquinate synthase
GALLO_1355	shikimate/quinate 5-dehydrogenase	SGGB_1350	shikimate 5-dehydrogenase	SGGBAA2069_c13440	shikimate 5-dehydrogenase	SMA_1282	Shikimate/quinate 5-dehydrogenase I beta	SGPB_1277	shikimate 5-dehydrogenase
GALLO_1356	3-dehydroquinate dehydratase, type I	SGGB_1351	3-dehydroquinate dehydratase I	SGGBAA2069_c13450	3-dehydroquinate dehydratase	SMA_1283	3-dehydroquinate dehydratase I	SGPB_1278	3-dehydroquinate dehydratase I
GALLO_1357	hypothetical protein	SGGB_1352	putative SAM-dependent methyltransferase	SGGBAA2069_c13460	putative SAM-dependent methyltransferase	SMA_1284	LSU m5C1962 methyltransferase RlmI	SGPB_1279	putative SAM-dependent methyltransferase
GALLO_1358	polyglycerol phosphate synthase	SGGB_1353	membrane-bound sulfatase	SGGBAA2069_c13470	sulfatase family protein	SMA_1287	Lipoteichoic acid synthase LtaS Type IIc	SGPB_1280	membrane-bound sulfatase
GALLO_1359	ribosomal protein L20	SGGB_1354	50S ribosomal protein L20	SGGBAA2069_c13490	50S ribosomal protein L20	SMA_1290	LSU ribosomal protein L20p	SGPB_1281	50S ribosomal protein L20
GALLO_1360	ribosomal protein L35	SGGB_1355	50S ribosomal protein L35	SGGBAA2069_c13500	50S ribosomal protein L35	SMA_1291	LSU ribosomal protein L35p	SGPB_1282	50S ribosomal protein L35
GALLO_1361	Translation initiation factor IF-3	SGGB_1356	translation initiation factor IF-3	SGGBAA2069_c13510	translation initiation factor IF-3	SMA_1292	Translation initiation factor 3	SGPB_1283	translation initiation factor IF-3
GALLO_1362	Cytidylate kinase	SGGB_1357	cytidylate kinase	SGGBAA2069_c13520	cytidylate kinase	SMA_1293	Cytidylate kinase	SGPB_1284	cytidylate kinase
GALLO_1363	hypothetical protein	SGGB_1358	predicted membrane protein	SGGBAA2069_c13530	hypothetical protein	SMA_1294	Hypothetical protein	SGPB_1285	hypothetical protein
GALLO_1365	hypothetical protein	SGGB_1359	predicted membrane protein	SGGBAA2069_c13550	pore-forming protein ebsA	SMA_1296	Pore forming protein EbsA	SGPB_1286	hypothetical protein
GALLO_1366	peptidase T	SGGB_1360	tripeptide aminopeptidase	SGGBAA2069_c13560	peptidase T	SMA_1297	Tripeptide aminopeptidase	SGPB_1287	tripeptide aminopeptidase
GALLO_1367	lipoprotein	SGGB_1361	predicted lipoprotein	SGGBAA2069_c13570	hypothetical protein	SMA_1298	Hypothetical protein	SGPB_1288	putative lipoprotein
GALLO_1368	autolysin	SGGB_1362	serotype determinant, cell wall hydrolase/autolysin	SGGBAA2069_c13580	autolysin	SMA_1299	N-acetylmuramoyl-L-alanine amidase	SGPB_1289	serotype determinant, cell wall hydrolase/autolysin
GALLO_1371	glycosyltransferase	SGGB_1365	serotype determinant, glycosyltransferase	SGGBAA2069_c13610	glucosyltransferase	SMA_1301	Bactoprenol glucosyl transferase	SGPB_1292	serotype determinant, glycosyltransferase
GALLO_1374	hypothetical protein	SGGB_1368	serotype determinant, transmembrane phosphoglyceroltransferase	SGGBAA2069_c13990	glycerol phosphate lipoteichoic acid synthase	SMA_1304	Phosphoglycerol transferase	SGPB_1294	serotype determinant, transmembrane phosphoglyceroltransferase
GALLO_1377	polysaccharide ABC exporter, ATP-binding protein	SGGB_1371	ABC-2 type polysaccharide transport system ATP-binding protein	SGGBAA2069_c14020	polysaccharide export system ATP-binding protein	SMA_1314	ABC-transporter (ATP-binding protein)-possibly involved in cell wall localization and side chain formation of rhamnose-glucose polysaccharide	SGPB_1297	ABC-2 type polysaccharide transport system ATP-binding protein
GALLO_1378	polysaccharide ABC transporter membrane-spanning (permease) protein	SGGB_1372	ABC-2 type polysaccharide transport system permease protein	SGGBAA2069_c14030	polysaccharide ABC exporter membrane-spanning protein	SMA_1315	Rhamnose-containing polysacharide translocation permease	SGPB_1298	ABC-2 type polysaccharide transport system permease
GALLO_1379	rhamnosyltransferase	SGGB_1373	rhamnosyltransferase	SGGBAA2069_c14040	rhamnosyltransferase	SMA_1316	Alpha-L-Rha alpha-1,3-L-rhamnosyltransferase	SGPB_1299	rhamnosyltransferase
GALLO_1380	glycosyl-(rhamnosyl) transferase	SGGB_1374	glycosyltransferase	SGGBAA2069_c14050	rhamnosyltransferase	SMA_1317	Alpha-D-GlcNAc alpha-1,2-L-rhamnosyltransferase	SGPB_1300	glycosyltransferase
GALLO_1381	dTDP-4-keto-L-rhamnose reductase	SGGB_1375	dTDP-4-dehydrorhamnose reductase	SGGBAA2069_c14060	dTDP-4-dehydrorhamnose reductase	SMA_1318	dTDP-4-dehydrorhamnose reductase	SGPB_1301	dTDP-4-dehydrorhamnose reductase
GALLO_1383	hypothetical protein	SGGB_1377	conserved hypothetical protein	SGGBAA2069_c14080	N-6 adenine-specific DNA methylase YitW	SMA_1320	Probably aromatic ring hydroxylating enzyme; PaaD-like protein involved in Fe-S cluster assembly	SGPB_1302	hypothetical protein
GALLO_1384	RNA polymerase major sigma factor	SGGB_1378	RNA polymerase primary sigma factor	SGGBAA2069_c14090	RNA polymerase sigma factor rpoD	SMA_1321	RNA polymerase sigma factor RpoD	SGPB_1303	RNA polymerase primary sigma factor
GALLO_1385	DNA primase	SGGB_1379	DNA primase	SGGBAA2069_c14100	DNA primase	SMA_1322	DNA primase	SGPB_1304	DNA primase
GALLO_1386	large conductance mechanosensitive channel protein	SGGB_1380	large conductance mechanosensitive channel	SGGBAA2069_c14110	large-conductance mechanosensitive channel protein	SMA_1323	Large-conductance mechanosensitive channel	SGPB_1305	large conductance mechanosensitive channel
GALLO_1387	ribosomal protein S21	SGGB_1381	30S ribosomal protein S21	SGGBAA2069_c14120	30S ribosomal protein S21	SMA_1324	SSU ribosomal protein S21p	SGPB_1306	30S ribosomal protein S21
GALLO_1392	amino acid transporter amino acid-binding protein	SGGB_1386	polar amino acid transport system substrate-binding protein	SGGBAA2069_c14140	amino acid ABC transporter amino acid-binding protein	SMA_1327	Amino acid ABC transporter, amino acid-binding/permease protein	SGPB_1307	polar amino acid transport system substrate-binding protein
GALLO_1393	aminotransferase	SGGB_1387	aminotransferase class I and II protein	SGGBAA2069_c14150	aminotransferase	SMA_1328	Aspartate aminotransferase	SGPB_1308	class I and II aminotransferase
GALLO_1395	amino acid transporter amino acid-binding protein	SGGB_1389	polar amino acid transport system substrate-binding protein	SGGBAA2069_c14170	putative amino acid transporter, amino acid-binding protein	SMA_1330	Amino acid ABC transporter, amino acid-binding/permease protein	SGPB_1310	polar amino acid transport system substrate-binding protein
GALLO_1396	maltodextrin phosphorylase	SGGB_1390	starch phosphorylase	SGGBAA2069_c14180	maltodextrin phosphorylase	SMA_1331	Maltodextrin phosphorylase	SGPB_1311	starch phosphorylase
GALLO_1397	4-alpha-glucanotransferase	SGGB_1391	4-alpha-glucanotransferase	SGGBAA2069_c14190	4-alpha-glucanotransferase	SMA_1332	4-alpha-glucanotransferase (amylomaltase)	SGPB_1312	4-alpha-glucanotransferase
GALLO_1398	maltose operon repressor MalR	SGGB_1392	LacI family transcriptional regulator	SGGBAA2069_c14200	LacI family sugar-binding transcriptional regulator	SMA_1333	Maltose operon transcriptional repressor MalR, LacI family	SGPB_1313	LacI family transcriptional regulator
GALLO_1399	maltose/maltodextrin ABC transporter sugar-binding protein MalX	SGGB_1393	maltose/maltodextrin transport system substrate-binding protein	SGGBAA2069_c14210	maltose/maltodextrin transport system substrate-binding protein	SMA_1334	Maltose/maltodextrin ABC transporter, substrate binding periplasmic protein MalE	SGPB_1314	maltose/maltodextrin transport system substrate-binding protein
GALLO_1400	maltose/maltodextrin ABC transporter permease MalF	SGGB_1394	maltose/maltodextrin transport system permease protein	SGGBAA2069_c14220	maltodextrin transport system permease malF	SMA_1335	Maltose/maltodextrin ABC transporter, permease protein MalF	SGPB_1315	maltose/maltodextrin transport system permease
GALLO_1401	maltose/maltodextrin ABC transporter MalG permease	SGGB_1395	maltose/maltodextrin transport system permease protein	SGGBAA2069_c14230	maltose transport system permease malG	SMA_1336	Maltose/maltodextrin ABC transporter, permease protein MalG	SGPB_1316	maltose/maltodextrin transport system permease
GALLO_1402	NTP pyrophosphohydrolases, MutT/nudix family protein	SGGB_1396	7,8-dihydro-8-oxoguanine triphosphatase	SGGBAA2069_c14240	7,8-dihydro-8-oxoguanine triphosphatase	SMA_1337	MutT/nudix family protein	SGPB_1317	7,8-dihydro-8-oxoguanine triphosphatase
GALLO_1404	excinuclease ABC subunit B	SGGB_1398	excinuclease ABC subunit B	SGGBAA2069_c14250	excinuclease ABC, B subunit	SMA_1338	Excinuclease ABC subunit B	SGPB_1318	excinuclease ABC subunit B
GALLO_1405	amino acid ABC transporter permease/substrate-binding protein	SGGB_1399	polar amino acid transport system permease/substrate-binding protein	SGGBAA2069_c14260	amino acid ABC transporter amino acid-binding/permease	SMA_1339	Glutamine ABC transporter, glutamine-binding protein/permease protein	SGPB_1319	polar amino acid transport system permease/substrate-binding protein
GALLO_1406	amino acid ABC transporter ATP-binding protein	SGGB_1400	polar amino acid transport system ATP-binding protein	SGGBAA2069_c14270	polar amino acid transport system ATP-binding protein	SMA_1340	Glutamine transport ATP-binding protein GlnQ	SGPB_1320	polar amino acid transport system ATP-binding protein
GALLO_1408	hypothetical protein	SGGB_1402	putative extracellular protein	SGGBAA2069_c14300	hypothetical protein	SMA_1343	Hypothetical protein	SGPB_1323	hypothetical protein
GALLO_1411	ribosomal small subunit pseudouridine synthase	SGGB_1405	ribosomal small subunit pseudouridine synthase A	SGGBAA2069_c14330	ribosomal small subunit pseudouridine synthase A	SMA_1346	Ribosomal small subunit pseudouridine synthase A	SGPB_1327	ribosomal small subunit pseudouridine synthase A
GALLO_1412	ABC transporter substrate-binding protein	SGGB_1406	peptide/nickel transport system substrate-binding protein	SGGBAA2069_c14340	peptide/nickel transport system substrate-binding protein	SMA_1347	Oligopeptide ABC transporter, periplasmic oligopeptide-binding protein OppA	SGPB_1328	peptide/nickel transport system substrate-binding protein
GALLO_1429	RNA methyltransferase	SGGB_1422	tRNA (Uracil-5-)-methyltransferase family protein	SGGBAA2069_c14540	23S rRNA (uracil-5-)-methyltransferase	SMA_1435	RNA methyltransferase, TrmA family	SGPB_1333	tRNA (Uracil-5-)-methyltransferase family protein
GALLO_1430	LytR family transcriptional regulator	SGGB_1423	cell envelope-related transcriptional attenuator	SGGBAA2069_c14580	putative transcriptional repressor	SMA_1436	Cell envelope-related transcriptional Regulator, LytR family	SGPB_1334	cell envelope-related function transcriptional attenuator
GALLO_1431	prephenate dehydratase	SGGB_1424	prephenate dehydratase	SGGBAA2069_c14590	prephenate dehydratase	SMA_1437	Prephenate dehydratase	SGPB_1335	prephenate dehydratase
GALLO_1432	shikimate kinase	SGGB_1425	shikimate kinase	SGGBAA2069_c14600	shikimate kinase	SMA_1438	Shikimate kinase I	SGPB_1336	shikimate kinase
GALLO_1433	3-phosphoshikimate 1-carboxyvinyltransferase	SGGB_1426	3-phosphoshikimate 1-carboxyvinyltransferase	SGGBAA2069_c14610	3-phosphoshikimate 1-carboxyvinyltransferase	SMA_1439	5-Enolpyruvylshikimate-3-phosphate synthase	SGPB_1337	3-phosphoshikimate 1-carboxyvinyltransferase
GALLO_1434	LepA GTP-binding protein	SGGB_1427	GTP-binding protein	SGGBAA2069_c14620	GTP-binding protein lepA	SMA_1440	Translation elongation factor LepA	SGPB_1338	GTP-binding protein
GALLO_1440	nucleoside-diphosphate kinase	SGGB_1432	nucleoside-diphosphate kinase	SGGBAA2069_c14630	nucleoside diphosphate kinase	SMA_1445	Nucleoside diphosphate kinase	SGPB_1343	nucleoside-diphosphate kinase
GALLO_1447	hypothetical protein	SGGB_1442	predicted membrane protein	SGGBAA2069_c14700	hypothetical protein	SMA_1446	Hypothetical protein	SGPB_1347	hypothetical protein
GALLO_1448	hypothetical protein	SGGB_1443	predicted membrane protein	SGGBAA2069_c14710	hypothetical protein	SMA_1447	COG4478, integral membrane protein	SGPB_1348	hypothetical protein
GALLO_1449	hydrolase	SGGB_1444	haloacid dehalogenase-like hydrolase	SGGBAA2069_c14720	4-nitrophenyl phosphatase	SMA_1448	putative hydrolase	SGPB_1349	haloacid dehalogenase-like hydrolase
GALLO_1450	MutT/nudix family protein	SGGB_1445	MutT/NUDIX hydrolase family protein	SGGBAA2069_c14730	MutT/NUDIX hydrolase family protein	SMA_1449	ADP-ribose pyrophosphatase	SGPB_1350	MutT/NUDIX hydrolase family protein
GALLO_1451	acyl-acyl carrier protein thioesterase	SGGB_1446	oleoyl-[acyl-carrier-protein] hydrolase	SGGBAA2069_c14740	0-acyl-carrier protein thioesterase	SMA_1450	Acyl-ACP thioesterase	SGPB_1351	oleoyl-[acyl-carrier-protein] hydrolase
GALLO_1452	coproporphyrinogen III oxidase	SGGB_1447	oxygen-independent coproporphyrinogen III oxidase	SGGBAA2069_c14750	oxygen-independent coproporphyrinogen III oxidase	SMA_1451	putative coproporphyrinogen III oxidase of BS HemN-type, oxygen-independent, in heat shock gene cluster	SGPB_1352	oxygen-independent coproporphyrinogen III oxidase
GALLO_1453	phosphoglucomutase	SGGB_1448	phosphoglucosamine mutase	SGGBAA2069_c14760	phosphoglucosamine mutase	SMA_1454	Phosphoglucosamine mutase	SGPB_1353	phosphoglucosamine mutase
GALLO_1454	hypothetical protein	SGGB_1449	YbbR-like signal peptide containing protein	SGGBAA2069_c14770	hypothetical protein	SMA_1455	Hypothetical secreted protein, similar to YbbR Bacillus subtilis	SGPB_1354	YbbR-like signal peptide containing protein
GALLO_1455	hypothetical protein	SGGB_1450	predicted membrane protein	SGGBAA2069_c14780	hypothetical protein	SMA_1456	Hypothetical protein YbbP, contains nucleotide-binding domain of DisA bacterial checkpoint controller	SGPB_1355	hypothetical protein
GALLO_1456	hypothetical protein	SGGB_1452	unknown	SGGBAA2069_c14790	UDP-N-acetylmuramoylalanyl-D-glutamate--2, 6-diaminopimelate ligase	SMA_1457	Hypothetical protein	SGPB_1356	UDP-N-acetylmuramoylalanyl-D-glutamate--2, 6-diaminopimelate ligase
GALLO_1457	amidotransferase	SGGB_1453	CobB/CobQ-like glutamine amidotransferase	SGGBAA2069_c14800	cobyric acid synthase	SMA_1458	putative amidotransferase similar to cobyric acid synthase	SGPB_1357	CobB/CobQ-like glutamine amidotransferase
GALLO_1458	enolase	SGGB_1454	enolase	SGGBAA2069_c14810	phosphopyruvate hydratase	SMA_1460	Enolase	SGPB_1358	enolase
GALLO_1459	hypothetical protein	SGGB_1456	conserved hypothetical protein	SGGBAA2069_c14820	hypothetical protein	SMA_1461	Hypothetical protein	SGPB_1360	hypothetical protein
GALLO_1460	glycerate kinase	SGGB_1455	glycerate kinase	SGGBAA2069_c14830	glycerate kinase	SMA_1462	Glycerate kinase	SGPB_1359	glycerate kinase
GALLO_1461	MutT/nudix family hydrolase	SGGB_1457	NTP pyrophosphohydrolase including oxidative damage repair enzyme	SGGBAA2069_c14840	MutT/NUDIX family protein	SMA_1463	NUDIX family hydrolase	SGPB_1361	NTP pyrophosphohydrolase
GALLO_1462	peptidoglycan linked protein (LPXTG motif), pullulanase	SGGB_1458	putative type II secretory pathway pullulanase	SGGBAA2069_c14850	pullulanase PulA-like protein	SMA_1464	Pullulanase	SGPB_1362	putative type II secretory pathway pullulanase
GALLO_1463	phosphoribosyl-ATP pyrophosphatase	SGGB_1459	phosphoribosyl-ATP pyrophosphohydrolase	SGGBAA2069_c14860	phosphoribosyl-ATP pyrophosphatase	SMA_1466	Phosphoribosyl-ATP pyrophosphatase	SGPB_1363	phosphoribosyl-ATP pyrophosphohydrolase
GALLO_1464	phosphoribosyl-AMP cyclohydrolase	SGGB_1460	phosphoribosyl-AMP cyclohydrolase	SGGBAA2069_c14870	phosphoribosyl-AMP cyclohydrolase	SMA_1467	Phosphoribosyl-AMP cyclohydrolase	SGPB_1364	phosphoribosyl-AMP cyclohydrolase
GALLO_1465	imidazoleglycerol-phosphate synthase	SGGB_1461	cyclase	SGGBAA2069_c14880	imidazole glycerol phosphate synthase subunit HisF	SMA_1468	Imidazole glycerol phosphate synthase cyclase subunit	SGPB_1365	cyclase
GALLO_1466	phosphoribosylformimino-5-aminoimidazole carboxamide ribotide isomerase	SGGB_1462	phosphoribosylformimino-5-aminoimidazole carboxamide ribotide isomerase	SGGBAA2069_c14890	phosphoribosylformimino-5-aminoimidazole carboxamide ribotide isomerase	SMA_1469	Phosphoribosylformimino-5-aminoimidazole carboxamide ribotide isomerase	SGPB_1366	phosphoribosylformimino-5-aminoimidazole carboxamide ribotide isomerase
GALLO_1467	glutamine amidotransferase	SGGB_1463	glutamine amidotransferase	SGGBAA2069_c14900	imidazole glycerol phosphate synthase subunit HisH	SMA_1470	Imidazole glycerol phosphate synthase amidotransferase subunit	SGPB_1367	glutamine amidotransferase
GALLO_1468	imidazoleglycerol-phosphate dehydratase	SGGB_1464	imidazoleglycerol-phosphate dehydratase	SGGBAA2069_c14910	imidazoleglycerol-phosphate dehydratase	SMA_1471	Imidazoleglycerol-phosphate dehydratase	SGPB_1368	imidazoleglycerol-phosphate dehydratase
GALLO_1469	phosphoserine phosphatase	SGGB_1465	phosphoserine phosphatase	SGGBAA2069_c14920	phosphoserine phosphatase	SMA_1472	Phosphoserine phosphatase	SGPB_1369	phosphoserine phosphatase
GALLO_1470	histidinol dehydrogenase	SGGB_1466	histidinol dehydrogenase	SGGBAA2069_c14930	histidinol dehydrogenase	SMA_1473	Histidinol dehydrogenase	SGPB_1370	histidinol dehydrogenase
GALLO_1471	ATP phosphoribosyltransferase	SGGB_1467	ATP phosphoribosyltransferase	SGGBAA2069_c14940	ATP phosphoribosyltransferase catalytic subunit	SMA_1474	ATP phosphoribosyltransferase catalytic subunit	SGPB_1371	ATP phosphoribosyltransferase
GALLO_1472	histidyl-tRNA synthetase	SGGB_1468	ATP phosphoribosyltransferase regulatory subunit	SGGBAA2069_c14950	histidyl-tRNA synthetase, class IIa	SMA_1475	ATP phosphoribosyltransferase regulatory subunit	SGPB_1372	ATP phosphoribosyltransferase regulatory subunit
GALLO_1473	histidinol-phosphate aminotransferase	SGGB_1469	histidinol-phosphate aminotransferase	SGGBAA2069_c14960	histidinol-phosphate aminotransferase	SMA_1476	Histidinol-phosphate aminotransferase	SGPB_1373	histidinol-phosphate aminotransferase
GALLO_1475	negative regulator of septation ring formation	SGGB_1471	septation ring formation regulator	SGGBAA2069_c14980	septation ring formation regulator ezrA	SMA_1479	Septation ring formation regulator EzrA	SGPB_1375	septation ring formation regulator
GALLO_1476	DNA gyrase subunit B	SGGB_1472	DNA gyrase subunit B	SGGBAA2069_c14990	DNA gyrase subunit B	SMA_1480	DNA gyrase subunit B	SGPB_1376	DNA gyrase subunit B
GALLO_1477	HAD-superfamily hydrolase / phosphatase	SGGB_1473	haloacid dehalogenase-like hydrolase	SGGBAA2069_c15000	HAD-superfamily hydrolase / phosphatase	SMA_1481	Hydrolase, haloacid dehalogenase-like family	SGPB_1377	haloacid dehalogenase-like hydrolase
GALLO_1478	cell division protein, FtsW/RodA/SpoVE family	SGGB_1474	rod shape determining protein	SGGBAA2069_c15010	cell division protein ftsW	SMA_1482	Cell division protein FtsW	SGPB_1378	rod shape determining protein
GALLO_1479	ribosomal protein L19	SGGB_1475	50S ribosomal protein L19	SGGBAA2069_c15020	50S ribosomal protein L19	SMA_1483	LSU ribosomal protein L19p	SGPB_1379	50S ribosomal protein L19
GALLO_1480	(voltage-gated) chloride channel family protein	SGGB_1476	voltage-gated chloride channel family protein	SGGBAA2069_c15030	Voltage-gated ClC-type chloride channel clcB	SMA_1484	Chloride channel protein	SGPB_1380	voltage-gated chloride channel family protein
GALLO_1481	chorismate mutase	SGGB_1477	chorismate mutase	SGGBAA2069_c15040	hypothetical protein	SMA_1485	Chorismate mutase	SGPB_1381	chorismate mutase
GALLO_1482	hypothetical protein	SGGB_1478	predicted membrane protein	SGGBAA2069_c15050	SNARE-like family protein	SMA_1486	Hypothetical protein	SGPB_1382	hypothetical protein
GALLO_1484	flavodoxin	SGGB_1480	flavodoxin	SGGBAA2069_c15070	Flavodoxin/nitric oxide synthase	SMA_1489	Flavodoxin	SGPB_1384	flavodoxin
GALLO_1485	adenosine deaminase	SGGB_1481	adenosine deaminase	SGGBAA2069_c15080	adenosine deaminase	SMA_1490	Adenosine deaminase	SGPB_1385	adenosine deaminase
GALLO_1487	asparaginyl-tRNA synthetase	SGGB_1482	asparaginyl-tRNA synthetase	SGGBAA2069_c15100	asparaginyl-tRNA synthetase	SMA_1492	Asparaginyl-tRNA synthetase	SGPB_1387	asparaginyl-tRNA synthetase
GALLO_1488	hypothetical protein	SGGB_1483	signal peptide containing proteinase inhibitor I42	SGGBAA2069_c15110	hypothetical protein	SMA_1493	Hypothetical protein	SGPB_1388	signal peptide containing proteinase inhibitor I42
GALLO_1489	aspartate aminotransferase	SGGB_1484	aspartate aminotransferase	SGGBAA2069_c15120	aspartate aminotransferase	SMA_1494	Aspartate aminotransferase	SGPB_1389	aspartate aminotransferase
GALLO_1490	hypothetical protein	SGGB_1485	predicted membrane protein	SGGBAA2069_c15130	hypothetical protein	SMA_1495	Hypothetical protein	SGPB_1390	hypothetical protein
GALLO_1491	DnaQ family exonuclease/DinG family helicase	SGGB_1486	ATP-dependent DNA helicase	SGGBAA2069_c15140	ATP-dependent DNA helicase DinG	SMA_1496	DnaQ family exonuclease/DinG family helicase	SGPB_1391	ATP-dependent DNA helicase
GALLO_1496	hydrolase	SGGB_1491	hydroxyacylglutathione hydrolase	SGGBAA2069_c15180	hydroxyacylglutathione hydrolase	SMA_1502	Hydroxyacylglutathione hydrolase	SGPB_1392	hydroxyacylglutathione hydrolase
GALLO_1497	hypothetical protein	SGGB_1492	signal peptide containing protein	SGGBAA2069_c15190	putative thioesterase	SMA_1503	Carboxymethylenebutenolidase-related protein	SGPB_1393	signal peptide containing protein
GALLO_1498	Cell division protein FtsX	SGGB_1493	cell division transport system permease protein	SGGBAA2069_c15200	cell division protein FtsX	SMA_1504	Cell division protein FtsX	SGPB_1394	cell division transport system permease
GALLO_1499	cell-division ATP-binding protein FtsE	SGGB_1494	cell division transport system ATP-binding protein	SGGBAA2069_c15210	cell division transport system ATP-binding protein	SMA_1505	Cell division transporter, ATP-binding protein FtsE	SGPB_1395	cell division transport system ATP-binding protein
GALLO_1502	hypothetical protein	SGGB_1497	conserved hypothetical protein	SGGBAA2069_c15240	putative phosphoesterase	SMA_1509	Hypothetical protein	SGPB_1398	hypothetical protein
GALLO_1503	cation transporter/ATPase	SGGB_1498	ions and phospholipids transporting ATPase	SGGBAA2069_c15250	ATPase	SMA_1510	Calcium-transporting ATPase	SGPB_1399	ions and phospholipids transporting ATPase
GALLO_1504	hypothetical protein	SGGB_1499	conserved hypothetical protein	SGGBAA2069_c15260	hypothetical protein	SMA_1511	Hypothetical protein	SGPB_1400	hypothetical protein
GALLO_1506	hypothetical protein	SGGB_1501	conserved hypothetical protein	SGGBAA2069_c15280	putative metal-dependent phosphohydrolase, HD region	SMA_1513	Deoxyguanosinetriphosphate triphosphohydrolase	SGPB_1402	hypothetical protein
GALLO_1507	HAD-superfamily hydrolase / phosphatase	SGGB_1502	haloacid dehalogenase-like hydrolase	SGGBAA2069_c15290	haloacid dehalogenase-like hydrolase	SMA_1514	Phosphatase YidA	SGPB_1403	haloacid dehalogenase-like hydrolase
GALLO_1508	peptidoglycan FemAB like branched peptide synthesis protein	SGGB_1503	peptidoglycan branched peptide synthesis protein, serine/alanine adding enzyme	SGGBAA2069_c15300	serine/alanine adding protein	SMA_1515	UDP-N-acetylmuramoylpentapeptide-lysineN(6)-alan yltransferase	SGPB_1404	peptidoglycan branched peptide synthesis protein, serine/alanine adding enzyme
GALLO_1509	peptidoglycan FemAB like branched peptide synthesis protein	SGGB_1504	peptidoglycan branched peptide synthesis protein, alanine adding enzyme	SGGBAA2069_c15310	alanine adding protein	SMA_1516	tRNA-dependent lipid II-Ala--L-alanine ligase	SGPB_1405	peptidoglycan branched peptide synthesis protein, alanine adding enzyme
GALLO_1510	triosephosphate isomerase	SGGB_1505	triosephosphate isomerase	SGGBAA2069_c15320	triosephosphate isomerase	SMA_1519	Triosephosphate isomerase	SGPB_1406	triosephosphate isomerase
GALLO_1511	translation elongation factor Tu	SGGB_1506	elongation factor EF-Tu	SGGBAA2069_c15330	elongation factor Tu	SMA_1520	Translation elongation factor Tu	SGPB_1407	elongation factor EF-Tu
GALLO_1514	cell-division protein FtsW	SGGB_1509	cell division protein	SGGBAA2069_c15360	putative cell division protein ftsW	SMA_1524	Cell division protein FtsW	SGPB_1408	cell division protein
GALLO_1515	phosphoenolpyruvate carboxylase	SGGB_1510	phosphoenolpyruvate carboxylase	SGGBAA2069_c15370	phosphoenolpyruvate carboxylase	SMA_1525	Phosphoenolpyruvate carboxylase	SGPB_1409	phosphoenolpyruvate carboxylase
GALLO_1516	oligoendopeptidase F	SGGB_1511	peptidase family M3 protein	SGGBAA2069_c15390	oligoendopeptidase F	SMA_1526	Oligoendopeptidase F	SGPB_1410	peptidase family M3 protein
GALLO_1517	glutathione peroxidase	SGGB_1512	glutathione peroxidase	SGGBAA2069_c15410	glutathione peroxidase	SMA_1527	Glutathione peroxidase family protein	SGPB_1411	glutathione peroxidase
GALLO_1518	glycosyl hydrolases family 25	SGGB_1513	lysozyme	SGGBAA2069_c15420	lysozyme	SMA_1528	Lysozyme	SGPB_1412	lysozyme
GALLO_1519	autolysin; amidase	SGGB_1514	N-acetylmuramoyl-L-alanine amidase	SGGBAA2069_c15430	N-acetylmuramoyl-L-alanine amidase sle1	SMA_1529	Autolysin	SGPB_1413	N-acetylmuramoyl-L-alanine amidase
GALLO_1521	phosphoglycerate mutase-like protein	SGGB_1516	phosphoglycerate mutase	SGGBAA2069_c15450	phosphoglycerate mutase	SMA_1531	Phosphoglycerate mutase family 5	SGPB_1415	phosphoglycerate mutase
GALLO_1522	HAD-superfamily hydrolase / phosphatase	SGGB_1517	haloacid dehalogenase-like hydrolase	SGGBAA2069_c15460	HAD superfamily (subfamily IA) hydrolase	SMA_1532	2-haloalkanoic acid dehalogenase	SGPB_1416	haloacid dehalogenase-like hydrolase
GALLO_1523	lysyl-tRNA synthetase	SGGB_1519	lysyl-tRNA synthetase, class II	SGGBAA2069_c15480	lysyl-tRNA synthetase	SMA_1534	Lysyl-tRNA synthetase (class II)	SGPB_1417	lysyl-tRNA synthetase, class II
GALLO_1525	HAD-superfamily hydrolase / phosphatase	SGGB_1521	haloacid dehalogenase-like hydrolase	SGGBAA2069_c15500	haloacid dehalogenase-like hydrolase	SMA_1536	Conserved hypothetical protein	SGPB_1419	haloacid dehalogenase-like hydrolase
GALLO_1526	hypothetical protein	SGGB_1522	predicted membrane protein	SGGBAA2069_c15510	hypothetical protein	SMA_1537	Hypothetical protein	SGPB_1420	hypothetical protein
GALLO_1528	hypothetical protein	SGGB_1524	conserved hypothetical protein	SGGBAA2069_c15530	hypothetical protein	SMA_1539	Bacterial seryl-tRNA synthetase related	SGPB_1422	hypothetical protein
GALLO_1529	hypothetical protein	SGGB_1525	conserved hypothetical protein	SGGBAA2069_c15540	hypothetical protein	SMA_1543	Hypothetical protein	SGPB_1423	hypothetical protein
GALLO_1530	protease/ peptidase (collagenase)	SGGB_1526	putative protease	SGGBAA2069_c15550	U32 family peptidase	SMA_1544	Peptidase, U32 family large subunit [C1]	SGPB_1424	putative protease
GALLO_1531	protease/peptidase	SGGB_1527	putative protease	SGGBAA2069_c15560	putative protease	SMA_1545	Peptidase, U32 family small subunit [C1]	SGPB_1425	putative protease
GALLO_1532	hypothetical protein	SGGB_1528	predicted membrane protein	SGGBAA2069_c15570	hypothetical protein	SMA_1546	Hypothetical protein	SGPB_1427	hypothetical protein
GALLO_1533	hypothetical protein	SGGB_1529	signal peptide containing protein	SGGBAA2069_c15580	hypothetical protein	SMA_1547	Hypothetical protein	SGPB_1428	signal peptide containing protein
GALLO_1534	hypothetical protein	SGGB_1530	predicted membrane protein	SGGBAA2069_c15590	putative methyl-accepting chemotaxis domain-containing protein	SMA_1548	putative methyl-accepting chemotaxis domain-containing protein	SGPB_1429	hypothetical protein
GALLO_1535	prolipoprotein diacylglyceryl transferase	SGGB_1531	phosphatidylglycerol:prolipoprotein diacylglycerol transferase	SGGBAA2069_c15600	phosphatidylglycerol:prolipoprotein diacylglycerol transferase	SMA_1549	Prolipoprotein diacylglyceryl transferase	SGPB_1430	phosphatidylglycerol:prolipoprotein diacylglycerol transferase
GALLO_1536	HPr (Serine) kinase/phosphorylase	SGGB_1532	HPr kinase/phosphorylase	SGGBAA2069_c15610	HPr kinase/phosphorylase	SMA_1550	HPr kinase/phosphorylase	SGPB_1431	HPr kinase/phosphorylase
GALLO_1537	hypothetical protein	SGGB_1533	PspC domain-containing protein	SGGBAA2069_c15620	hypothetical protein	SMA_1551	Phage shock protein C, putative; stress-responsive transcriptional regulator	SGPB_1432	PspC domain-containing protein
GALLO_1538	hypothetical protein	SGGB_1534	SprT-like protein	SGGBAA2069_c15630	SprT-like protein	SMA_1552	putative metallopeptidase (Zinc) SprT family	SGPB_1433	SprT-like protein
GALLO_1539	S1 RNA binding domain protein	SGGB_1535	prokaryotic transcriptional accessory factor	SGGBAA2069_c15640	RNA binding S1 domain-containing protein	SMA_1553	Transcription accessory protein (S1 RNA-binding domain)	SGPB_1434	transcriptional accessory factor
GALLO_1540	hypothetical protein	SGGB_1536	conserved hypothetical protein	SGGBAA2069_c15650	hypothetical protein	SMA_1554	Hypothetical protein	SGPB_1435	hypothetical protein
GALLO_1541	permease	SGGB_1537	predicted permease	SGGBAA2069_c15660	putative permease	SMA_1555	Possible permease	SGPB_1436	putative permease
GALLO_1542	hypothetical protein	SGGB_1538	predicted membrane protein	SGGBAA2069_c15670	hypothetical protein	SMA_1556	ABC transporter, substrate-binding protein	SGPB_1437	hypothetical protein
GALLO_1545	hypothetical protein	SGGB_1541	predicted membrane protein	SGGBAA2069_c15700	hypothetical protein	SMA_1559	Hypothetical protein	SGPB_1440	hypothetical protein
GALLO_1546	signal recognition particle (SRP)-docking protein	SGGB_1542	signal recognition particle receptor	SGGBAA2069_c15710	signal recognition particle-docking protein FtsY	SMA_1560	Signal recognition particle receptor protein FtsY (=alpha subunit)	SGPB_1441	signal recognition particle receptor
GALLO_1547	HAD-superfamily hydrolase / phosphatase	SGGB_1543	haloacid dehalogenase-like hydrolase	SGGBAA2069_c15720	cof family protein	SMA_1561	Hydrolase (HAD superfamily)	SGPB_1442	haloacid dehalogenase-like hydrolase
GALLO_1548	HAD-superfamily hydrolase / phosphatase	SGGB_1544	haloacid dehalogenase-like hydrolase	SGGBAA2069_c15730	Cof-like hydrolase family protein	SMA_1562	Hydrolase (HAD superfamily)	SGPB_1443	haloacid dehalogenase-like hydrolase
GALLO_1550	Chromosome segregation protein SMC	SGGB_1546	chromosome segregation protein	SGGBAA2069_c15750	chromosome partition protein smc	SMA_1565	Chromosome partition protein Smc	SGPB_1445	chromosome segregation protein
GALLO_1551	Ribonuclease III	SGGB_1547	ribonuclease III	SGGBAA2069_c15760	ribonuclease III	SMA_1566	Ribonuclease III	SGPB_1446	ribonuclease III
GALLO_1552	metallo-beta-lactamase superfamily protein	SGGB_1549	metallo-beta-lactamase family protein	SGGBAA2069_c15780	Metallo-beta-lactamase superfamily	SMA_1568	Zn-dependent hydrolase (beta-lactamase superfamily)	SGPB_1447	metallo-beta-lactamase family protein
GALLO_1553	essential two-component sensor histidine kinase	SGGB_1550	two-component system, OmpR family, sensor histidine kinase VicK/WalK	SGGBAA2069_c15790	two-component sensor histidine kinase	SMA_1569	Two-component sensor kinase SA14-24	SGPB_1448	OmpR family two component system sensor histidine kinase VicK/WalK
GALLO_1554	essential two-component response regulator	SGGB_1551	two-component system, OmpR family, response regulator VicR/WalR	SGGBAA2069_c15800	two-component response regulator	SMA_1570	Two-component response regulator SA14-24	SGPB_1449	OmpR family two component system response regulator VicR/WalR
GALLO_1555	amino acid ABC transporter ATP-binding protein	SGGB_1552	putative glutamine transport system ATP-binding protein	SGGBAA2069_c15810	putative glutamine transport system ATP-binding protein	SMA_1571	Glutamate transport ATP-binding protein	SGPB_1450	putative glutamine transport system ATP-binding protein
GALLO_1556	amino acid ABC transporter substrate-binding protein	SGGB_1553	putative glutamine transport system substrate-binding protein	SGGBAA2069_c15820	putative glutamine transport system substrate-binding protein	SMA_1572	Amino acid ABCtransporter substrate-binding protein	SGPB_1451	putative glutamine transport system substrate-binding protein
GALLO_1557	amino acid ABC transporter permease	SGGB_1554	putative glutamine transport system permease protein	SGGBAA2069_c15830	putative glutamine transport system permease	SMA_1573	Amino acid ABC transporter permease	SGPB_1452	putative glutamine transport system permease
GALLO_1558	amino acid ABC transporter permease	SGGB_1555	polar amino acid transport system permease protein	SGGBAA2069_c15840	putative amino acid ABC transporter integral membrane protein	SMA_1574	Amino acid ABC transporter integral membrane protein	SGPB_1453	polar amino acid transport system permease
GALLO_1559	hypothetical protein	SGGB_1556	predicted membrane protein	SGGBAA2069_c15850	SNARE-like family protein	SMA_1575	Hypothetical protein	SGPB_1455	hypothetical protein
GALLO_1560	hypothetical protein	SGGB_1558	signal peptide containing protein	SGGBAA2069_c15860	hypothetical protein	SMA_1576	Hypothetical protein	SGPB_1457	signal peptide containing protein
GALLO_1561	sensor histidine kinase (two component system)	SGGB_1559	two-component system, sensor histidine kinase	SGGBAA2069_c15870	sensor histidine kinase	SMA_1577	Sensor histidine kinase	SGPB_1458	two-component system sensor histidine kinase
GALLO_1562	two-component response regulator	SGGB_1560	two-component system, response regulator	SGGBAA2069_c15880	two-component system response regulator	SMA_1580	Phosphate regulon transcriptional regulatory protein PhoB (SphR)	SGPB_1459	two-component system response regulator
GALLO_1563	hypothetical protein	SGGB_1561	conserved hypothetical protein	SGGBAA2069_c15890	hypothetical protein	SMA_1581	Hypothetical protein	SGPB_1460	hypothetical protein
GALLO_1579	Threonyl-tRNA synthetase	SGGB_1578	threonyl-tRNA synthetase	SGGBAA2069_c16070	threonyl-tRNA synthetase	SMA_1585	Threonyl-tRNA synthetase	SGPB_1462	threonyl-tRNA synthetase
GALLO_1580	sugar/glucosyl transferase	SGGB_1579	1,2-diacylglycerol 3-glucosyltransferase	SGGBAA2069_c16080	1,2-diacylglycerol 3-glucosyltransferase	SMA_1586	Glycosyltransferase LafA, responsible for the formation of Glc-DAG	SGPB_1463	1,2-diacylglycerol 3-glucosyltransferase
GALLO_1581	glycosyl transferase, group 1 family protein	SGGB_1580	glycosyl transferases group 1	SGGBAA2069_c16090	hypothetical protein	SMA_1587	Glycosyltransferase LafB, responsible for the formation of Gal-Glc-DAG	SGPB_1464	glycosyl transferase family protein
GALLO_1582	Catabolite control protein A (ccpA)	SGGB_1581	catabolite control protein A	SGGBAA2069_c16100	catabolite control protein A	SMA_1588	Catabolite control protein A	SGPB_1465	catabolite control protein A
GALLO_1583	Xaa-proline dipeptidase	SGGB_1582	X-Pro dipeptidase	SGGBAA2069_c16110	Xaa-Pro dipeptidase	SMA_1589	Proline dipeptidase	SGPB_1466	X-Pro dipeptidase
GALLO_1618	nitroreductase	SGGB_1633	nitroreductase family protein	SGGBAA2069_c16460	putative NAD(P)H nitroreductase	SMA_1594	Oxygen-insensitive NAD(P)H nitroreductase/Dihydropteridine reductase	SGPB_1486	nitroreductase family protein
GALLO_1620	PTS system, beta-glucoside-specific IIABC component	SGGB_1635	PTS system, beta-glucosides-specific IIABC component	SGGBAA2069_c16480	PTS system beta-glucosides-specific transporter subunit IIA	SMA_1597	PTS system, beta-glucoside-specific IIB component/ PTS system, beta-glucoside-specific IIC component/PTS system, beta-glucoside-specific IIA component	SGPB_1490	PTS system beta-glucosides-specific transporter subunit IIABC
GALLO_1621	RpiR family transcriptional regulator	SGGB_1636	RpiR family transcriptional regulator	SGGBAA2069_c16490	putative transcriptional regulator	SMA_1599	Transcriptional regulator	SGPB_1491	RpiR family transcriptional regulator
GALLO_1622	tmRNA-binding protein SmpB	SGGB_1637	SsrA-binding protein	SGGBAA2069_c16500	SsrA-binding protein	SMA_1602	tmRNA-binding protein SmpB	SGPB_1495	SsrA-binding protein
GALLO_1623	exoribonuclease	SGGB_1638	exoribonuclease R	SGGBAA2069_c16510	ribonuclease R	SMA_1603	3'-to-5' exoribonuclease RNase R 1	SGPB_1496	exoribonuclease R
GALLO_1624	protein translocase subunit SecG	SGGB_1639	preprotein translocase SecG subunit	SGGBAA2069_c16520	preprotein translocase subunit SecG	SMA_1604	Preprotein translocase subunit SecG	SGPB_1497	preprotein translocase subunit SecG
GALLO_1626	substrate transporter : Major facilitator superfamily (multi-drug resistance protein)	SGGB_1640	multidrug resistance efflux pump	SGGBAA2069_c16530	multi-drug resistance efflux pump	SMA_1606	Multidrug resistance efflux pump PmrA	SGPB_1499	multidrug resistance efflux pump
GALLO_1627	dephospho-CoA kinase	SGGB_1641	dephospho-CoA kinase	SGGBAA2069_c16540	dephospho-CoA kinase	SMA_1607	Dephospho-CoA kinase	SGPB_1500	dephospho-CoA kinase
GALLO_1628	formamidopyrimidine-DNA glycosylase	SGGB_1642	formamidopyrimidine-DNA glycosylase	SGGBAA2069_c16550	formamidopyrimidine-DNA glycolase	SMA_1608	Formamidopyrimidine-DNA glycosylase	SGPB_1501	formamidopyrimidine-DNA glycosylase
GALLO_1629	GTP-binding protein era	SGGB_1643	GTP-binding protein	SGGBAA2069_c16570	GTP-binding protein era	SMA_1609	GTP-binding protein Era	SGPB_1502	GTP-binding protein
GALLO_1630	diacylglycerol kinase	SGGB_1644	diacylglycerol kinase	SGGBAA2069_c16580	diacylglycerol kinase	SMA_1610	Diacylglycerol kinase	SGPB_1503	diacylglycerol kinase
GALLO_1631	hypothetical protein	SGGB_1645	putative metalloprotease	SGGBAA2069_c16590	putative metalloprotease	SMA_1611	Metal-dependent hydrolase	SGPB_1504	putative metalloprotease
GALLO_1635	hypothetical protein	SGGB_1649	phosphate starvation-inducible protein PhoH and related proteins	SGGBAA2069_c16630	PhoH-like protein	SMA_1614	Phosphate starvation-inducible protein PhoH, predicted ATPase	SGPB_1506	phosphate starvation-inducible protein PhoH-like protein
GALLO_1636	permease, major facilitator superfamily	SGGB_1650	major facilitator superfamily protein	SGGBAA2069_c16640	major facilitator superfamily permease	SMA_1615	Hypothetical protein	SGPB_1507	major facilitator superfamily protein
GALLO_1637	hypothetical protein	SGGB_1651	conserved hypothetical protein	SGGBAA2069_c16650	hypothetical protein	SMA_1616	Hypothetical protein	SGPB_1508	hypothetical protein
GALLO_1638	peptidyl methionine sulfoxide reductase	SGGB_1652	peptide-methionine (S)-S-oxide reductase	SGGBAA2069_c16660	methionine sulfoxide reductase A	SMA_1617	Peptide methionine sulfoxide reductase MsrA	SGPB_1509	peptide-methionine (S)-S-oxide reductase
GALLO_1639	hypothetical protein	SGGB_1653	conserved hypothetical protein	SGGBAA2069_c16670	s1 RNA binding domain-containing protein	SMA_1618	S1 RNA binding domain	SGPB_1510	hypothetical protein
GALLO_1640	ribosome recycling factor	SGGB_1654	ribosome recycling factor	SGGBAA2069_c16680	ribosome-recycling factor	SMA_1619	Ribosome recycling factor	SGPB_1511	ribosome recycling factor
GALLO_1641	uridylate kinase	SGGB_1655	uridylate kinase	SGGBAA2069_c16690	uridylate kinase	SMA_1620	Uridylate kinase	SGPB_1512	uridylate kinase
GALLO_1642	ribosomal protein L1	SGGB_1656	50S ribosomal protein L1	SGGBAA2069_c16700	50S ribosomal protein L1	SMA_1621	LSU ribosomal protein L1p (L10Ae)	SGPB_1513	50S ribosomal protein L1
GALLO_1643	ribosomal protein L11	SGGB_1657	50S robosomal protein L11	SGGBAA2069_c16710	50S ribosomal protein L11	SMA_1622	LSU ribosomal protein L11p (L12e)	SGPB_1514	50S robosomal protein L11
GALLO_1644	hypothetical protein	SGGB_1658	predicted membrane protein	SGGBAA2069_c16720	hypothetical protein	SMA_1623	Integral membrane protein	SGPB_1515	hypothetical protein
GALLO_1645	DNA translocase, DnaK family	SGGB_1659	DNA segregation ATPase FtsK/SpoIIIE	SGGBAA2069_c16730	DNA translocase ftsK	SMA_1624	Cell division protein FtsK	SGPB_1516	DNA segregation ATPase FtsK/SpoIIIE
GALLO_1717	Peptidyl-prolyl cis-trans isomerase	SGGB_1704	peptidyl-prolyl cis-trans isomerase A	SGGBAA2069_c16750	peptidyl-prolyl cis-trans isomerase A (cyclophilin A)	SMA_1626	Peptidyl-prolyl cis-trans isomerase	SGPB_1517	peptidyl-prolyl cis-trans isomerase A
GALLO_1718	iron-dependent transcriptional regulator	SGGB_1705	DtxR family transcriptional regulator, Mn-dependent transcriptional regulator	SGGBAA2069_c16760	Iron-dependent repressor	SMA_1627	Iron-dependent transcriptional regulator IdeR	SGPB_1518	DtxR family transcriptional regulator
GALLO_1719	methylthioadenosine nucleosidase	SGGB_1706	S-adenosylhomocysteine/5'-methylthioadenosine nucleosidase	SGGBAA2069_c16770	5'-methylthioadenosine/S-adenosylhomocysteine nucleosidase	SMA_1628	5'-methylthioadenosine nucleosidase/S-adenosylhomocysteine nucleosidase	SGPB_1534	S-adenosylhomocysteine/5'-methylthioadenosine nucleosidase
GALLO_1720	hypothetical protein	SGGB_1707	predicted membrane protein	SGGBAA2069_c16780	hypothetical protein	SMA_1629	Hypothetical protein	SGPB_1535	hypothetical protein
GALLO_1721	ADP-ribose pyrophosphatase	SGGB_1708	ADP-ribose pyrophosphatase	SGGBAA2069_c16790	ADP-ribose pyrophosphatase	SMA_1630	ADP-ribose pyrophosphatase	SGPB_1536	ADP-ribose pyrophosphatase
GALLO_1722	UDP-N-acetylglucosamine pyrophosphorylase	SGGB_1709	bifunctional protein	SGGBAA2069_c16800	bifunctional N-acetylglucosamine-1-phosphate uridyltransferase/glucosamine-1-phosphate acetyltransferase	SMA_1631	N-acetylglucosamine-1-phosphateuridyltransferase /Glucosamine-1-phosphateN-acetyltransferase	SGPB_1537	bifunctional protein GlmU
GALLO_1723	NAD-dependent oxidoreductase	SGGB_1710	NAD-dependent oxidoreductase	SGGBAA2069_c16810	NAD-dependent oxidoreductase	SMA_1632	NAD-dependent oxidoreductase	SGPB_1538	NAD-dependent oxidoreductase
GALLO_1724	hypothetical protein	SGGB_1711	ASCH domain-containing protein	SGGBAA2069_c16820	hypothetical protein	SMA_1633	Hypothetical protein	SGPB_1539	ASCH domain-containing protein
GALLO_1725	dehydrogenease / oxidoreductase	SGGB_1712	3-oxoacyl-[acyl-carrier protein] reductase	SGGBAA2069_c16830	3-ketoacyl-(acyl-carrier-protein) reductase	SMA_1635	3-Ketoacyl-ACP reductase	SGPB_1540	3-oxoacyl-[acyl-carrier protein] reductase
GALLO_1726	hypothetical protein	SGGB_1713	conserved hypothetical protein	SGGBAA2069_c16840	hypothetical protein	SMA_1636	Hypothetical protein	SGPB_1541	hypothetical protein
GALLO_1729	peptidoglycan FemAB like branched peptide synthesis protein	SGGB_1716	FemAB family protein	SGGBAA2069_c16880	alanine adding protein	SMA_1639	Aminoacyltransferase FemB	SGPB_1542	FemAB family protein
GALLO_1730	Methionyl-tRNA synthetase	SGGB_1717	methionyl-tRNA synthetase	SGGBAA2069_c16890	methionyl-tRNA synthetase	SMA_1640	Methionyl-tRNA synthetase	SGPB_1543	methionyl-tRNA synthetase
GALLO_1731	MATE family multidrug efflux pumps	SGGB_1718	MATE family multidrug efflux pumps	SGGBAA2069_c16900	MATE efflux family protein	SMA_1641	Multi antimicrobial extrusion protein MatE	SGPB_1544	MATE family multidrug efflux pumps
GALLO_1732	TetR family transcriptional regulator	SGGB_1719	TetR family transcriptional regulator	SGGBAA2069_c16910	TetR family transcriptional regulator	SMA_1642	Transcriptional regulator, TetR/AcrR family, putative	SGPB_1546	TetR family transcriptional regulator
GALLO_1733	3'-exo-deoxyribonuclease	SGGB_1720	exodeoxyribonuclease III	SGGBAA2069_c16920	exodeoxyribonuclease III	SMA_1645	Exodeoxyribonuclease III	SGPB_1548	exodeoxyribonuclease III
GALLO_1735	TetR family transcriptional regulator	SGGB_1722	TetR family transcriptional regulator	SGGBAA2069_c16940	TetR-like transcriptional regulator	SMA_1646	Hypothetical protein	SGPB_1048	TetR family transcriptional regulator
GALLO_1741	ArsC family transcriptional regulator	SGGB_1728	ArsC family transcription regulator	SGGBAA2069_c17000	arsenate reductase family protein	SMA_1648	Arsenate reductase	SGPB_1551	ArsC family transcription regulator
GALLO_1742	6-O-methylguanine-DNA methyltransferase	SGGB_1729	methylated-DNA-[protein]-cysteine S-methyltransferase	SGGBAA2069_c17010	6-O-methylguanine-DNA methyltransferase	SMA_1649	Methylated-DNA--protein-cysteinemethyltransferase	SGPB_1552	methylated-DNA-[protein]-cysteine S-methyltransferase
GALLO_1744	phosphoglycerate dehydrogenase	SGGB_1731	D-3-phosphoglycerate dehydrogenase	SGGBAA2069_c17030	D-3-phosphoglycerate dehydrogenase	SMA_1651	D-3-phosphoglycerate dehydrogenase	SGPB_1554	D-3-phosphoglycerate dehydrogenase
GALLO_1745	acetyltransferase, GNAT family	SGGB_1732	GNAT family acetyltransferase	SGGBAA2069_c17040	GNAT family acetyltransferase	SMA_1652	Acetyltransferase	SGPB_1555	GNAT family acetyltransferase
GALLO_1746	phosphoserine aminotransferase	SGGB_1733	phosphoserine aminotransferase	SGGBAA2069_c17050	phosphoserine aminotransferase	SMA_1653	Phosphoserine aminotransferase	SGPB_1556	phosphoserine aminotransferase
GALLO_1747	copper homeostasis protein CutC	SGGB_1734	copper homeostasis protein	SGGBAA2069_c17060	Copper homeostasis protein cutC	SMA_1654	Cytoplasmic copper homeostasis protein CutC	SGPB_1557	copper homeostasis protein
GALLO_1748	nitrogen regulatory protein PII	SGGB_1735	nitrogen regulatory protein P-II 1	SGGBAA2069_c17070	putative nitrogen regulatory protein P-II	SMA_1655	Nitrogen regulatory protein P-II	SGPB_1558	nitrogen regulatory protein P-II 1
GALLO_1749	ammonium transporter	SGGB_1736	ammonium transporter	SGGBAA2069_c17080	Ammonium transporter 1	SMA_1656	Ammonium transporter	SGPB_1559	ammonium transporter
GALLO_1750	hypothetical protein	SGGB_1737	tetrapyrrole (Corrin/Porphyrin) methylase	SGGBAA2069_c17090	putative corrin/porphyrin methyltransferase	SMA_1657	rRNA small subunit methyltransferase I	SGPB_1560	tetrapyrrole (Corrin/Porphyrin) methylase
GALLO_1751	hypothetical protein	SGGB_1738	DNA replication intiation control protein	SGGBAA2069_c17100	DNA replication intiation control protein YabA	SMA_1658	DNA replication intiation control protein YabA	SGPB_1561	DNA replication intiation control protein
GALLO_1752	hypothetical protein	SGGB_1739	signal peptidase II	SGGBAA2069_c17110	signal-petidase-like protein	SMA_1659	Signal peptidase-like protein	SGPB_1562	signal peptidase II
GALLO_1753	DNA polymerase III delta' subunit	SGGB_1740	DNA polymerase III subunit delta'	SGGBAA2069_c17120	DNA polymerase III subunit delta'	SMA_1660	DNA polymerase III delta prime subunit	SGPB_1563	DNA polymerase III subunit delta'
GALLO_1754	thymidylate kinase	SGGB_1741	dTMP kinase	SGGBAA2069_c17130	thymidylate kinase	SMA_1661	Thymidylate kinase	SGPB_1564	dTMP kinase
GALLO_1755	hypothetical protein	SGGB_1742	acetoin utilization protein	SGGBAA2069_c17140	acetoin utilization protein AcuB	SMA_1662	Acetoin utilization AcuB protein	SGPB_1565	acetoin utilization protein
GALLO_1756	amino acid ABC transporter ATP-binding protein	SGGB_1743	branched-chain amino acid transport system ATP-binding protein	SGGBAA2069_c17150	branched-chain amino acid transport system ATP-binding protein	SMA_1663	Branched-chain amino acid transport ATP-binding protein LivF	SGPB_1566	branched-chain amino acid transport system ATP-binding protein
GALLO_1757	amino acid ABC transporter ATP-binding protein	SGGB_1744	branched-chain amino acid transport system ATP-binding protein	SGGBAA2069_c17160	Sulfate/thiosulfate import ATP-binding protein cysA	SMA_1664	Branched-chain amino acid transport ATP-binding protein LivG	SGPB_1567	branched-chain amino acid transport system ATP-binding protein
GALLO_1758	amino acid ABC transporter permease	SGGB_1745	branched-chain amino acid transport system permease protein	SGGBAA2069_c17170	branched-chain amino acid transport system permease	SMA_1665	Branched-chain amino acid transport system permease protein LivM	SGPB_1568	branched-chain amino acid transport system permease
GALLO_1759	amino acid ABC transporter	SGGB_1746	branched-chain amino acid transport system permease protein	SGGBAA2069_c17180	branched-chain amino acid ABC uptake transporter membrane-spanning protein	SMA_1666	High-affinity branched-chain amino acid transport system permease protein LivH	SGPB_1569	branched-chain amino acid transport system permease
GALLO_1760	amino acid ABC transporter substrate-binding protein	SGGB_1747	branched-chain amino acid transport system substrate-binding protein	SGGBAA2069_c17190	branched-chain amino acid transport system substrate-binding protein	SMA_1667	Branched-chain amino acid ABC transporter, amino acid-binding protein	SGPB_1570	branched-chain amino acid transport system substrate-binding protein
GALLO_1762	hypothetical protein	SGGB_1749	conserved hypothetical protein	SGGBAA2069_c17210	hypothetical protein	SMA_1668	Hypothetical protein	SGPB_1572	hypothetical protein
GALLO_1763	ATP-dependent Clp protease, proteolytic subunit	SGGB_1750	ATP-dependent Clp protease, protease subunit	SGGBAA2069_c17220	ATP-dependent Clp protease proteolytic subunit	SMA_1669	ATP-dependent Clp protease proteolytic subunit	SGPB_1573	ATP-dependent Clp protease, protease subunit
GALLO_1766	uracil phosphoribosyltransferase	SGGB_1753	uracil phosphoribosyltransferase	SGGBAA2069_c17250	uracil phosphoribosyltransferase	SMA_1672	Uracil phosphoribosyltransferase	SGPB_1574	uracil phosphoribosyltransferase
GALLO_1767	L-cysteine desulfhydrase	SGGB_1754	cystathionine beta-lyase	SGGBAA2069_c17260	aminotransferase	SMA_1673	Aspartate aminotransferase	SGPB_1575	cystathionine beta-lyase
GALLO_1768	cystathionine gamma-synthase	SGGB_1755	cystathionine gamma-synthase	SGGBAA2069_c17270	cystathionine gamma-synthase	SMA_1674	Cystathionine gamma-synthase	SGPB_1576	cystathionine gamma-synthase
GALLO_1769	polysaccharide transporter (biosynthesis)	SGGB_1756	polysaccharide biosynthesis protein	SGGBAA2069_c17280	polysaccharide biosynthesis family protein	SMA_1675	Membrane protein involved in the export of O-antigen, teichoic acid lipoteichoic acids	SGPB_1577	polysaccharide biosynthesis protein
GALLO_1770	UDP-N-acetylmuramoylalanyl-D-glutamate--2, 6-diami nopimelate ligase	SGGB_1757	UDP-N-acetylmuramoyl-L-alanyl-D-glutamate-L- lysine ligase	SGGBAA2069_c17290	UDP-N-acetylmuramoylalanyl-D-glutamate--L-lysineligase	SMA_1676	UDP-N-acetylmuramoylalanyl-D-glutamate--L-lysineligase	SGPB_1578	UDP-N-acetylmuramoyl-L-alanyl-D-glutamate-L- lysine ligase
GALLO_1771	iron compound ABC transporter ATP-binding protein	SGGB_1758	iron complex transport system ATP-binding protein	SGGBAA2069_c17300	iron complex transport system ATP-binding protein	SMA_1677	Ferrichrome transport ATP-binding protein FhuC	SGPB_1579	iron complex transport system ATP-binding protein
GALLO_1772	iron compound ABC transporter substrate-binding protein	SGGB_1759	iron complex transport system substrate-binding protein	SGGBAA2069_c17310	iron (Fe+3) ABC transporter binding protein	SMA_1678	Ferrichrome-binding periplasmic protein precursor	SGPB_1580	iron complex transport system substrate-binding protein
GALLO_1773	iron compound ABC transporter permease	SGGB_1760	iron complex transport system permease protein	SGGBAA2069_c17320	ferrichrome transport system permease fhuB	SMA_1679	ABC-type Fe3+-siderophore transport system, permease component	SGPB_1581	iron complex transport system permease
GALLO_1774	iron compound ABC transporter permease	SGGB_1761	iron complex transport system permease protein	SGGBAA2069_c17330	ferrichrome transport system permease fhuG	SMA_1680	ABC-type Fe3+-siderophore transport system, permease 2 component	SGPB_1582	iron complex transport system permease
GALLO_1775	hypothetical protein	SGGB_1762	conserved hypothetical protein	SGGBAA2069_c17340	hypothetical protein	SMA_1681	Hypothetical protein	SGPB_1583	hypothetical protein
GALLO_1776	hypothetical protein	SGGB_1763	conserved hypothetical protein	SGGBAA2069_c17350	hypothetical protein	SMA_1682	Hypothetical protein	SGPB_1584	hypothetical protein
GALLO_1777	hypothetical protein	SGGB_1764	conserved hypothetical protein	SGGBAA2069_c17360	YaaA like protein	SMA_1683	Hypothetical protein YaaA	SGPB_1585	hypothetical protein
GALLO_1779	manganese-dependent inorganic pyrophosphatase	SGGB_1766	manganese-dependent inorganic pyrophosphatase	SGGBAA2069_c17380	Manganese-dependent inorganic pyrophosphatase	SMA_1686	Manganese-dependent inorganic pyrophosphatase	SGPB_1587	manganese-dependent inorganic pyrophosphatase
GALLO_1780	hypothetical protein	SGGB_1767	predicted membrane protein	SGGBAA2069_c17390	hypothetical protein	SMA_1687	Hypothetical protein	SGPB_1588	hypothetical protein
GALLO_1781	pyruvate formate-lyase activating enzyme	SGGB_1768	pyruvate formate lyase activating enzyme	SGGBAA2069_c17400	pyruvate formate lyase activating enzyme	SMA_1688	Pyruvate formate-lyase activating enzyme	SGPB_1589	pyruvate formate lyase activating enzyme
GALLO_1782	hypothetical protein	SGGB_1769	putative hemolysin	SGGBAA2069_c17410	putative hemolysin	SMA_1689	Hemolysins and related proteins containing CBS domains	SGPB_1590	putative hemolysin
GALLO_1785	monovalent cation:proton antiporter-1	SGGB_1771	monovalent cation:H+ antiporter	SGGBAA2069_c17430	monovalent cation:proton antiporter-1	SMA_1691	Na+/H+ antiporter	SGPB_1592	monovalent cation:H+ antiporter
GALLO_1786	hypothetical protein	SGGB_1772	conserved hypothetical protein	SGGBAA2069_c17440	hypothetical protein	SMA_1692	Hypothetical protein	SGPB_1593	hypothetical protein
GALLO_1787	rRNA methylase	SGGB_1773	putative rRNA methylase	SGGBAA2069_c17450	rRNA methylase	SMA_1693	SAM-dependent methyltransferase, MraW methylase family	SGPB_1594	putative rRNA methylase
GALLO_1788	hypothetical protein	SGGB_1774	radical SAM superfamily protein	SGGBAA2069_c17460	radical SAM protein	SMA_1694	COG1242: Predicted Fe-S oxidoreductase	SGPB_1595	radical SAM superfamily protein
GALLO_1789	membrane associated phosphatase	SGGB_1775	membrane-associated phospholipid phosphatase	SGGBAA2069_c17470	PAP2 superfamily protein	SMA_1695	Membrane-associated phospholipid phosphatase	SGPB_1596	membrane-associated phospholipid phosphatase
GALLO_1790	hypothetical protein	SGGB_1776	EamA-like transporter family protein	SGGBAA2069_c17480	hypothetical protein	SMA_1696	Bacterial/Archaeal Transporter family protein	SGPB_1597	EamA-like transporter family protein
GALLO_1792	hypothetical protein	SGGB_1777	predicted membrane protein	SGGBAA2069_c17490	hypothetical protein	SMA_1697	Substrate-specific component RibU of riboflavin ECF transporter	SGPB_1598	hypothetical protein
GALLO_1793	RNA methyltransferase, TrmH family	SGGB_1778	RNA methyltransferase, TrmH family, group 2	SGGBAA2069_c17510	TrmH family RNA methyltransferase, group 2	SMA_1699	RNA methyltransferase, TrmH family	SGPB_1599	TrmH family RNA methyltransferase
GALLO_1796	transporter	SGGB_1782	unknown	SGGBAA2069_c17540	APC family amino acid-polyamine-organocation transporter	SMA_1703	Hypothetical protein	SGPB_1600	amino acid/polyamine transport protein
GALLO_1797	potassium uptake system protein TrkA	SGGB_1784	trk system potassium uptake protein	SGGBAA2069_c17550	Trk system potassium uptake protein trkA	SMA_1704	Trk system potassium uptake protein TrkA	SGPB_1601	trk system potassium uptake protein
GALLO_1798	potassium uptake protein TrkH	SGGB_1785	trk system potassium uptake protein	SGGBAA2069_c17560	Trk system potassium uptake protein trkH	SMA_1705	Potassium uptake protein TrkH	SGPB_1602	trk system potassium uptake protein
GALLO_1799	hypothetical protein	SGGB_1786	conserved hypothetical protein	SGGBAA2069_c17570	hypothetical protein	SMA_1706	Alpha-hemolysin family protein	SGPB_1603	hypothetical protein
GALLO_1800	ribosomal large subunit pseudouridine synthase	SGGB_1787	ribosomal large subunit pseudouridine synthase B	SGGBAA2069_c17580	ribosomal large subunit pseudouridine synthase B	SMA_1707	Ribosomal large subunit pseudouridine synthase B	SGPB_1604	ribosomal large subunit pseudouridine synthase B
GALLO_1801	segregation and condensation protein B	SGGB_1788	segregation and condensation protein B	SGGBAA2069_c17590	Segregation and condensation protein B	SMA_1708	Segregation and condensation protein B	SGPB_1605	segregation and condensation protein B
GALLO_1802	segregation and condensation protein A	SGGB_1789	segregation and condensation protein A	SGGBAA2069_c17600	Segregation and condensation protein A	SMA_1709	Segregation and condensation protein A	SGPB_1606	segregation and condensation protein A
GALLO_1803	hypothetical protein	SGGB_1790	phage integrase family recombinase	SGGBAA2069_c17610	tyrosine recombinase xerD	SMA_1710	Tyrosine recombinase XerD	SGPB_1607	phage integrase family recombinase
GALLO_1804	hypothetical protein	SGGB_1791	CBS domain-containing protein	SGGBAA2069_c17620	CBS domain containing protein	SMA_1711	CBS domain containing protein	SGPB_1608	CBS domain-containing protein
GALLO_1805	hypothetical protein	SGGB_1792	calcineurin-like phosphoesterase	SGGBAA2069_c17630	phosphodiesterase	SMA_1712	Phosphoesterase	SGPB_1609	calcineurin-like phosphoesterase
GALLO_1806	xanthosine triphosphate pyrophosphatase	SGGB_1793	nucleoside-triphosphatase	SGGBAA2069_c17640	nucleoside-triphosphatase	SMA_1713	Nucleoside 5-triphosphatase RdgB (dHAPTP, dITP, XTP-specific)	SGPB_1610	nucleoside-triphosphatase
GALLO_1807	glutamate racemase	SGGB_1794	glutamate racemase	SGGBAA2069_c17650	glutamate racemase	SMA_1714	Glutamate racemase	SGPB_1611	glutamate racemase
GALLO_1808	hypothetical protein	SGGB_1795	signal peptide containing protein	SGGBAA2069_c17660	hypothetical protein	SMA_1715	Hypothetical protein	SGPB_1612	signal peptide containing protein
GALLO_1809	diaminopimelate decarboxylase	SGGB_1796	diaminopimelate decarboxylase	SGGBAA2069_c17670	diaminopimelate decarboxylase	SMA_1717	Diaminopimelate decarboxylase	SGPB_1623	diaminopimelate decarboxylase
GALLO_1810	integral membrane protein	SGGB_1797	predicted membrane protein	SGGBAA2069_c17680	putative integral membrane protein	SMA_1718	Membrane protein	SGPB_1624	hypothetical protein
GALLO_1811	hydrolase	SGGB_1798	conserved hypothetical protein	SGGBAA2069_c17690	hypothetical protein	SMA_1719	HD family hydrolase	SGPB_1625	hypothetical protein
GALLO_1812	rRNA methylase	SGGB_1799	RNA methyltransferase	SGGBAA2069_c17700	TrmH family RNA methyltransferase	SMA_1720	rRNA methylase	SGPB_1626	RNA methyltransferase
GALLO_1813	acylphosphatase	SGGB_1800	acylphosphatase	SGGBAA2069_c17710	acylphosphatase	SMA_1721	Acylphosphate phosphohydrolase, putative	SGPB_1630	acylphosphatase
GALLO_1814	membrane protein	SGGB_1801	preprotein translocase YidC subunit	SGGBAA2069_c17720	inner membrane protein oxaA	SMA_1722	Inner membrane protein translocase component YidC, OxaA protein	SGPB_1631	preprotein translocase subunit YidC
GALLO_1815	transcription elongation factor	SGGB_1802	transcription elongation factor	SGGBAA2069_c17730	transcription elongation factor greA	SMA_1724	Transcription elongation factor GreA	SGPB_1632	transcription elongation factor
GALLO_1816	aminodeoxychorismate lyase	SGGB_1803	YceG-like family membrane protein	SGGBAA2069_c17740	putative aminodeoxychorismate lyase	SMA_1725	Protein YceG like	SGPB_1633	YceG-like family membrane protein
GALLO_1817	acetyltransferase, GNAT family	SGGB_1804	GNAT family acetyltransferase	SGGBAA2069_c17750	acetyltransferase	SMA_1732	putative arylalkylamine n-acetyltransferase	SGPB_1634	GNAT family acetyltransferase
GALLO_1818	UDP-N-acetyl muramate-alanine ligase	SGGB_1805	UDP-N-acetylmuramate--alanine ligase	SGGBAA2069_c17760	UDP-N-acetylmuramate--L-alanine ligase	SMA_1734	UDP-N-acetylmuramate--alanine ligase	SGPB_1635	UDP-N-acetylmuramate--L-alanine ligase
GALLO_1819	hypothetical protein	SGGB_1806	conserved hypothetical protein	SGGBAA2069_c17770	hypothetical protein	SMA_1735	Hypothetical protein	SGPB_1636	hypothetical protein
GALLO_1820	SWF/SNF family helicase	SGGB_1807	SNF2 family DNA/RNA helicase	SGGBAA2069_c17780	SNF2 family protein	SMA_1736	SWF/SNF family helicase	SGPB_1637	SNF2 family DNA/RNA helicase
GALLO_1821	GTP-binding protein	SGGB_1808	GTP-binding protein	SGGBAA2069_c17790	GTP-binding protein EngA	SMA_1737	GTP-binding protein EngA	SGPB_1638	GTP-binding protein
GALLO_1822	primosome component (helicase loader)	SGGB_1809	primosomal protein	SGGBAA2069_c17800	primosomal protein DnaI	SMA_1738	Helicase loader DnaI	SGPB_1639	primosomal protein
GALLO_1823	chromosome replication initiation protein/membrane attachment protein	SGGB_1810	replication initiation and membrane attachment protein	SGGBAA2069_c17810	replication initiation and membrane attachment protein	SMA_1739	Helicase loader DnaB	SGPB_1640	replication initiation and membrane attachment protein
GALLO_1824	hypothetical protein	SGGB_1811	transcriptional repressor	SGGBAA2069_c17820	transcriptional repressor nrdR	SMA_1740	Ribonucleotide reductase transcriptional regulator NrdR	SGPB_1641	transcriptional repressor
GALLO_1827	hypothetical protein	SGGB_1814	conserved hypothetical protein	SGGBAA2069_c17850	possibly nucleic acid-binding protein	SMA_1743	COG1399 protein in cluster with ribosomal protein L32p, Firmicutes subfamily	SGPB_1660	hypothetical protein
GALLO_1828	hypothetical protein	SGGB_1815	heat shock protein	SGGBAA2069_c17860	heat shock protein HtpX	SMA_1744	Heat shock protein HtpX	SGPB_1659	heat shock protein
GALLO_1829	hypothetical protein	SGGB_1816	LemA protein	SGGBAA2069_c17870	LemA family protein	SMA_1745	LemA protein	SGPB_1658	LemA protein
GALLO_1830	Methyltransferase gidB (glucose-inhibited division protein B)	SGGB_1817	glucose inhibited division protein B	SGGBAA2069_c17890	16S rRNA methyltransferase GidB	SMA_1746	Methyltransferase GidB	SGPB_1657	glucose inhibited division protein B
GALLO_1831	cation (potassium) transport protein	SGGB_1818	TrkH family potassium uptake protein	SGGBAA2069_c17900	high-affinity potassium transport protein	SMA_1747	Potassium uptake protein, integral membrane component, KtrB	SGPB_1656	TrkH family potassium uptake protein
GALLO_1832	cation (potassium) transport associated protein	SGGB_1819	trk system potassium uptake protein	SGGBAA2069_c17910	trk system potassium uptake protein	SMA_1748	Potassium uptake protein, integral membrane component, KtrA	SGPB_1655	trk system potassium uptake protein
GALLO_1833	cobalt ABC transporter permease component	SGGB_1820	cobalt/nickel transport system permease protein	SGGBAA2069_c17920	cobalt (Co2+) ABC transporter membrane protein	SMA_1749	Transmembrane component MtsC of energizing module of methionine-regulated ECF transporter	SGPB_1654	cobalt/nickel transport system permease
GALLO_1834	cobalt ABC transporter ATP-binding protein	SGGB_1821	cobalt/nickel transport system ATP-binding protein	SGGBAA2069_c17930	cobalt ABC transporter ATP binding protein	SMA_1750	Duplicated ATPase component MtsB of energizing module of methionine-regulated ECF transporter	SGPB_1653	cobalt/nickel transport system ATP-binding protein
GALLO_1835	hypothetical protein	SGGB_1822	predicted membrane protein	SGGBAA2069_c17940	hypothetical protein	SMA_1751	Substrate-specific component MtsA of methionine-regulated ECF transporter	SGPB_1652	hypothetical protein
GALLO_1836	hypothetical protein	SGGB_1823	S-adenosyl-l-methionine hydroxide adenosyltransferase	SGGBAA2069_c17950	hypothetical protein	SMA_1752	Hypothetical protein	SGPB_1651	S-adenosyl-l-methionine hydroxide adenosyltransferase
GALLO_1837	sodium:dicarboxylate symporter family protein	SGGB_1824	serine/threonine transporter	SGGBAA2069_c17960	Serine/threonine transporter sstT	SMA_1753	Serine/threonine transporter sstT	SGPB_1650	serine/threonine transporter
GALLO_1838	branched-chain amino acid transporter	SGGB_1825	branched-chain amino acid:cation transporter	SGGBAA2069_c17970	putative branched-chain amino acid carrier protein	SMA_1754	Branched-chain amino acid transport system carrier protein	SGPB_1649	branched-chain amino acid:cation transporter
GALLO_1839	hypothetical protein	SGGB_1826	NmrA-like dehydrogenase/reductase	SGGBAA2069_c17990	hypothetical protein	SMA_1755	Rrf2-linked NADH-flavin reductase	SGPB_1648	NmrA-like dehydrogenase/reductase
GALLO_1840	hypothetical protein	SGGB_1827	Rrf2 family transcriptional regulators	SGGBAA2069_c18000	BadM/Rrf2 family transcriptional regulator	SMA_1756	Rrf2 family transcriptional regulator, group III	SGPB_1647	Rrf2 family transcriptional regulators
GALLO_1841	ABC transporter permease	SGGB_1828	D-methionine transport system permease protein	SGGBAA2069_c18010	putative D-methionine transport system permease metI	SMA_1757	Methionine ABC transporter permease protein	SGPB_1646	D-methionine transport system permease
GALLO_1842	ABC transporter ATP-binding protein	SGGB_1829	D-methionine transport system ATP-binding protein	SGGBAA2069_c18020	ABC transporter ATP-binding protein	SMA_1758	Methionine ABC transporter ATP-binding protein	SGPB_1645	D-methionine transport system ATP-binding protein
GALLO_1843	desuccinylase, deacetylase or peptidase	SGGB_1830	succinyl-diaminopimelate desuccinylase	SGGBAA2069_c18030	succinyl-diaminopimelate desuccinylase	SMA_1759	Acetylornithine deacetylase/Succinyl-diaminopimelate desuccinylase and related deacylases	SGPB_1644	succinyl-diaminopimelate desuccinylase
GALLO_1844	ABC transporter substrate-binding protein	SGGB_1831	D-methionine transport system substrate-binding protein	SGGBAA2069_c18040	ABC transporter ATP-binding protein	SMA_1760	Methionine ABC transporter substrate-binding protein	SGPB_1643	D-methionine transport system substrate-binding protein
GALLO_1845	amino acid ABC transporter substrate-binding protein	SGGB_1832	polar amino acid transport system substrate-binding protein	SGGBAA2069_c18050	polar amino acid transport system substrate-binding protein	SMA_1761	Cysteine ABC transporter, substrate-binding protein	SGPB_1681	polar amino acid transport system substrate-binding protein
GALLO_1846	aminoacylase/N-acyl-L-amino acid amidohydrolase/hippurate hydrolase	SGGB_1833	aminoacylase/N-acyl-L-amino acid amidohydrolase/hippurate hydrolase	SGGBAA2069_c18060	aminoacylase/N-acyl-L-amino acid amidohydrolase/hippurate hydrolase	SMA_1762	Aminoacylase/N-acyl-L-amino acid amidohydrolase/hippurate hydrolase	SGPB_1682	aminoacylase/N-acyl-L-amino acid amidohydrolase/hippurate hydrolase
GALLO_1848	glutamine amidotransferase	SGGB_1835	putative glutamine amidotransferase	SGGBAA2069_c18080	putative glutamine amidotransferase	SMA_1764	Glutamine amidotransferase, class I	SGPB_1684	putative glutamine amidotransferase
GALLO_1855	hypothetical protein	SGGB_1842	conserved hypothetical protein	SGGBAA2069_c18120	hypothetical protein	SMA_1768	Hypothetical protein	SGPB_1689	hypothetical protein
GALLO_1858	hypothetical protein	SGGB_1845	SAM dependent methyltransferase	SGGBAA2069_c18140	methyltransferase	SMA_1770	Methyltransferase	SGPB_1691	SAM dependent methyltransferase
GALLO_1859	hypothetical protein	SGGB_1846	conserved hypothetical protein	SGGBAA2069_c18150	iojap-like protein	SMA_1771	Iojap-like protein	SGPB_1692	hypothetical protein
GALLO_1861	hypothetical protein	SGGB_1848	HD domain-containing protein	SGGBAA2069_c18170	HD domain-containing protein	SMA_1772	Hydrolase (HAD superfamily), YqeK	SGPB_1693	HD domain-containing protein
GALLO_1862	nicotinic acid mononucleotide adenylyltransferase	SGGB_1849	nicotinate-nucleotide adenylyltransferase	SGGBAA2069_c18180	nicotinic acid mononucleotide	SMA_1773	Nicotinate-nucleotide adenylyltransferase	SGPB_1694	nicotinate-nucleotide adenylyltransferase
GALLO_1863	hypothetical protein	SGGB_1850	putative RNA-binding protein containing KH domain	SGGBAA2069_c18190	putative RNA-binding protein containing KH domain	SMA_1774	RNA binding protein	SGPB_1695	putative RNA-binding protein containing KH domain
GALLO_1864	GTP-binding protein	SGGB_1851	putative GTPase	SGGBAA2069_c18200	GTP-binding protein engA	SMA_1775	GTP-binding protein YqeH, required for biogenesis of 30S ribosome subunit	SGPB_1696	putative GTPase
GALLO_1865	hydrolase, HAD subfamily	SGGB_1852	haloacid dehalogenase-like hydrolase	SGGBAA2069_c18210	putative hydrolase, HAD subfamily	SMA_1776	Hydrolase, HAD subfamily IIIA	SGPB_1697	haloacid dehalogenase-like hydrolase
GALLO_1870	MarR family transcriptional regulator	SGGB_1854	MarR family transcriptional regulator	SGGBAA2069_c18230	MarR family transcriptional regulator	SMA_1778	Transcriptional regulator	SGPB_1699	MarR family transcriptional regulator
GALLO_1871	integral membrane protein, permease	SGGB_1855	drug/metabolite transporter (DMT) superfamily protein	SGGBAA2069_c18240	integral membrane protein	SMA_1779	Drug/metabolite transporter (DMT) superfamily protein	SGPB_1700	drug/metabolite transporter (DMT) superfamily protein
GALLO_1873	aspartyl-/glutamyl-tRNA amidotransferase, subunit A	SGGB_1857	aspartyl-tRNA(Asn)/glutamyl-tRNA (Gln) amidotransferase subunit A	SGGBAA2069_c18260	aspartyl/glutamyl-tRNA amidotransferase subunit A	SMA_1781	Aspartyl-tRNA amidotransferase subunit A, Glutamyl-tRNA amidotransferase subunit A	SGPB_1703	aspartyl-tRNA(Asn)/glutamyl-tRNA (Gln) amidotransferase subunit A
GALLO_1874	aspartyl/glutamyl-tRNA(Gln) amidotransferase, subunit C	SGGB_1858	aspartyl-tRNA(Asn)/glutamyl-tRNA (Gln) amidotransferase subunit C	SGGBAA2069_c18270	aspartyl/glutamyl-tRNA amidotransferase subunit C	SMA_1782	Aspartyl-tRNA amidotransferase subunit C, Glutamyl-tRNA amidotransferase subunit C	SGPB_1704	aspartyl-tRNA(Asn)/glutamyl-tRNA (Gln) amidotransferase subunit C
GALLO_1875	pyrazinamidase/nicotinamidase (isochorismate synthase)	SGGB_1859	pyrazinamidase/nicotinamidase	SGGBAA2069_c18280	putative pyrazinamidase/nicotinamidase (isochorismate synthase)	SMA_1785	Nicotinamidase	SGPB_1705	pyrazinamidase/nicotinamidase
GALLO_1876	CodY family transcriptional regulator	SGGB_1860	transcriptional pleiotropic repressor	SGGBAA2069_c18290	GTP-sensing transcriptional pleiotropic repressor codY	SMA_1786	GTP-sensing transcriptional pleiotropic repressor CodY	SGPB_1706	transcriptional pleiotropic repressor
GALLO_1877	aspartate(tyrosine /aromatic) aminotransferase	SGGB_1861	aminotransferase	SGGBAA2069_c18300	aminotransferase	SMA_1788	Aspartate aminotransferase	SGPB_1707	aminotransferase
GALLO_1878	hypothetical protein	SGGB_1862	glycerophosphoryl diester phosphodiesterase	SGGBAA2069_c18310	glycerophosphoryl diester phosphodiesterase	SMA_1789	Glycerophosphoryl diester phosphodiesterase	SGPB_1708	glycerophosphoryl diester phosphodiesterase
GALLO_1879	hypothetical protein	SGGB_1863	universal stress protein	SGGBAA2069_c18320	putative universal stress protein	SMA_1790	Universal stress protein family	SGPB_1709	universal stress protein
GALLO_1880	HAD-superfamily hydrolase / phosphatase	SGGB_1864	haloacid dehalogenase-like hydrolase	SGGBAA2069_c18330	HAD superfamily hydrolase	SMA_1791	Hydrolase (HAD superfamily)	SGPB_1710	haloacid dehalogenase-like hydrolase
GALLO_1881	L-asparaginase	SGGB_1865	L-asparaginase	SGGBAA2069_c18340	L-asparaginase	SMA_1792	L-asparaginase	SGPB_1711	L-asparaginase
GALLO_1882	Cro/CI family transcriptional regulator	SGGB_1866	putative transcriptional regulator	SGGBAA2069_c18350	XRE family transcriptional regulator	SMA_1793	Predicted transcriptional regulator	SGPB_1712	putative transcriptional regulator
GALLO_1883	hypothetical protein	SGGB_1867	predicted membrane protein	SGGBAA2069_c18360	hypothetical protein	SMA_1794	Hypothetical protein	SGPB_1713	hypothetical protein
GALLO_1885	ATP-dependent DNA helicase RecG	SGGB_1869	ATP-dependent DNA helicase	SGGBAA2069_c18390	ATP-dependent DNA helicase RecG	SMA_1797	ATP-dependent DNA helicase RecG	SGPB_1715	ATP-dependent DNA helicase
GALLO_1886	alanine racemase	SGGB_1870	alanine racemase	SGGBAA2069_c18400	alanine racemase	SMA_1798	Alanine racemase	SGPB_1716	alanine racemase
GALLO_1887	4'-phosphopantetheinyl transferase, holo-acyl (protein-carrier) synthase	SGGB_1871	holo-[acyl-carrier protein] synthase	SGGBAA2069_c18410	4'-phosphopantetheinyl transferase	SMA_1799	Holo-[acyl-carrier protein] synthase	SGPB_1717	holo-[acyl-carrier protein] synthase
GALLO_1888	3-deoxy-7-phosphoheptulonate synthase	SGGB_1872	3-deoxy-7-phosphoheptulonate synthase	SGGBAA2069_c18420	3-deoxy-7-phosphoheptulonate synthase	SMA_1800	3-deoxy-7-phosphoheptulonate synthase	SGPB_1718	3-deoxy-7-phosphoheptulonate synthase
GALLO_1889	3-deoxy-7-phosphoheptulonate synthase	SGGB_1873	3-deoxy-7-phosphoheptulonate synthase	SGGBAA2069_c18430	phospho-2-dehydro-3-deoxyheptonate aldolase	SMA_1801	3-deoxy-7-phosphoheptulonate synthase	SGPB_1719	3-deoxy-7-phosphoheptulonate synthase
GALLO_1890	translocase binding subunit SecA	SGGB_1874	preprotein translocase SecA subunit	SGGBAA2069_c18440	Protein translocase subunit secA	SMA_1802	Protein export cytoplasm protein SecA ATPase RNA helicase	SGPB_1720	preprotein translocase subunit SecA
GALLO_1891	fructokinase	SGGB_1875	fructokinase	SGGBAA2069_c18450	fructokinase	SMA_1803	Fructokinase	SGPB_1519	fructokinase
GALLO_1892	PTS system, sucrose subfamily, IIABC component	SGGB_1876	PTS system, sucrose-specific IIABC component	SGGBAA2069_c18460	PTS system sucrose-specific transporter subunit IIABC	SMA_1804	PTS system, sucrose-specific IIB component/PTS system, sucrose-specific IIC component/PTS system, sucrose-specific IIA component	SGPB_1723	PTS system sucrose-specific transporter subunit IIABC
GALLO_1893	sucrose-6-phosphate hydrolase	SGGB_1877	beta-fructofuranosidase	SGGBAA2069_c18470	putative sucrose-6-phosphate hydrolase	SMA_1805	Sucrose-6-phosphate hydrolase	SGPB_1724	beta-fructofuranosidase
GALLO_1894	sucrose operon regulator	SGGB_1878	LacI family transcriptional regulator, sucrose operon repressor	SGGBAA2069_c18480	sucrose operon repressor ScrR	SMA_1806	Sucrose operon repressor ScrR, LacI family	SGPB_1725	LacI family sucrose operon transcriptional repressor
GALLO_1895	antitermination protein NusB	SGGB_1879	N utilization substance protein B	SGGBAA2069_c18490	transcription antitermination factor NusB	SMA_1807	Transcription termination protein NusB	SGPB_1726	N utilization substance protein B
GALLO_1896	hypothetical protein	SGGB_1880	conserved hypothetical protein	SGGBAA2069_c18500	hypothetical protein	SMA_1808	Alkaline shock protein	SGPB_1727	hypothetical protein
GALLO_1897	translation elongation factor P	SGGB_1881	elongation factor EF-P	SGGBAA2069_c18510	Elongation factor P	SMA_1809	Translation elongation factor P	SGPB_1728	elongation factor EF-P
GALLO_1900	competence protein ComEB required for DNA binding and uptake	SGGB_1884	dCMP deaminase comEB	SGGBAA2069_c18540	competence protein ComEB	SMA_1810	dCMP deaminase; Late competence protein ComEB	SGPB_1731	dCMP deaminase comEB
GALLO_1901	aminopeptidase P	SGGB_1885	X-Pro aminopeptidase	SGGBAA2069_c18550	X-Pro aminopeptidase	SMA_1811	Aminopeptidase YpdF (MP-, MA-, MS-, AP-, NP-specific)	SGPB_1732	X-Pro aminopeptidase
GALLO_1904	excinuclease ABC	SGGB_1888	excinuclease ABC subunit A	SGGBAA2069_c18560	Excinuclease ABC subunit A	SMA_1812	Excinuclease ABC subunit A	SGPB_1733	excinuclease ABC subunit A
GALLO_1905	cation (Mg++, Co++) transporter CorA family	SGGB_1889	metal ion transporter	SGGBAA2069_c18570	CorA-like Mg2+ transporter protein	SMA_1813	Magnesium and cobalt transport protein CorA	SGPB_1734	metal ion transporter
GALLO_1906	hypothetical protein	SGGB_1890	predicted membrane protein	SGGBAA2069_c18580	hypothetical protein	SMA_1814	Integral membrane protein	SGPB_1735	hypothetical protein
GALLO_1907	hypothetical protein	SGGB_1891	predicted lipoprotein	SGGBAA2069_c18590	hypothetical protein	SMA_1815	Hypothetical protein	SGPB_1736	putative lipoprotein
GALLO_1908	transcriptional regulator	SGGB_1892	putative transcriptional regulator	SGGBAA2069_c18600	putative transcriptional regulator	SMA_1816	Predicted transcriptional regulator	SGPB_1737	putative transcriptional regulator
GALLO_1909	hypothetical protein	SGGB_1893	predicted membrane protein	SGGBAA2069_c18610	hypothetical protein	SMA_1817	Hypothetical protein	SGPB_1738	hypothetical protein
GALLO_1910	ribosomal protein S18	SGGB_1894	30S ribosomal protein S18	SGGBAA2069_c18620	30S ribosomal protein S18	SMA_1818	SSU ribosomal protein S18p	SGPB_1739	30S ribosomal protein S18
GALLO_1911	single-strand DNA-binding protein	SGGB_1895	single-strand DNA-binding protein	SGGBAA2069_c18630	single-stranded DNA-binding protein	SMA_1819	Single-stranded DNA-binding protein 1	SGPB_1740	single-strand DNA-binding protein
GALLO_1912	ribosomal protein S6	SGGB_1896	30S ribosomal protein S6	SGGBAA2069_c18640	30S ribosomal protein S6	SMA_1820	SSU ribosomal protein S6p	SGPB_1741	30S ribosomal protein S6
GALLO_1925	A/G-specific adenine glycosylase	SGGB_1909	A/G-specific adenine glycosylase	SGGBAA2069_c18760	A/G-specific adenine glycosylase	SMA_1828	A/G-specific adenine glycosylase	SGPB_1750	A/G-specific adenine glycosylase
GALLO_1928	oxidoreductase	SGGB_1912	NADPH-dependent FMN reductase	SGGBAA2069_c18800	oxidoreductase	SMA_1831	Fumarate reductase, flavoprotein subunit precursor	SGPB_1753	NADPH-dependent FMN reductase
GALLO_1929	flavin oxidoreductase	SGGB_1913	NADPH-dependent FMN reductase	SGGBAA2069_c18810	putative succinate dehydrogenase	SMA_1833	Fumarate reductase flavoprotein subunit	SGPB_1754	NADPH-dependent FMN reductase
GALLO_1930	hypothetical protein	SGGB_1914	conserved hypothetical protein	SGGBAA2069_c18820	hypothetical protein	SMA_1834	Hypothetical protein	SGPB_1755	hypothetical protein
GALLO_1931	hypothetical protein	SGGB_1915	predicted lipoprotein	SGGBAA2069_c18830	hypothetical protein	SMA_1835	Hypothetical protein	SGPB_1756	putative lipoprotein
GALLO_1932	alcohol dehydrogenase	SGGB_1916	alcohol dehydrogenase	SGGBAA2069_c18840	alcohol dehydrogenase superfamily,zinc-containing	SMA_1836	Alcohol dehydrogenase	SGPB_1764	alcohol dehydrogenase
GALLO_1933	thioredoxin	SGGB_1917	thioredoxin 1	SGGBAA2069_c18850	Thioredoxin-1	SMA_1837	Thioredoxin	SGPB_1765	thioredoxin 1
GALLO_1935	nicotinate-nucleotide pyrophosphorylase	SGGB_1918	nicotinate-nucleotide pyrophosphorylase	SGGBAA2069_c18870	Nicotinate-nucleotide pyrophosphorylase	SMA_1839	Nicotinate-nucleotide pyrophosphorylase	SGPB_1767	nicotinate-nucleotide pyrophosphorylase
GALLO_1936	L-aspartate oxidase	SGGB_1919	L-aspartate oxidase	SGGBAA2069_c18880	L-aspartate oxidase	SMA_1841	L-aspartate oxidase	SGPB_1768	L-aspartate oxidase
GALLO_1941	Mismatch repair ATPase (MutS family)	SGGB_1924	DNA mismatch repair protein MutS2	SGGBAA2069_c18900	DNA mismatch repair protein mutS	SMA_1846	Recombination inhibitory protein MutS2	SGPB_1770	DNA mismatch repair protein MutS2
GALLO_1942	hypothetical protein	SGGB_1925	colicin V production protein	SGGBAA2069_c18910	CvpA family protein	SMA_1847	Colicin V production protein	SGPB_1771	colicin V production protein
GALLO_1943	hypothetical protein	SGGB_1926	conserved hypothetical protein	SGGBAA2069_c18920	hypothetical protein	SMA_1848	Hypothetical protein	SGPB_1772	hypothetical protein
GALLO_1948	ribonuclease HIII	SGGB_1931	ribonuclease HIII	SGGBAA2069_c18980	ribonuclease HIII	SMA_1849	Ribonuclease HIII	SGPB_1773	ribonuclease HIII
GALLO_1949	signal peptidase I	SGGB_1932	signal peptidase I	SGGBAA2069_c18990	signal peptidase I	SMA_1850	Signal peptidase I	SGPB_1774	signal peptidase I
GALLO_1950	exodeoxyribonuclease V alpha subunit	SGGB_1933	exodeoxyribonuclease V alpha subunit	SGGBAA2069_c19000	exodeoxyribonuclease V alpha subunit	SMA_1851	RecD-like DNA helicase YrrC	SGPB_1775	exodeoxyribonuclease V subunit alpha
GALLO_1951	hypothetical protein	SGGB_1934	predicted membrane protein	SGGBAA2069_c19010	hypothetical protein	SMA_1852	putative membrane protein precursor	SGPB_1776	hypothetical protein
GALLO_1952	DNA polymerase IV	SGGB_1935	DNA polymerase IV	SGGBAA2069_c19020	DNA polymerase IV	SMA_1853	DNA polymerase IV	SGPB_1777	DNA polymerase IV
GALLO_1954	acetyltransferase	SGGB_1937	GNAT family acetyltransferase	SGGBAA2069_c19040	GNAT family acetyltransferase	SMA_1855	Hypothetical protein	SGPB_1780	GNAT family acetyltransferase
GALLO_1956	hypothetical protein	SGGB_1939	beta-lactamase	SGGBAA2069_c19060	putative beta-lactamase	SMA_1857	Beta-lactamase, class C	SGPB_1788	beta-lactamase
GALLO_1957	hypothetical protein	SGGB_1940	glyoxalase/bleomycin resistance protein/dioxygenase superfamily protein	SGGBAA2069_c19070	hypothetical protein	SMA_1858	C3-degrading proteinase	SGPB_1789	glyoxalase/bleomycin resistance protein/dioxygenase superfamily protein
GALLO_1958	glycerol uptake facilitator protein	SGGB_1941	glycerol uptake facilitator protein	SGGBAA2069_c19080	glycerol uptake facilitator protein	SMA_1861	Aquaporin (Major Intrinsic Protein Family)	SGPB_1790	glycerol uptake facilitator protein
GALLO_1959	X-prolyl-dipeptidyl aminopeptidase	SGGB_1942	X-Pro dipeptidyl-peptidase	SGGBAA2069_c19090	x-prolyl-dipeptidyl aminopeptidase	SMA_1862	Xaa-Pro dipeptidyl-peptidase	SGPB_1791	X-Pro dipeptidyl-peptidase
GALLO_1960	phosphate regulon sensor protein phoR	SGGB_1943	two-component system, OmpR family, phosphate regulon sensor histidine kinase	SGGBAA2069_c19100	two-component system, OmpR family, phosphate regulon sensor histidine kinase PhoR	SMA_1863	Phosphate regulon sensor protein PhoR (SphS)	SGPB_1792	OmpR family two component system phosphate regulon sensor histidine kinase
GALLO_1961	phosphate regulon response regulator PhoB	SGGB_1944	two-component system, OmpR family, phosphate regulon response regulator	SGGBAA2069_c19110	phosphate regulon response regulator PhoB	SMA_1864	Phosphate regulon transcriptional regulatory protein PhoB (SphR)	SGPB_1793	OmpR family two component system phosphate regulon response regulator
GALLO_1962	phosphate transport system regulatory protein PhoU	SGGB_1945	phosphate transport system protein	SGGBAA2069_c19120	phosphate transport system protein phoU	SMA_1865	Phosphate transport system regulatory protein PhoU	SGPB_1794	phosphate transport system protein
GALLO_1963	phosphate ABC transporter ATP-binding protein	SGGB_1946	phosphate transport system ATP-binding protein	SGGBAA2069_c19130	phosphate transport system ATP-binding protein	SMA_1866	Phosphate transport ATP-binding protein PstB	SGPB_1795	phosphate transport system ATP-binding protein
GALLO_1964	phosphate ABC transporter permease	SGGB_1947	phosphate transport system permease protein	SGGBAA2069_c19140	phosphate transport system permease pstA	SMA_1867	Phosphate transport system permease protein PstA	SGPB_1796	phosphate transport system permease
GALLO_1965	phosphate ABC transporter permease	SGGB_1948	phosphate transport system permease protein	SGGBAA2069_c19150	phosphate transport system permease pstC	SMA_1868	Phosphate transport system permease protein PstC	SGPB_1797	phosphate transport system permease
GALLO_1966	phosphate phosphate ABC transporter substrate-binding protein	SGGB_1949	phosphate transport system substrate-binding protein	SGGBAA2069_c19160	phosphate-binding protein pstS	SMA_1869	Phosphate ABC transporter, periplasmic phosphate-binding protein PstS	SGPB_1798	phosphate transport system substrate-binding protein
GALLO_1967	hypothetical protein	SGGB_1950	conserved hypothetical protein	SGGBAA2069_c19180	hypothetical protein	SMA_1870	Transcriptional regulatory protein	SGPB_1799	hypothetical protein
GALLO_1968	MerR family transcriptional regulator	SGGB_1951	MerR family regulatory protein	SGGBAA2069_c19200	MerR family transcriptional regulator	SMA_1871	Transcriptional regulator, MerR family	SGPB_1800	MerR family regulatory protein
GALLO_1969	DNA polymerase III epsilon subunit	SGGB_1952	DNA polymerase III subunit epsilon	SGGBAA2069_c19210	DNA polymerase III subunit epsilon	SMA_1872	DNA polymerase III alpha subunit; DNA polymerase III epsilon chain	SGPB_1801	DNA polymerase III subunit epsilon
GALLO_1970	hypothetical protein	SGGB_1953	putative DNA-binding protein	SGGBAA2069_c19220	hypothetical protein	SMA_1873	Transcriptional regulator OrfX	SGPB_1802	putative DNA-binding protein
GALLO_1971	NAD(FAD)-utilizing dehydrogenases	SGGB_1954	HI0933-like oxidoreductase/dehydrogenase	SGGBAA2069_c19230	pyridine nucleotide-disulfide oxidoreductase	SMA_1874	NAD(FAD)-utilizing dehydrogenase	SGPB_1803	oxidoreductase/dehydrogenase
GALLO_1972	Paralogous protein of ribosomal protein S14	SGGB_1955	30S ribosomal protein S14	SGGBAA2069_c19240	30S ribosomal protein S14	SMA_1875	SSU ribosomal protein S14p (S29e)	SGPB_1804	30S ribosomal protein S14
GALLO_1975	MarR family transcriptional regulator	SGGB_1959	MarR family transcriptional regulator	SGGBAA2069_c19270	muMarR family transcriptional regulator	SMA_1876	Hypothetical protein	SGPB_1809	MarR family transcriptional regulator
GALLO_1976	hypothetical protein	SGGB_1958	branched-chain amino acid transport protein	SGGBAA2069_c19280	branched-chain amino acid transport	SMA_1877	Hypothetical protein	SGPB_1808	branched-chain amino acid transport protein
GALLO_1977	amino acid permease	SGGB_1960	branched-chain amino acid transporter protein	SGGBAA2069_c19290	azaleucine resistance protein	SMA_1878	Branched-chain amino acid transport protein AzlC	SGPB_1810	branched-chain amino acid transporter protein
GALLO_1984	O-sialoglycoprotein endopeptidase	SGGB_1968	O-sialoglycoprotein endopeptidase	SGGBAA2069_c19380	O-sialoglycoprotein endopeptidase	SMA_1879	putative O-sialoglycoprotein endopeptidase	SGPB_1811	O-sialoglycoprotein endopeptidase
GALLO_1985	protein acetyltransferase	SGGB_1969	ribosomal-protein-alanine N-acetyltransferase	SGGBAA2069_c19390	ribosomal-protein-alanine N-acetyltransferase	SMA_1880	Ribosomal-protein-S18p-alanine acetyltransferase	SGPB_1812	ribosomal-protein-alanine N-acetyltransferase
GALLO_1986	glycoprotein endopeptidase	SGGB_1970	glycoprotein endopeptidase	SGGBAA2069_c19400	putative O-sialoglycoprotein endopeptidase	SMA_1881	Inactive homolog of metal-dependent proteases, putative molecular chaperone	SGPB_1813	glycoprotein endopeptidase
GALLO_1987	hypothetical protein	SGGB_1971	conserved hypothetical protein	SGGBAA2069_c19410	hypothetical protein	SMA_1882	Hypothetical protein	SGPB_1814	hypothetical protein
GALLO_1988	metallo-beta-lactamase superfamily protein	SGGB_1972	metallo-beta-lactamase superfamily protein	SGGBAA2069_c19420	metallo-beta-lactamase superfamily protein	SMA_1883	Metallo-beta-lactamase superfamily protein	SGPB_1815	metallo-beta-lactamase superfamily protein
GALLO_1990	glutamate synthase (small subunit)	SGGB_1974	glutamate synthase (NADPH/NADH) small chain	SGGBAA2069_c19450	glutamate synthase subunit beta	SMA_1885	Glutamate synthase [NADPH] small chain	SGPB_1816	glutamate synthase (NADPH/NADH) small chain
GALLO_1991	glutamate synthase (large subunit)	SGGB_1975	glutamate synthase (NADPH/NADH) large chain	SGGBAA2069_c19460	glutamate synthase	SMA_1886	Glutamate synthase [NADPH] large chain	SGPB_1817	glutamate synthase (NADPH/NADH) large chain
GALLO_1992	glutamine synthetase	SGGB_1976	glutamine synthetase	SGGBAA2069_c19470	glutamine synthetase	SMA_1887	Glutamine synthetase type I	SGPB_1818	glutamine synthetase
GALLO_1993	transcriptional regulator; glutamine synthetase repressor	SGGB_1977	MerR family transcriptional regulator, glutamine synthetase repressor	SGGBAA2069_c19480	glutamine synthetase repressor	SMA_1888	Transcriptional regulator, repressor of the glutamine synthetase, MerR family	SGPB_1819	MerR family transcriptional regulator, glutamine synthetase repressor
GALLO_1994	hypothetical protein	SGGB_1978	signal peptide containing protein	SGGBAA2069_c19490	hypothetical protein	SMA_1889	Hypothetical protein	SGPB_1820	signal peptide containing protein
GALLO_1995	phosphoglycerate kinase	SGGB_1979	phosphoglycerate kinase	SGGBAA2069_c19500	3-phosphoglycerate kinase	SMA_1890	Phosphoglycerate kinase	SGPB_1822	phosphoglycerate kinase
GALLO_1996	glyceraldehyde-3-phosphate dehydrogenase	SGGB_1980	glyceraldehyde 3-phosphate dehydrogenase	SGGBAA2069_c19510	glyceraldehyde-3-phosphate dehydrogenase	SMA_1891	NAD-dependent glyceraldehyde-3-phosphate dehydrogenase	SGPB_1823	glyceraldehyde 3-phosphate dehydrogenase
GALLO_1997	translation elongation factor G	SGGB_1981	elongation factor EF-G	SGGBAA2069_c19520	elongation factor EF-G	SMA_1892	Translation elongation factor G	SGPB_1824	elongation factor EF-G
GALLO_1998	ribosomal protein S7	SGGB_1982	30S ribosomal protein S7	SGGBAA2069_c19530	30S ribosomal protein S7	SMA_1893	SSU ribosomal protein S7p (S5e)	SGPB_1825	30S ribosomal protein S7
GALLO_1999	ribosomal protein S12	SGGB_1983	30S ribosomal protein S12	SGGBAA2069_c19540	30S ribosomal protein S12	SMA_1894	SSU ribosomal protein S12p (S23e)	SGPB_1826	30S ribosomal protein S12
GALLO_2000	transcriptional regulator PurR	SGGB_1984	purine operon repressor	SGGBAA2069_c19550	purine operon repressor	SMA_1896	PurR: transcription regulator associated with purine metabolism	SGPB_1827	purine operon repressor
GALLO_2001	CMP-binding factor	SGGB_1985	CMP-binding protein	SGGBAA2069_c19560	CMP-binding protein	SMA_1897	CMP-binding-factor 1	SGPB_1828	CMP-binding protein
GALLO_2002	hypothetical protein	SGGB_1986	DNA recombination protein	SGGBAA2069_c19570	DNA recombination protein rmuC homolog	SMA_1898	DNA recombination protein RmuC	SGPB_1829	DNA recombination protein
GALLO_2003	thiamine pyrophosphokinase	SGGB_1987	thiamine pyrophosphokinase	SGGBAA2069_c19580	thiamine pyrophosphokinase	SMA_1899	Thiamin pyrophosphokinase	SGPB_1830	thiamine pyrophosphokinase
GALLO_2004	ribulose-5-phosphate 3-epimerase	SGGB_1988	ribulose-phosphate 3-epimerase	SGGBAA2069_c19590	ribulose-phosphate 3-epimerase	SMA_1900	Ribulose-phosphate 3-epimerase	SGPB_1831	ribulose-phosphate 3-epimerase
GALLO_2005	ATP/GTP binding protein	SGGB_1989	ribosome biogenesis GTPase	SGGBAA2069_c19600	ribosome biogenesis GTPase	SMA_1901	Ribosome small subunit-stimulated GTPase EngC	SGPB_1832	ribosome biogenesis GTPase
GALLO_2011	hypothetical protein	SGGB_1995	enterocin A Immunity protein	SGGBAA2069_c19670	hypothetical protein	SMA_1905	Conserved hypothetical protein	SGPB_1834	enterocin A Immunity protein
GALLO_2017	hypothetical protein	SGGB_2002	putative bacteriocin	SGGBAA2069_c19610	hypothetical protein	SMA_1915	Hypothetical protein	SGPB_1833	putative bacteriocin
GALLO_2028	dimethyladenosine transferase	SGGB_2012	dimethyladenosine transferase	SGGBAA2069_c19870	dimethyladenosine transferase	SMA_1928	Dimethyladenosine transferase	SGPB_1835	dimethyladenosine transferase
GALLO_2029	hypothetical protein	SGGB_2013	conserved hypothetical protein	SGGBAA2069_c19880	hypothetical protein	SMA_1929	Hypothetical protein	SGPB_1836	hypothetical protein
GALLO_2030	hypothetical protein	SGGB_2014	ribonuclease M5	SGGBAA2069_c19890	ribonuclease M5	SMA_1930	Ribonuclease M5	SGPB_1837	ribonuclease M5
GALLO_2031	deoxyribonuclease	SGGB_2015	TatD DNase family protein	SGGBAA2069_c19900	TatD DNase family protein	SMA_1931	putative deoxyribonuclease YcfH	SGPB_1838	TatD DNase family protein
GALLO_2036	cation transport ATPase	SGGB_2019	cation transport P-type ATPase	SGGBAA2069_c19940	cadmium-translocating P-type ATPase	SMA_1935	Lead, cadmium, zinc and mercury transporting ATPase; Copper-translocating P-type ATPase	SGPB_1844	cation transport P-type ATPase
GALLO_2038	C-type sortase	SGGB_2020	Family 3 sortase	SGGBAA2069_c19960	sortase family protein	SMA_1937	Sortase A, LPXTG specific	SGPB_1845	family 3 sortase
GALLO_2039	cell wall anchored protein (LPXTG motif)	SGGB_2021	Cna protein B-type domain-containing protein	SGGBAA2069_c19970	putative major pilus subunit	SMA_1938	Autotransporter adhesin	SGPB_1846	Cna protein B-type domain-containing protein
GALLO_2040	peptidoglycan linked protein (LPXTG motif)	SGGB_2022	cell wall ribonucleases G and E	SGGBAA2069_c19980	LPXTG-motif cell wall anchor domain-containing protein	SMA_1939	Ribonucleases G and E	SGPB_1847	cell wall ribonucleases G and E
GALLO_2041	signal peptidase	SGGB_2024	unknown	SGGBAA2069_c19990	signal peptidase I	SMA_1940	Signal peptidase I	SGPB_1848	signal peptidase I
GALLO_2042	hypothetical protein	SGGB_2025	hypothetical protein	SGGBAA2069_c20000	hypothetical protein	SMA_1941	Hypothetical protein	SGPB_1849	hypothetical protein
GALLO_2047	manganese ABC transporter substrate-binding liprotein and adhesin	SGGB_2030	iron/zinc/copper transport system substrate-binding protein	SGGBAA2069_c20050	putative manganese ABC transportersubstrate-binding liprotein and adhesin	SMA_1944	Manganese ABC transporter, periplasmic-binding protein SitA	SGPB_1854	iron/zinc/copper transport system substrate-binding protein
GALLO_2048	malate transporter	SGGB_2031	malate-sodium symport	SGGBAA2069_c20060	putative malate transporter	SMA_1945	Malate Na(+) symporter	SGPB_1855	malate-sodium symport
GALLO_2049	malolactic enzyme	SGGB_2032	malate dehydrogenase	SGGBAA2069_c20070	malate dehydrogenase	SMA_1946	Malolactic enzyme	SGPB_1856	malate dehydrogenase
GALLO_2050	malolactic fermentation system transcriptional regulator	SGGB_2033	LysR family transcriptional regulator	SGGBAA2069_c20080	putative malolactic fermentation system transcriptional regulator	SMA_1947	Malolactic regulator	SGPB_1857	LysR family transcriptional regulator
GALLO_2052	D-Alanine extramembranal transfer protein	SGGB_2035	D-alanine transfer protein	SGGBAA2069_c20120	D-alanine extramembranal transfer protein	SMA_1949	Poly(glycerophosphate chain) D-alanine transfer protein DltD	SGPB_1859	D-alanine transfer protein
GALLO_2053	D-alanyl carrier protein	SGGB_2036	D-alanine-poly(phosphoribitol) ligase	SGGBAA2069_c20130	D-alanine--poly(phosphoribitol) ligase subunit 2	SMA_1950	D-alanine--poly(phosphoribitol) ligase subunit 2	SGPB_1860	D-alanine-poly(phosphoribitol) ligase
GALLO_2054	integral membrane protein (involved in D-Ala transport)	SGGB_2037	membrane protein involved in D-alanine export	SGGBAA2069_c20140	D-alanine transfer protein DltB	SMA_1951	D-alanyl transfer protein DltB	SGPB_1861	membrane protein involved in D-alanine export
GALLO_2055	D-alanine-activating enzyme	SGGB_2038	D-alanine-poly(phosphoribitol) ligase	SGGBAA2069_c20150	D-alanine--poly(phosphoribitol) ligase subunit 1	SMA_1952	D-alanine--poly(phosphoribitol) ligase subunit 1	SGPB_1862	D-alanine-poly(phosphoribitol) ligase
GALLO_2057	hypothetical protein	SGGB_2040	predicted membrane protein	SGGBAA2069_c20160	hypothetical protein	SMA_1954	Hypothetical protein	SGPB_1864	hypothetical protein
GALLO_2058	hypothetical protein	SGGB_2041	CsbD-like protein	SGGBAA2069_c20170	hypothetical protein	SMA_1955	Hypothetical protein	SGPB_1865	CsbD-like protein
GALLO_2070	ribosomal protein L34	SGGB_2053	LSU ribosomal protein L34	SGGBAA2069_c20290	50S ribosomal protein L34	SMA_1960	LSU ribosomal protein L34p	SGPB_1867	50S ribosomal protein L34
GALLO_2077	hypothetical protein	SGGB_2059	spoIIIJ-associated protein	SGGBAA2069_c20720	Jag family RNA-binding protein	SMA_2034	RNA-binding protein Jag	SGPB_1868	spoIIIJ-associated protein
GALLO_2078	hypothetical protein	SGGB_2060	preprotein translocase YidC subunit	SGGBAA2069_c20730	hypothetical protein	SMA_2035	Inner membrane protein translocase component YidC, short form OxaI-like	SGPB_1869	preprotein translocase subunit YidC
GALLO_2079	ribonuclease P protein component	SGGB_2061	ribonuclease P protein component	SGGBAA2069_c20740	ribonuclease P	SMA_2036	Ribonuclease P protein component	SGPB_1870	ribonuclease P protein component
GALLO_2080	argininosuccinate lyase	SGGB_2062	argininosuccinate lyase	SGGBAA2069_c20750	argininosuccinate lyase	SMA_2037	Argininosuccinate lyase	SGPB_1871	argininosuccinate lyase
GALLO_2081	argininosuccinate synthase	SGGB_2064	argininosuccinate synthase	SGGBAA2069_c20760	argininosuccinate synthase	SMA_2038	Argininosuccinate synthase	SGPB_1872	argininosuccinate synthase
GALLO_2083	major facilitator superfamily transport protein	SGGB_2067	cyanate permease	SGGBAA2069_c20790	Cyanate transport protein cynX	SMA_2039	Cyanate permease	SGPB_1873	cyanate permease
GALLO_2084	glutamyl-tRNA synthetase	SGGB_2068	nondiscriminating glutamyl-tRNA synthetase	SGGBAA2069_c20800	glutamyl-tRNA synthetase	SMA_2040	Glutamyl-tRNA synthetase	SGPB_1874	nondiscriminating glutamyl-tRNA synthetase
GALLO_2085	hypothetical protein	SGGB_2069	conserved hypothetical protein	SGGBAA2069_c20810	hypothetical protein	SMA_2041	Hypothetical protein	SGPB_1875	hypothetical protein
GALLO_2086	carbonic anhydrase-related protein	SGGB_2070	carbonic anhydrase	SGGBAA2069_c20820	hypothetical protein	SMA_2047	Carbonic anhydrase	SGPB_1876	carbonic anhydrase
GALLO_2087	DNA repair protein RadA	SGGB_2071	DNA repair protein RadA/Sms	SGGBAA2069_c20830	DNA repair protein radA	SMA_2048	DNA repair protein RadA	SGPB_1877	DNA repair protein RadA/Sms
GALLO_2088	Deoxy UTP pyrophosphatase (dUTPase)	SGGB_2072	dUTP pyrophosphatase	SGGBAA2069_c20840	deoxyuridine 5'-triphosphate nucleotidohydrolase	SMA_2050	Deoxyuridine 5'-triphosphate nucleotidohydrolase	SGPB_1879	dUTP pyrophosphatase
GALLO_2091	hypothetical protein	SGGB_2075	conserved hypothetical protein	SGGBAA2069_c20870	DNA integration/recombination/invertion protein	SMA_2052	Hypothetical protein	SGPB_1880	hypothetical protein
GALLO_2092	NAD(P)H-dependent glycerol-3-phosphate dehydrogenase	SGGB_2076	NAD(P)+-dependent glycerol-3-phosphate dehydrogenase	SGGBAA2069_c20880	NAD(P)H-dependent glycerol-3-phosphate dehydrogenase	SMA_2053	Glycerol-3-phosphate dehydrogenase [NAD(P)+]	SGPB_1884	NAD(P)+-dependent glycerol-3-phosphate dehydrogenase
GALLO_2093	UTP-glucose-1-phosphate uridylyltransferase	SGGB_2077	UTP--glucose-1-phosphate uridylyltransferase	SGGBAA2069_c20890	UTP--glucose-1-phosphate uridylyltransferase	SMA_2054	UTP--glucose-1-phosphate uridylyltransferase	SGPB_1885	UTP--glucose-1-phosphate uridylyltransferase
GALLO_2094	hypothetical protein	SGGB_2078	rhomboid family membrane protein	SGGBAA2069_c20900	Rhomboid family member 1	SMA_2055	GlpG protein (membrane protein of glp regulon)	SGPB_1887	rhomboid family membrane protein
GALLO_2095	5-formyltetrahydrofolate cyclo-ligase	SGGB_2079	5-formyltetrahydrofolate cyclo-ligase	SGGBAA2069_c20910	hypothetical protein	SMA_2056	5-formyltetrahydrofolate cyclo-ligase	SGPB_1888	5-formyltetrahydrofolate cyclo-ligase
GALLO_2096	hippurate hydrolase	SGGB_2080	N-acetyldiaminopimelate deacetylase	SGGBAA2069_c20920	N-acetyldiaminopimelate deacetylase	SMA_2057	N-acetyl-L,L-diaminopimelate deacetylase	SGPB_1889	N-acetyldiaminopimelate deacetylase
GALLO_2097	2,3,4,5-tetrahydropyridine-2-carboxylate N-succinyltransferase	SGGB_2081	2,3,4,5-tetrahydropyridine-2-carboxylate N-succinyltransferase	SGGBAA2069_c20930	2,3,4,5-tetrahydropyridine-2-carboxylate N-succinyltransferase	SMA_2059	2,3,4,5-tetrahydropyridine-2,6-dicarboxylateN-ac etyltransferase	SGPB_1890	2,3,4,5-tetrahydropyridine-2-carboxylate N-succinyltransferase
GALLO_2098	glucose-6-phosphate isomerase	SGGB_2082	glucose-6-phosphate isomerase	SGGBAA2069_c20940	glucose-6-phosphate isomerase	SMA_2064	Glucose-6-phosphate isomerase	SGPB_1891	glucose-6-phosphate isomerase
GALLO_2099	cytidine/deoxycytidylate deaminase	SGGB_2083	cytosine deaminase	SGGBAA2069_c20960	cytidine/deoxycytidylate deaminase family protein	SMA_2066	tRNA-specific adenosine deaminase	SGPB_1892	cytosine deaminase
GALLO_2100	metal-dependent hydrolase	SGGB_2084	metallo-beta-lactamase superfamily protein	SGGBAA2069_c20970	metallo-beta-lactamase superfamily protein	SMA_2067	Metal-dependent hydrolase	SGPB_1893	metallo-beta-lactamase superfamily protein
GALLO_2101	hypothetical protein	SGGB_2085	putative biotin biosynthesis protein	SGGBAA2069_c20980	putative biotin transporter bioY	SMA_2068	Substrate-specific component BioY of biotin ECF transporter	SGPB_1894	putative biotin biosynthesis protein
GALLO_2103	queuine tRNA-ribosyltransferase	SGGB_2086	queuine tRNA-ribosyltransferase	SGGBAA2069_c21000	queuine tRNA-ribosyltransferase	SMA_2070	tRNA-guanine transglycosylase	SGPB_1896	queuine tRNA-ribosyltransferase
GALLO_2104	hypothetical protein	SGGB_2087	predicted membrane protein	SGGBAA2069_c21020	integral membrane protein	SMA_2072	Hypothetical membrane protein	SGPB_1897	hypothetical protein
GALLO_2105	Ferric uptake regulation protein	SGGB_2088	Fur family transcriptional regulator, peroxide stress response regulator	SGGBAA2069_c21030	Peroxide-responsive repressor perR	SMA_2073	Peroxide stress regulator PerR, FUR family	SGPB_1898	Fur family transcriptional regulator
GALLO_2106	phenolic acid decarboxylase	SGGB_2089	phenolic acid decarboxylase	SGGBAA2069_c21040	p-coumaric acid decarboxylase	SMA_2074	Phenolic acid decarboxylase	SGPB_1899	phenolic acid decarboxylase
GALLO_2107	PadR family transcriptional regulator	SGGB_2090	phenolic acid metabolism transcriptional regulator	SGGBAA2069_c21050	Negative transcription regulator padR	SMA_2075	Negative regulator of phenolic acid metabolism PadR	SGPB_1900	phenolic acid metabolism transcriptional regulator
GALLO_2108	hypothetical protein	SGGB_2091	conserved hypothetical protein	SGGBAA2069_c21060	hypothetical protein	SMA_2076	Succinyl-CoA synthetase, alpha subunit-related enzyme	SGPB_1901	hypothetical protein
GALLO_2109	DNA polymerase I	SGGB_2092	DNA polymerase I	SGGBAA2069_c21070	DNA polymerase I	SMA_2077	DNA polymerase I	SGPB_1902	DNA polymerase I
GALLO_2110	permeases	SGGB_2093	membrane transport protein	SGGBAA2069_c21080	ABC transporter permease	SMA_2078	Malate permease	SGPB_1903	membrane transport protein
GALLO_2134	adenylosuccinate synthase	SGGB_2117	adenylosuccinate synthase	SGGBAA2069_c21320	adenylosuccinate synthetase	SMA_2082	Adenylosuccinate synthetase	SGPB_1921	adenylosuccinate synthase
GALLO_2135	glutamate-cysteine ligase	SGGB_2118	bifunctional glutamate--cysteine ligase/glutathione synthase	SGGBAA2069_c21330	bifunctional glutamate--cysteine ligase/glutathione synthetase	SMA_2083	Glutathione biosynthesis bifunctional protein gshAB	SGPB_1922	bifunctional glutamate--cysteine ligase/glutathione synthase
GALLO_2150	hypothetical protein	SGGB_2133	predicted membrane protein	SGGBAA2069_c21470	hypothetical protein	SMA_2084	Hypothetical protein	SGPB_1923	hypothetical protein
GALLO_2151	hypothetical protein	SGGB_2134	toxic anion resistance protein	SGGBAA2069_c21480	hypothetical protein	SMA_2085	putative toxic anion resistance protein	SGPB_1924	toxic anion resistance protein
GALLO_2161	heat shock protein, chaperonin, 33 kDa	SGGB_2142	molecular chaperone Hsp33	SGGBAA2069_c21560	molecular chaperone Hsp33	SMA_2086	Chaperonin (heat shock protein 33)	SGPB_1925	molecular chaperone Hsp33
GALLO_2162	tRNA-dihydrouridine synthase	SGGB_2143	tRNA-dihydrouridine synthase	SGGBAA2069_c21570	putative tRNA-dihydrouridine synthase	SMA_2087	tRNA dihydrouridine synthase 1	SGPB_1926	tRNA-dihydrouridine synthase
GALLO_2163	ATP-dependent Clp protease, ATP-binding subunit	SGGB_2144	ATP-dependent Clp protease, ATP-binding subunit	SGGBAA2069_c21580	ATP-dependent Clp protease ATP-binding subunit clpC	SMA_2088	ATP-dependent Clp protease ATP-binding subunit ClpA	SGPB_1927	ATP-dependent Clp protease, ATP-binding subunit
GALLO_2164	CtsR family transcriptional regulator	SGGB_2145	transcriptional regulator	SGGBAA2069_c21590	transcriptional regulator ctsR	SMA_2089	Transcriptional regulator CtsR	SGPB_1928	ArsR family transcriptional regulator
GALLO_2165	small multi-drug export protein	SGGB_2147	putative small multi-drug export proteins	SGGBAA2069_c21610	putative small multi-drug export	SMA_2091	Small multidrug export protein	SGPB_1929	putative small multi-drug export protein
GALLO_2168	elongation factor Ts	SGGB_2150	elongation factor EF-Ts	SGGBAA2069_c21640	Elongation factor Ts	SMA_2092	Translation elongation factor Ts	SGPB_1930	elongation factor EF-Ts
GALLO_2170	carboxypeptidase	SGGB_2202	Merops family S66 LD-carboxypeptidase	SGGBAA2069_c21660	microcin immunity protein MccF	SMA_2094	Muramoyltetrapeptide carboxypeptidase	SGPB_1932	Merops family S66 LD-carboxypeptidase
GALLO_2172	endopeptidase	SGGB_2204	putative endopeptidase	SGGBAA2069_c21680	putative endopeptidase	SMA_2096	Neutral endopeptidase O	SGPB_1933	putative endopeptidase
GALLO_2173	oxidoreductase	SGGB_2205	NADP or NAD utilising oxidoreductase	SGGBAA2069_c21690	putative oxidoreductase	SMA_2097	Predicted dehydrogenase and related protein	SGPB_1934	NADP or NAD utilizing oxidoreductase
GALLO_2174	Trehalose-6-phosphate hydrolase	SGGB_2206	trehalose-6-phosphate hydrolase	SGGBAA2069_c21710	trehalose-6-phosphate hydrolase	SMA_2099	Trehalose-6-phosphate hydrolase	SGPB_1935	trehalose-6-phosphate hydrolase
GALLO_2181	Holliday junction DNA helicase RuvB	SGGB_2213	holliday junction DNA helicase	SGGBAA2069_c21780	Holliday junction DNA helicase RuvB	SMA_2101	Holliday junction DNA helicase RuvB	SGPB_1939	holliday junction DNA helicase
GALLO_2182	anaerobic ribonucleoside-triphosphate reductase activating protein	SGGB_2214	anaerobic ribonucleoside-triphosphate reductase activating protein	SGGBAA2069_c21790	anaerobic ribonucleoside-triphosphate reductase activating protein	SMA_2102	Ribonucleotide reductase of class III (anaerobic), activating protein	SGPB_1940	anaerobic ribonucleoside-triphosphate reductase activating protein
GALLO_2183	acetyltransferase, GNAT family	SGGB_2215	GNAT family acetyltransferase	SGGBAA2069_c21800	GNAT family acetyltransferase	SMA_2103	Acetyltransferase	SGPB_1941	GNAT family acetyltransferase
GALLO_2184	hypothetical protein	SGGB_2216	conserved hypothetical protein	SGGBAA2069_c21810	hypothetical protein	SMA_2104	Hypothetical protein	SGPB_1942	hypothetical protein
GALLO_2185	anaerobic ribonucleoside-triphosphate reductase	SGGB_2217	ribonucleoside-triphosphate reductase	SGGBAA2069_c21820	anaerobic ribonucleoside triphosphate reductase	SMA_2105	Ribonucleotide reductase of class III (anaerobic), large subunit	SGPB_1943	ribonucleoside-triphosphate reductase
GALLO_2187	hypothetical protein	SGGB_2219	conserved hypothetical protein	SGGBAA2069_c21840	hypothetical protein	SMA_2108	Hypothetical protein	SGPB_1946	hypothetical protein
GALLO_2188	hypothetical protein	SGGB_2220	putative holliday junction resolvase	SGGBAA2069_c21850	putative holliday junction resolvase	SMA_2109	putative Holliday junction resolvase	SGPB_1947	putative holliday junction resolvase
GALLO_2189	hypothetical protein	SGGB_2221	conserved hypothetical protein	SGGBAA2069_c21860	hypothetical protein	SMA_2110	Hypothetical protein possible functionally linked with Alanyl-tRNA synthetase	SGPB_1948	hypothetical protein
GALLO_2190	ArsC family transcriptional regulator	SGGB_2222	transcriptional regulator	SGGBAA2069_c21880	transcriptional regulator Spx	SMA_2111	Transcriptional regulator SpxA2	SGPB_1949	ArsR family transcriptional regulator
GALLO_2191	recombination protein A	SGGB_2223	recombination protein	SGGBAA2069_c21890	recombinase A	SMA_2112	RecA protein	SGPB_1950	recombination protein
GALLO_2192	competence-damage inducible protein	SGGB_2224	competence/damage-inducible protein	SGGBAA2069_c21900	putative competence-damage inducible protein	SMA_2113	Competence/damage-inducible protein CinA	SGPB_1951	competence/damage-inducible protein
GALLO_2196	transcriptional regulator	SGGB_2229	putative DNA-binding protein	SGGBAA2069_c21940	HTH-type transcriptional regulator rgg	SMA_2119	Hypothetical protein	SGPB_1956	putative DNA-binding protein
GALLO_2197	Holliday junction DNA helicase	SGGB_2230	holliday junction DNA helicase	SGGBAA2069_c21950	Holliday junction ATP-dependent DNA helicase ruvA	SMA_2120	Holliday junction DNA helicase RuvA	SGPB_1957	holliday junction DNA helicase
GALLO_2198	DNA mismatch repair protein mutL	SGGB_2231	DNA mismatch repair protein	SGGBAA2069_c21960	DNA mismatch repair protein mutL	SMA_2121	DNA mismatch repair protein MutL	SGPB_1958	DNA mismatch repair protein
GALLO_2199	DNA Mismatch repair ATPase (MutS family)	SGGB_2232	DNA mismatch repair protein	SGGBAA2069_c21970	DNA mismatch repair protein mutS	SMA_2122	DNA mismatch repair protein MutS	SGPB_1959	DNA mismatch repair protein
GALLO_2200	hypothetical protein	SGGB_2233	conserved hypothetical protein	SGGBAA2069_c21980	hypothetical protein	SMA_2123	Hypothetical protein	SGPB_1960	hypothetical protein
GALLO_2201	arginine repressor ArgR	SGGB_2234	transcriptional regulator of arginine metabolism	SGGBAA2069_c21990	arginine repressor	SMA_2124	Arginine repressor ArgR, putative	SGPB_1961	transcriptional regulator of arginine metabolism
GALLO_2202	arginyl-tRNA synthetase	SGGB_2235	arginyl-tRNA synthetase	SGGBAA2069_c22000	Arginyl-tRNA synthetase	SMA_2125	Arginyl-tRNA synthetase	SGPB_1962	arginyl-tRNA synthetase
GALLO_2203	bacteriocin	SGGB_2236	enterocin A Immunity protein	SGGBAA2069_c22010	putative bacteriocin	SMA_2126	Hypothetical protein	SGPB_1963	enterocin A Immunity protein
GALLO_2205	hypothetical protein	SGGB_2238	predicted membrane protein	SGGBAA2069_c22030	hypothetical protein	SMA_2128	Transporter	SGPB_1966	hypothetical protein
GALLO_2206	hypothetical protein	SGGB_2239	predicted membrane protein	SGGBAA2069_c22040	hypothetical protein	SMA_2129	Integral membrane protein	SGPB_1967	hypothetical protein
GALLO_2207	aspartyl-tRNA synthetase	SGGB_2240	aspartyl-tRNA synthetase	SGGBAA2069_c22050	Aspartyl-tRNA synthetase	SMA_2130	Aspartyl-tRNA synthetase	SGPB_1968	aspartyl-tRNA synthetase
GALLO_2209	histidyl-tRNA synthetase	SGGB_2242	histidyl-tRNA synthetase	SGGBAA2069_c22070	HTH-type transcriptional regulator	SMA_2131	Histidyl-tRNA synthetase	SGPB_1970	histidyl-tRNA synthetase
GALLO_2210	Ribosomal protein L32	SGGB_2243	50S ribosomal protein L32	SGGBAA2069_c22080	50S ribosomal protein L32	SMA_2134	LSU ribosomal protein L32p	SGPB_1971	50S ribosomal protein L32
GALLO_2211	Ribosomal protein L33	SGGB_2244	50S ribosomal protein L33	SGGBAA2069_c22090	50S ribosomal protein L33	SMA_2135	LSU ribosomal protein L33p	SGPB_1972	50S ribosomal protein L33
GALLO_2217	hypothetical protein	SGGB_2251	conserved hypothetical protein	SGGBAA2069_c22630	hypothetical protein	SMA_0983	Hypothetical protein	SGPB_1978	hypothetical protein
GALLO_2218	FtsK/SpoIIIE family protein	SGGB_2252	FtsK/SpoIIIE family protein	SGGBAA2069_c22640	FtsK/SpoIIIE family protein	SMA_0984	FtsK/SpoIIIE family	SGPB_1979	FtsK/SpoIIIE family protein
GALLO_2220	plasmid replication protein	SGGB_2254	plasmid replication protein	SGGBAA2069_c22660	Plasmid replication protein	SMA_0986	Replication protein RepB	SGPB_1981	plasmid replication protein
GALLO_2226	PadR family transcriptional regulator	SGGB_2259	PadR family transcriptional regulator, regulatory protein	SGGBAA2069_c22720	PadR family transcriptional regulator	SMA_2145	Transcriptional regulator, PadR family	SGPB_1985	PadR family transcriptional regulator, regulatory protein
GALLO_2228	hypothetical protein	SGGB_2261	signal peptide containing protein	SGGBAA2069_c22740	hypothetical protein	SMA_2147	Hypothetical membrane associated protein	SGPB_1987	signal peptide containing protein
GALLO_2229	hypothetical protein	SGGB_2262	predicted membrane protein	SGGBAA2069_c22750	hypothetical protein	SMA_2148	Hypothetical protein	SGPB_1988	hypothetical protein
GALLO_2230	hypothetical protein	SGGB_2263	cell wall surface protein	SGGBAA2069_c22760	putative phage infection protein	SMA_2149	Phage infection protein	SGPB_1989	cell wall surface protein
GALLO_2231	TetR family transcriptional regulator	SGGB_2264	TetR family transcriptional regulator	SGGBAA2069_c22770	TetR/AcrR family transcriptional regulator	SMA_2150	Transcriptional regulator, TetR family	SGPB_1990	TetR family transcriptional regulator
GALLO_2232	Ribosomal protein S4	SGGB_2265	30S ribosomal protein S4	SGGBAA2069_c22780	30S ribosomal protein S4	SMA_2151	SSU ribosomal protein S4p (S9e)	SGPB_1991	30S ribosomal protein S4
GALLO_2233	hypothetical protein	SGGB_2266	conserved hypothetical protein	SGGBAA2069_c22790	hypothetical protein	SMA_2152	Hypothetical protein	SGPB_1992	hypothetical protein
GALLO_2234	replicative DNA helicase DnaC	SGGB_2267	replicative DNA helicase	SGGBAA2069_c22800	replicative DNA helicase	SMA_2153	Replicative DNA helicase	SGPB_1993	replicative DNA helicase
GALLO_2235	Ribosomal protein L9	SGGB_2268	50S ribosomal protein L9	SGGBAA2069_c22810	50S ribosomal protein L9	SMA_2154	LSU ribosomal protein L9p	SGPB_1994	50S ribosomal protein L9
GALLO_2236	hypothetical protein	SGGB_2269	phosphoesterase DHH family protein	SGGBAA2069_c22820	DHH subfamily 1 protein	SMA_2155	Phosphoesterase, DHH family protein	SGPB_1995	phosphoesterase DHH family protein
GALLO_2237	tRNA uridine 5-carboxymethylaminomethyl modification enzyme	SGGB_2270	glucose inhibited division protein A	SGGBAA2069_c22830	tRNA uridine 5-carboxymethylaminomethyl modification enzyme	SMA_2156	tRNA uridine 5-carboxymethylaminomethyl modification enzyme GidA	SGPB_1996	glucose inhibited division protein A
GALLO_2239	tRNA (5-methylaminomethyl-2-thiouridylate)-methyltransferase	SGGB_2272	tRNA (5-methylaminomethyl-2-thiouridylate)-methyltransferase	SGGBAA2069_c22850	tRNA-specific 2-thiouridylase MnmA	SMA_2157	tRNA(5-methylaminomethyl-2-thiouridylate)-methyl transferase	SGPB_1998	tRNA (5-methylaminomethyl-2-thiouridylate)-methyltransferase
GALLO_2240	L-serine dehydratase, iron-sulfur-dependent, beta subunit	SGGB_2273	L-serine dehydratase beta subunit	SGGBAA2069_c22860	L-serine dehydratase	SMA_2158	L-serine dehydratase, beta subunit	SGPB_1999	L-serine dehydratase beta subunit
GALLO_2241	L-serine dehydratase, iron-sulfur-dependent, alpha subunit	SGGB_2274	L-serine dehydratase alpha subunit	SGGBAA2069_c22870	L-serinedehydratase alpha subunit	SMA_2159	L-serine dehydratase, alpha subunit	SGPB_2000	L-serine dehydratase alpha subunit
GALLO_2242	HAD-superfamily hydrolase / phosphatase	SGGB_2275	phosphoglycolate phosphatase	SGGBAA2069_c22880	phosphoglycolate phosphatase	SMA_2160	Phosphoglycolate phosphatase	SGPB_2001	phosphoglycolate phosphatase
GALLO_2243	Transglycosylase-like domain protein	SGGB_2276	transglycosylase-like extracellular protein	SGGBAA2069_c22890	putative immunodominant antigen A	SMA_2161	Immunodominant antigen A	SGPB_2002	transglycosylase-like protein
GALLO_2244	hypothetical protein	SGGB_2277	LysM domain containing extracellular protein	SGGBAA2069_c22900	putative peptidoglycan-binding domain-containing protein 3	SMA_2162	Aggregation promoting factor	SGPB_2003	LysM domain containing extracellular protein
GALLO_2245	ABC transporter permease	SGGB_2278	cobalt/nickel transport system permease protein	SGGBAA2069_c22910	cobalt import ATP-binding/permease	SMA_2163	ABC transporter permease	SGPB_2004	cobalt/nickel transport system permease
GALLO_2246	ABC transporter ATP-binding protein	SGGB_2279	cobalt/nickel transport system ATP-binding protein	SGGBAA2069_c22920	Cobalt import ATP-binding protein cbiO 1	SMA_2164	ABC transporter ATP-binding protein	SGPB_2005	cobalt/nickel transport system ATP-binding protein
GALLO_2247	ABC transporter ATP-binding protein	SGGB_2280	cobalt/nickel transport system ATP-binding protein	SGGBAA2069_c22930	Cobalt import ATP-binding protein cbiO 2	SMA_2165	ABC transporter ATP-binding protein	SGPB_2006	cobalt/nickel transport system ATP-binding protein
GALLO_2248	CDP-diacylglycerol--glycerol-3-phosphate 3-phosphatidyltransferase	SGGB_2281	CDP-diacylglycerol--glycerol-3-phosphate 3-phosphatidyltransferase	SGGBAA2069_c22940	CDP-diacylglycerol--glycerol-3-phosphate 3-phosphatidyltransferase	SMA_2166	CDP-diacylglycerol--glycerol-3-phosphate3-phosph atidyltransferase	SGPB_2007	CDP-diacylglycerol--glycerol-3-phosphate 3-phosphatidyltransferase
GALLO_2249	membrane associated protein	SGGB_2282	predicted membrane protein	SGGBAA2069_c22950	hypothetical protein	SMA_2167	Transcriptional regulator in cluster with unspecified monosaccharide ABC transport system	SGPB_2008	hypothetical protein
GALLO_2250	Peptidase, M16 family	SGGB_2283	insulinase, M16 family peptidase	SGGBAA2069_c22960	protease	SMA_2168	Peptidase, M16 family	SGPB_2009	insulinase, M16 family peptidase
GALLO_2251	hypothetical protein	SGGB_2284	M16 family peptidase	SGGBAA2069_c22970	peptidase M16 inactive domain	SMA_2169	Zinc protease	SGPB_2010	M16 family peptidase
GALLO_2252	hypothetical protein	SGGB_2285	conserved hypothetical protein	SGGBAA2069_c22980	hypothetical protein	SMA_2180	Hypothetical protein	SGPB_2016	hypothetical protein
GALLO_2253	recombination protein RecF	SGGB_2286	DNA replication and repair protein	SGGBAA2069_c22990	DNA replication and repair protein recF	SMA_2181	DNA recombination and repair protein RecF	SGPB_2017	DNA replication and repair protein
GALLO_2254	sugar transport protein	SGGB_2287	glucose uptake protein	SGGBAA2069_c23000	putative glucose uptake protein	SMA_2182	putative sugar uptake protein	SGPB_2018	glucose uptake protein
GALLO_2255	inosine-monophosphate dehydrogenase	SGGB_2288	IMP dehydrogenase	SGGBAA2069_c23010	inosine 5'-monophosphate dehydrogenase	SMA_2183	Inosine-5'-monophosphate dehydrogenase	SGPB_2019	IMP dehydrogenase
GALLO_2256	tryptophanyl-tRNA synthetase	SGGB_2289	tryptophanyl-tRNA synthetase	SGGBAA2069_c23020	tryptophanyl-tRNA synthetase II	SMA_2184	Tryptophanyl-tRNA synthetase	SGPB_2020	tryptophanyl-tRNA synthetase
GALLO_2257	hypothetical protein	SGGB_2290	predicted membrane protein	SGGBAA2069_c23030	hypothetical protein	SMA_2185	Hypothetical protein	SGPB_2021	hypothetical protein
GALLO_2258	ABC transporter ATP-binding protein	SGGB_2291	ABC transporter, ATP-binding protein	SGGBAA2069_c23040	ABC transporter ATP-binding protein	SMA_2186	ABC transporter ATP-binding protein	SGPB_2022	ABC transporter ATP-binding protein
GALLO_2259	ABC transporter permease	SGGB_2292	ABC transport system permease protein	SGGBAA2069_c23050	ABC transporter membrane protein	SMA_2187	ABC transporter, permease protein	SGPB_2023	ABC transporter permease
GALLO_2260	hypothetical protein	SGGB_2293	predicted SPOUT methyltransferase	SGGBAA2069_c23070	alpha/beta knot family protein	SMA_2190	LSU m3Psi methyltransferase RlmH	SGPB_2024	putative SPOUT methyltransferase
GALLO_2261	exported serine protease	SGGB_2294	endopeptidase	SGGBAA2069_c23080	endopeptidase DegP	SMA_2191	Serine protease, DegP/HtrA, do-like	SGPB_2025	endopeptidase
GALLO_2262	Chromosome partitioning protein, ParB family	SGGB_2295	chromosome partitioning protein	SGGBAA2069_c23090	putative chromosome-partitioning protein parB	SMA_2192	Chromosome (plasmid) partitioning protein ParB	SGPB_2026	chromosome partitioning protein
