# Supplementary material for: Comparative genomics of the dairy isolate Streptococcus macedonicus ACA-DC 198 against related members of the Streptococcus bovis/Streptococcus equinus complex
Source: BMC Genomics. 2014 Apr 8;15:272. doi: 10.1186/1471-2164-15-272 (PMC4051162; doi:10.1186/1471-2164-15-272)
Supplement: Additional file 3: Table S2 — Core genome analysis among Streptococcus gallolyticus ATCC 43143, Streptococcus infantarius CJ18, Streptococcus macedonicus ACA-DC 198 and Streptococcus pasteurianus ATCC 43144 calculated using the EDGAR software. In this analysis S. gallolyticus ATCC 43143 was selected as a representative of the S. gallolyticus species, since it has the longest genome size among the three sequenced strains. [file 1471-2164-15-272-S3.XLS]

## Sheet: coregenes
Table S2. Core genome analysis among Streptococcus gallolyticus ATCC 43143, Streptococcus infantarius CJ18, Streptococcus macedonicus ACA-DC 198 and Streptococcus pasteurianus ATCC 43144 calculated using the EDGAR software
Streptococcus gallolyticus subsp. gallolyticus ATCC 43143		Streptococcus infantarius CJ18		Streptococcus macedonicus ACA-DC 198		Streptococcus pasteurianus ATCC 43144
locus_tag	annotated function	locus_tag	annotated function	locus_tag	annotated function	locus_tag	annotated function
SGGB_0001	chromosomal replication initiator protein	Sinf_0001	Chromosomal replication initiator protein DnaA	SMA_0001	Replication initiation protein DnaA	SGPB_0001	chromosomal replication initiator protein
SGGB_0002	DNA polymerase III subunit beta	Sinf_0002	DNA polymerase III (beta subunit)	SMA_0002	DNA polymerase III beta subunit	SGPB_0002	DNA polymerase III subunit beta
SGGB_0003	diacylglycerol kinase family protein	Sinf_0004	diacylglycerol kinase	SMA_0003	Transcription regulator [contains diacylglycerol kinase catalytic domain]	SGPB_0003	diacylglycerol kinase family protein
SGGB_0004	conserved hypothetical protein	Sinf_0005	hypothetical protein	SMA_0004	Hypothetical protein	SGPB_0004	hypothetical protein
SGGB_0005	putative GTPase	Sinf_0006	GTP-dependent nucleic acid-binding protein EngD	SMA_0005	GTP-binding and nucleic acid-binding protein YchF	SGPB_0005	putative GTPase
SGGB_0006	peptidyl-tRNA hydrolase	Sinf_0007	peptidyl-tRNA hydrolase	SMA_0006	Peptidyl-tRNA hydrolase	SGPB_0006	peptidyl-tRNA hydrolase
SGGB_0009	S4 RNA-binding domain-containing protein	Sinf_0010	S4-domain-containing heat shock protein	SMA_0009	S4-domain-containing heat shock protein	SGPB_0011	S4 RNA-binding domain-containing protein
SGGB_0010	cell division protein DivIC	Sinf_0011	cell-division initiation protein DivIC	SMA_0010	Cell division protein DivIC	SGPB_0012	cell division protein DivIC
SGGB_0011	putative extracellular protein	Sinf_0012	hypothetical protein	SMA_0011	Hypothetical protein	SGPB_0013	hypothetical protein
SGGB_0012	beta-lactamase	Sinf_0013	Beta-lactamase class A	SMA_0012	Hypothetical protein	SGPB_0014	beta-lactamase
SGGB_0013	tRNA(Ile)-lysidine synthase	Sinf_0014	tRNA(Ile)-lysidine synthetase	SMA_0013	tRNA(Ile)-lysidine synthase	SGPB_0015	tRNA(Ile)-lysidine synthase
SGGB_0014	hypoxanthine phosphoribosyltransferase	Sinf_0015	hypoxanthine-guanine phosphoribosyltransferase	SMA_0014	Hypoxanthine-guanine phosphoribosyltransferase	SGPB_0016	hypoxanthine phosphoribosyltransferase
SGGB_0015	cell division protease	Sinf_0016	cell-division protein FtsH	SMA_0015	ATP-dependent zinc metalloprotease FtsH	SGPB_0017	cell division protease
SGGB_0016	rod shape-determining protein	Sinf_0017	cell shape-determining protein MreC	SMA_0020	Rod shape-determining protein MreC	SGPB_0019	rod shape-determining protein
SGGB_0017	rod shape-determining protein	Sinf_0018	cell shape-determining protein MreD	SMA_0021	Rod shape-determining protein MreD	SGPB_0020	rod shape-determining protein
SGGB_0018	extracellular peptidoglycan hydrolase	Sinf_0019	glucan-binding protein	SMA_0022	Secreted antigen GbpB/SagA/PcsB, putative peptidoglycan hydrolase	SGPB_0021	extracellular peptidoglycan hydrolase
SGGB_0019	ribose-phosphate pyrophosphokinase	Sinf_0021	phosphoribosylpyrophosphate synthetase	SMA_0023	Ribose-phosphate pyrophosphokinase 1	SGPB_0022	ribose-phosphate pyrophosphokinase
SGGB_0020	aminotransferase	Sinf_0022	aminotransferase	SMA_0024	Aromatic amino acid aminotransferase gamma	SGPB_0023	aminotransferase
SGGB_0021	DNA repair protein	Sinf_0023	DNA repair and homologous recombination RecO	SMA_0025	DNA recombination and repair protein RecO	SGPB_0024	DNA repair protein
SGGB_0023	acyl carrier protein	Sinf_0025	acyl carrier protein	SMA_0027	Acyl carrier protein	SGPB_0026	acyl carrier protein
SGGB_0024	phosphoribosylaminoimidazole-succinocarboxamidesynthase	Sinf_0026	phosphoribosylaminoimidazolesuccinocarboxamidesynthetase	SMA_0028	Phosphoribosylaminoimidazole-succinocarboxamidesynthase	SGPB_0027	phosphoribosylaminoimidazole-succinocarboxamidesynthase
SGGB_0025	phosphoribosylformylglycinamidine synthase	Sinf_0027	phosphoribosylformylglycinamidine synthetase	SMA_0029	Phosphoribosylformylglycinamidine synthase	SGPB_0028	phosphoribosylformylglycinamidine synthase
SGGB_0026	amidophosphoribosyltransferase	Sinf_0028	glutaminephosphoribosylpyrophosphateamidotransferase	SMA_0030	Amidophosphoribosyltransferase	SGPB_0029	amidophosphoribosyltransferase
SGGB_0027	phosphoribosylformylglycinamidine cyclo-ligase	Sinf_0030	phosphoribosylaminoimidazole synthetase	SMA_0031	Phosphoribosylformylglycinamidine cyclo-ligase	SGPB_0030	phosphoribosylformylglycinamidine cyclo-ligase
SGGB_0028	phosphoribosylglycinamide formyltransferase 1	Sinf_0031	phosphoribosylglycinamide formyltransferase	SMA_0032	Phosphoribosylglycinamide formyltransferase	SGPB_0031	phosphoribosylglycinamide formyltransferase 1
SGGB_0030	bifunctional phosphoribosylaminoimidazolecarboxamide formyltransferase / IMP cyclohydrolase	Sinf_0032	bifunctional purine biosynthesis protein PurH	SMA_0034	IMPcyclohydrolase/Phosphoribosylaminoimidazoleca rboxamideformyltransferase	SGPB_0032	bifunctionalphosphoribosylaminoimidazolecarboxamide formyltransferase/IMP cyclohydrolase
SGGB_0031	phosphoribosylamine--glycine ligase	Sinf_0033	phosphoribosylglycinamide synthetase	SMA_0106	Phosphoribosylamine--glycine ligase	SGPB_0033	phosphoribosylamine--glycine ligase
SGGB_0032	conserved hypothetical protein	Sinf_0034	Purine nucleoside phosphorylase	SMA_0107	Hypothetical protein	SGPB_0034	hypothetical protein
SGGB_0033	5-(carboxyamino)imidazole ribonucleotide mutase	Sinf_0035	phosphoribosylaminoimidazole carboxylase I	SMA_0108	Phosphoribosylaminoimidazole carboxylase catalytic subunit	SGPB_0035	5-(carboxyamino)imidazole ribonucleotide mutase
SGGB_0034	5-(carboxyamino)imidazole ribonucleotide synthase	Sinf_0036	phosphoribosylaminoimidazole carboxylase II	SMA_0109	Phosphoribosylaminoimidazole carboxylase ATPase subunit	SGPB_0036	5-(carboxyamino)imidazole ribonucleotide synthase
SGGB_0036	adenylosuccinate lyase	Sinf_0037	adenylosuccinate lyase	SMA_0111	Adenylosuccinate lyase	SGPB_0038	adenylosuccinate lyase
SGGB_0037	putative transcriptional regulator	Sinf_0038	transcriptional regulator, Cro/CI family	SMA_0105	Transcriptional regulator	SGPB_0039	putative transcriptional regulator
SGGB_0038	protein-tyrosine phosphatase	Sinf_0040	Low molecular weight protein tyrosinephosphatase	SMA_0037	Low molecular weight protein tyrosine phosphatase	SGPB_0040	protein-tyrosine phosphatase
SGGB_0039	signal peptide containing membrane protein	Sinf_0041	hypothetical protein	SMA_0038	MORN motif family protein	SGPB_0041	signal peptide containing membrane protein
SGGB_0040	membrane associated acyltransferase	Sinf_0042	acyltransferase family	SMA_0039	Acyltransferase family	SGPB_0042	membrane associated acyltransferase
SGGB_0041	threonine synthase	Sinf_0043	threonine synthase	SMA_0041	Threonine synthase	SGPB_0043	threonine synthase
SGGB_0042	Multi Antimicrobial Extrusion (MATE) family transporter	Sinf_0044	MATE family multidrug efflux pump	SMA_0042	Multi antimicrobial extrusion (MATE) family transporter	SGPB_0044	multi Antimicrobial Extrusion (MATE) family transporter
SGGB_0049	30S ribosomal protein S10	Sinf_0045	ribosomal protein S10	SMA_0049	SSU ribosomal protein S10p (S20e)	SGPB_0047	30S ribosomal protein S10
SGGB_0050	50S ribosomal protein L3	Sinf_0046	ribosomal protein L3	SMA_0050	LSU ribosomal protein L3p (L3e)	SGPB_0048	50S ribosomal protein L3
SGGB_0051	50S ribosomal protein L4	Sinf_0047	ribosomal protein L4	SMA_0051	LSU ribosomal protein L4p (L1e)	SGPB_0049	50S ribosomal protein L4
SGGB_0052	50S ribosomal protein L23	Sinf_0048	ribosomal protein L23	SMA_0052	LSU ribosomal protein L23p (L23Ae)	SGPB_0050	50S ribosomal protein L23
SGGB_0053	50S ribosomal protein L2	Sinf_0049	ribosomal protein L2	SMA_0053	LSU ribosomal protein L2p (L8e)	SGPB_0051	50S ribosomal protein L2
SGGB_0054	30S ribosomal protein S19	Sinf_0050	ribosomal protein S19	SMA_0054	SSU ribosomal protein S19p (S15e)	SGPB_0052	30S ribosomal protein S19
SGGB_0055	50S ribosomal protein L22	Sinf_0051	ribosomal protein L22	SMA_0055	LSU ribosomal protein L22p (L17e)	SGPB_0053	50S ribosomal protein L22
SGGB_0056	30S ribosomal protein S3	Sinf_0052	ribosomal protein S3	SMA_0056	SSU ribosomal protein S3p (S3e)	SGPB_0054	30S ribosomal protein S3
SGGB_0057	50S ribosomal protein L16	Sinf_0053	ribosomal protein L16	SMA_0057	LSU ribosomal protein L16p (L10e)	SGPB_0055	50S ribosomal protein L16
SGGB_0058	50S ribosomal protein L29	Sinf_0054	ribosomal protein L29	SMA_0058	LSU ribosomal protein L29p (L35e)	SGPB_0056	50S ribosomal protein L29
SGGB_0059	30S ribosomal protein S17	Sinf_0055	ribosomal protein S17	SMA_0059	SSU ribosomal protein S17p (S11e)	SGPB_0057	30S ribosomal protein S17
SGGB_0060	50S ribosomal protein L14	Sinf_0056	ribosomal protein L14	SMA_0060	LSU ribosomal protein L14p (L23e)	SGPB_0058	50S ribosomal protein L14
SGGB_0061	50S ribosomal protein L24	Sinf_0057	ribosomal protein L24	SMA_0061	LSU ribosomal protein L24p (L26e)	SGPB_0059	50S ribosomal protein L24
SGGB_0062	50S ribosomal protein L5	Sinf_0058	ribosomal protein L5	SMA_0062	LSU ribosomal protein L5p (L11e)	SGPB_0060	50S ribosomal protein L5
SGGB_0063	30S ribosomal protein S14	Sinf_0059	ribosomal protein S14	SMA_0063	SSU ribosomal protein S14p (S29e) Zinc-dependent	SGPB_0061	30S ribosomal protein S14
SGGB_0064	30S ribosomal protein S8	Sinf_0060	ribosomal protein S8	SMA_0064	SSU ribosomal protein S8p (S15Ae)	SGPB_0062	30S ribosomal protein S8
SGGB_0065	50S ribosomal protein L6	Sinf_0061	ribosomal protein L6	SMA_0065	LSU ribosomal protein L6p (L9e)	SGPB_0063	50S ribosomal protein L6
SGGB_0066	50S ribosomal protein L18	Sinf_0062	ribosomal protein L18	SMA_0066	LSU ribosomal protein L18p (L5e)	SGPB_0064	50S ribosomal protein L18
SGGB_0067	30S ribosomal protein S5	Sinf_0063	ribosomal protein S5	SMA_0067	SSU ribosomal protein S5p (S2e)	SGPB_0065	30S ribosomal protein S5
SGGB_0068	50S ribosomal protein L30	Sinf_0064	ribosomal protein L30	SMA_0068	LSU ribosomal protein L30p (L7e)	SGPB_0066	50S ribosomal protein L30
SGGB_0069	50S ribosomal protein L15	Sinf_0065	ribosomal protein L15	SMA_0069	LSU ribosomal protein L15p (L27Ae)	SGPB_0067	50S ribosomal protein L15
SGGB_0070	preprotein translocase SecY subunit	Sinf_0066	preprotein translocase, SecY subunit	SMA_0070	Preprotein translocase SecY subunit	SGPB_0068	preprotein translocase subunit SecY
SGGB_0071	adenylate kinase	Sinf_0067	adenylate kinase	SMA_0071	Adenylate kinase	SGPB_0069	adenylate kinase
SGGB_0072	translation initiation factor IF-1	Sinf_0068	translation initiation factor IF-1	SMA_0072	Translation initiation factor 1	SGPB_0070	translation initiation factor IF-1
SGGB_0073	50S ribosomal protein L36	Sinf_0069	ribosomal protein L36	SMA_0073	LSU ribosomal protein L36p	SGPB_0071	50S ribosomal protein L36
SGGB_0074	30S ribosomal protein S13	Sinf_0070	ribosomal protein S13	SMA_0074	SSU ribosomal protein S13p (S18e)	SGPB_0072	30S ribosomal protein S13
SGGB_0075	30S ribosomal protein S11	Sinf_0071	ribosomal protein S11	SMA_0075	SSU ribosomal protein S11p (S14e)	SGPB_0073	30S ribosomal protein S11
SGGB_0076	DNA-directed RNA polymerase subunit alpha	Sinf_0072	RNA polymerase (alpha subunit)	SMA_0076	DNA-directed RNA polymerase alpha subunit	SGPB_0074	DNA-directed RNA polymerase subunit alpha
SGGB_0077	50S ribosomal protein L17	Sinf_0073	ribosomal protein L17	SMA_0077	LSU ribosomal protein L17p	SGPB_0075	50S ribosomal protein L17
SGGB_0078	4-diphosphocytidyl-2-C-methyl-D-erythritol kinase	Sinf_0075	4-diphosphocytidyl-2-C-methyl-D- erythritolkinase	SMA_0083	4-diphosphocytidyl-2-C-methyl-D-erythritolkinase	SGPB_0077	4-diphosphocytidyl-2-C-methyl-D-erythritol kinase
SGGB_0079	MarR family transcriptional regulator	Sinf_0076	adc operon repressor AdcR	SMA_0084	Transcriptional repressor AdcR for Zn(2+)-responsive expression	SGPB_0078	MarR family transcriptional regulator
SGGB_0080	zinc transport system ATP-binding protein	Sinf_0077	cation ABC transporter, ATP-binding protein	SMA_0085	Zinc ABC transporter, ATP-binding protein AdcC	SGPB_0079	zinc transport system ATP-binding protein
SGGB_0081	zinc transport system permease protein	Sinf_0078	cation ABC transporter (permease)	SMA_0086	Zinc ABC transporter, inner membrane permease protein AdcB	SGPB_0080	zinc transport system permease
SGGB_0082	tyrosyl-tRNA synthetase	Sinf_0092	tyrosyl-tRNA synthetase	SMA_0087	Tyrosyl-tRNA synthetase	SGPB_0081	tyrosyl-tRNA synthetase
SGGB_0083	penicillin binding protein 1B	Sinf_0093	transglycosylase, penicillin-binding protein	SMA_0088	Multimodular transpeptidase-transglycosylase	SGPB_0082	penicillin binding protein 1B
SGGB_0084	DNA-directed RNA polymerase subunit beta	Sinf_0094	DNA-directed RNA polymerase beta subunit	SMA_0089	DNA-directed RNA polymerase beta subunit	SGPB_0083	DNA-directed RNA polymerase subunit beta
SGGB_0085	DNA-directed RNA polymerase subunit beta'	Sinf_0095	RNA polymerase (beta' subunit)	SMA_0090	DNA-directed RNA polymerase beta' subunit	SGPB_0084	DNA-directed RNA polymerase subunit beta'
SGGB_0086	conserved hypothetical protein	Sinf_0096	hypothetical protein	SMA_0091	DNA binding protein	SGPB_0085	hypothetical protein
SGGB_0087	competence pseudopilus, ABC transporter subunit, ATP-binding protein ComGA	Sinf_0097	competence protein CglA	SMA_0092	Late competence protein ComGA, access of DNA to ComEA	SGPB_0086	competence pseudopilus ABC transporter subunit ATP-binding protein ComGA
SGGB_0088	competence pseudopilus, ABC transporter subunit ComGB	Sinf_0098	competence protein ComGB	SMA_0093	Late competence protein ComGB, access of DNA to ComEA	SGPB_0087	competence pseudopilus ABC transporter subunit ComGB
SGGB_0089	exogenous DNA-binding protein ComGC	Sinf_0099	competence protein ComGC	SMA_0094	Late competence protein ComGC, access of DNA to ComEA	SGPB_0088	exogenous DNA-binding protein ComGC
SGGB_0090	exogenous DNA-binding protein ComGD	Sinf_0100	competence protein	SMA_0095	Late competence protein ComGD, access of DNA to ComEA	SGPB_0089	exogenous DNA-binding protein ComGD
SGGB_0091	competence pseudopilins ComGE	Sinf_0101	Type II secretory pathway pseudopilin	SMA_0096	Late competence protein ComGE	SGPB_0090	competence pseudopilins ComGE
SGGB_0092	competence protein ComGF	Sinf_0102	Competence protein ComGF	SMA_0097	Late competence protein ComGF, access of DNA to ComEA	SGPB_0091	competence protein ComGF
SGGB_0093	competence protein ComGG	Sinf_0103	Late competence protein ComGG	SMA_0098	Late competence protein ComGG	SGPB_0092	competence protein ComGG
SGGB_0094	adenine-specific DNA-methyltransferase	Sinf_0104	Adenine-specific DNA methylase	SMA_0099	Adenine-specific methyltransferase	SGPB_0093	adenine-specific DNA-methyltransferase
SGGB_0095	acetate kinase	Sinf_0105	acetate kinase	SMA_0100	Acetate kinase	SGPB_0094	acetate kinase
SGGB_0096	putative transcriptional regulator	Sinf_0106	transcription regulator	SMA_0101	Transcriptional regulator, Cro/CI family	SGPB_0095	putative transcriptional regulator
SGGB_0098	predicted membrane protein	Sinf_0108	hypothetical protein	SMA_0103	Hypothetical protein	SGPB_0097	hypothetical protein
SGGB_0099	CAAX amino terminal protease family protein	Sinf_0109	CAAX amino terminal protease family	SMA_0104	Membrane-bound protease, CAAX family	SGPB_0098	CAAX amino terminal protease family protein
SGGB_0100	pyrroline-5-carboxylate reductase	Sinf_0110	pyrroline-5-carboxylate reductase	SMA_0112	Pyrroline-5-carboxylate reductase	SGPB_0099	pyrroline-5-carboxylate reductase
SGGB_0101	glutamyl aminopeptidase	Sinf_0111	glutamyl-aminopeptidase	SMA_0113	Glutamyl aminopeptidase	SGPB_0100	glutamyl aminopeptidase
SGGB_0103	thioredoxin	Sinf_0113	thioredoxin H1	SMA_0115	Thioredoxin	SGPB_0103	thioredoxin
SGGB_0104	putative tRNA binding domain-containing protein	Sinf_0114	tRNA binding domain protein	SMA_0116	tRNA binding domain protein	SGPB_0104	putative tRNA binding domain-containing protein
SGGB_0106	single-strand DNA-binding protein	Sinf_0116	single-strand DNA-binding protein	SMA_0118	Single-stranded DNA-binding protein	SGPB_0105	single-strand DNA-binding protein
SGGB_0109	haloacid dehalogenase-like hydrolase	Sinf_0119	HAD-superfamily hydrolase / phosphatase	SMA_0121	Hydrolase, haloacid dehalogenase-like family	SGPB_0106	haloacid dehalogenase-like hydrolase
SGGB_0119	predicted membrane protein	Sinf_0125	PTS associated protein	SMA_0130	PTS system, fructose-and mannose-inducible putative EII component	SGPB_0115	hypothetical protein
SGGB_0121	ABC transport system ATP-binding protein	Sinf_0127	ABC transporter ATP binding protein	SMA_0132	Methionine ABC transporter ATP-binding protein	SGPB_0117	putative ABC transporter ATP-binding protein
SGGB_0122	chaperonin GroES	Sinf_0128	Co-chaperonin GroES (HSP10)	SMA_0133	Heat shock protein 60 family co-chaperone GroES	SGPB_0118	chaperonin GroES
SGGB_0123	chaperonin GroEL	Sinf_0129	Chaperonin GroEL (HSP60 family)	SMA_0134	Heat shock protein 60 family chaperone GroEL	SGPB_0119	chaperonin GroEL
SGGB_0125	signal peptide containing protein	Sinf_0133	hypothetical protein	SMA_0137	Hypothetical protein	SGPB_0121	signal peptide containing protein
SGGB_0126	ribosomal large subunit pseudouridine synthase D	Sinf_0134	ribosomal large subunit pseudo-uridine synthase,RluD subfamily	SMA_0138	Similar to ribosomal large subunit pseudouridine synthase D, Bacillus subtilis YhcT type	SGPB_0122	ribosomal large subunit pseudouridine synthase D
SGGB_0127	conserved hypothetical protein	Sinf_0135	hypothetical protein	SMA_0139	Hypothetical protein	SGPB_0123	hypothetical protein
SGGB_0129	preprotein translocase SecE subunit	Sinf_0137	preprotein translocase, SecE subunit	SMA_0148	Preprotein translocase subunit SecE	SGPB_0125	preprotein translocase subunit SecE
SGGB_0130	transcriptional antiterminator	Sinf_0140	transcription antitermination factor	SMA_0149	Transcription antitermination protein NusG	SGPB_0126	transcriptional antiterminator
SGGB_0132	patatin-like phospholipase	Sinf_0142	hydrolase	SMA_0151	Predicted esterase of the alpha-beta hydrolase superfamily	SGPB_0128	patatin-like phospholipase
SGGB_0134	aldose 1-epimerase	Sinf_0937	Aldose 1-epimerase	SMA_0153	Aldose 1-epimerase	SGPB_0130	aldose 1-epimerase
SGGB_0135	conserved hypothetical protein	Sinf_0145	hypothetical protein	SMA_0154	Hypothetical protein	SGPB_0131	hypothetical protein
SGGB_0186	DNA-dependent ATPase	Sinf_0155	ATPase, AAA family	SMA_0166	Chromosome segregation helicase	SGPB_0132	DNA-dependent ATPase
SGGB_0187	GNAT family acetyltransferase	Sinf_0156	acetyltransferase, GNAT family	SMA_0167	Acetyltransferase, GNAT family	SGPB_0133	GNAT family acetyltransferase
SGGB_0188	conserved hypothetical protein	Sinf_0157	Protein of unknown function (DUF3013)	SMA_0168	Hypothetical protein	SGPB_0134	hypothetical protein
SGGB_0190	ribosomal protein L11 methyltransferase	Sinf_0159	ribosomal protein L11 methyltransferase	SMA_0170	Ribosomal protein L11 methyltransferase	SGPB_0135	50S ribosomal protein L11 methyltransferase
SGGB_0191	16S ribosomal RNA methyltransferase	Sinf_0160	RNA methyltransferase, RsmE family	SMA_0171	Ribosomal RNA small subunit methyltransferase E	SGPB_0136	16S ribosomal RNA methyltransferase
SGGB_0192	lacI family transcriptional regulator	Sinf_0161	transcriptional regulator, LacI family	SMA_0172	Maltose operon transcriptional repressor MalR, LacI family	SGPB_0137	lacI family transcriptional regulator
SGGB_0193	PTS system, glucose-specific IIABC component	Sinf_0162	PTS system, glucose-specific IIABC component	SMA_0173	PTS system, maltose and glucose-specific IIC IIB and IIA components	SGPB_0138	PTS system glucose-specific transporter subunit IIABC
SGGB_0194	endonuclease/exonuclease/phosphatase family protein	Sinf_0163	Metal-dependent hydrolase	SMA_0174	Exodeoxyribonuclease III	SGPB_0139	endonuclease/exonuclease/phosphatase family protein
SGGB_0195	M42 glutamyl aminopeptidase	Sinf_0164	Cellulase M and related protein	SMA_0175	Deblocking aminopeptidase	SGPB_0141	M42 glutamyl aminopeptidase
SGGB_0196	protein involved in ribonucleotide reduction	Sinf_0165	NrdI Flavodoxin like protein	SMA_0176	Ribonucleotide reduction protein NrdI	SGPB_0142	protein involved in ribonucleotide reduction
SGGB_0197	PTS system, cellobiose-specific IIB component	Sinf_0166	PTS system,lactose/cellobiose-specific,EIIBcomponent	SMA_0177	PTS system, cellobiose-specific IIB component	SGPB_0143	PTS system cellobiose-specific transporter subunit IIB
SGGB_0201	GntR family transcriptional regulator	Sinf_0170	transcriptional regulator: GntR family	SMA_0181	Regulatory protein, GntR:Bacterial regulatory protein, GntR	SGPB_0147	GntR family transcriptional regulator
SGGB_0202	mannose-6-phosphate isomerase	Sinf_0171	mannose-6-phosphate isomerase, class I	SMA_0182	Mannose-6-phosphate isomerase (EC 5.3.1.8)	SGPB_0148	mannose-6-phosphate isomerase
SGGB_0212	GntR family transcriptional regulator	Sinf_0175	transcriptional regulator, gntR family	SMA_0189	Transcriptional regulator	SGPB_0155	GntR family transcriptional regulator
SGGB_0213	ROK (Repressor, ORF, Kinase) protein	Sinf_0176	transcriptional regulator	SMA_0190	N-acetylmannosamine kinase	SGPB_0156	ROK protein
SGGB_0216	GTP pyrophosphokinase	Sinf_0177	GTP pyrophosphokinase (stringent response)	SMA_0193	GTP pyrophosphokinase, (p)ppGpp synthetase I	SGPB_0159	GTP pyrophosphokinase
SGGB_0217	D-tyrosyl-tRNA(Tyr) deacylase	Sinf_0178	D-tyrosyl-tRNA(Tyr) deacylase	SMA_0194	D-tyrosyl-tRNA(Tyr) deacylase	SGPB_0160	D-tyrosyl-tRNA(Tyr) deacylase
SGGB_0218	Fis family regulatory protein	Sinf_0179	transcriptional regulator	SMA_0195	Leucine rich protein	SGPB_0161	Fis family regulatory protein
SGGB_0219	maltose/maltodextrin transport system ATP-binding protein	Sinf_0180	multiple sugar-binding ABC transporter, ATP-binding protein	SMA_0196	Multiple sugar ABC transporter, ATP-binding protein	SGPB_0162	maltose/maltodextrin transport system ATP-binding protein
SGGB_0220	DeoR family transcriptional regulator	Sinf_0181	PTS system, lactose-specific, repressor	SMA_0197	Lactose phosphotransferase system repressor	SGPB_0163	DeoR family transcriptional regulator
SGGB_0221	galactose-6-phosphate isomerase	Sinf_0182	galactose-6-phosphate isomerase subunit LacA	SMA_0198	Galactose-6-phosphate isomerase, LacA subunit	SGPB_0164	galactose-6-phosphate isomerase
SGGB_0222	galactose-6-phosphate isomerase	Sinf_0183	galactose-6-phosphate isomerase subunit LacB	SMA_0199	Galactose-6-phosphate isomerase, LacB subunit	SGPB_0165	galactose-6-phosphate isomerase
SGGB_0223	tagatose 6-phosphate kinase	Sinf_0184	tagatose-6-phosphate kinase	SMA_0200	Tagatose-6-phosphate kinase	SGPB_0166	tagatose 6-phosphate kinase
SGGB_0224	tagatose 1,6-diphosphate aldolase	Sinf_0185	tagatose 1,6-diphosphate aldolase	SMA_0201	Tagatose 1,6-diphosphate aldolase	SGPB_0167	tagatose 1,6-diphosphate aldolase
SGGB_0228	aldose 1-epimerase	Sinf_0186	aldose 1-epimerase	SMA_0205	LacX protein, plasmid	SGPB_0171	aldose 1-epimerase
SGGB_0229	transcriptional antiterminator	Sinf_0190	transcriptional antiterminator	SMA_0206	Beta-glucoside bgl operon antiterminator, BglG family	SGPB_0172	transcriptional antiterminator
SGGB_0234	AraC family transcriptional regulator	Sinf_0198	transcription regulator, AraC family	SMA_0215	MSM (multiple sugar metabolism) operon regulatory protein	SGPB_0177	AraC family transcriptional regulator
SGGB_0235	alpha-galactosidase	Sinf_0199	alpha-galactosidase (melibiase)	SMA_0216	Alpha-galactosidase	SGPB_0178	alpha-galactosidase
SGGB_0236	multiple sugar transport system substrate-binding protein	Sinf_0200	multiple sugar-binding ABC transporter, sugar-binding protein MsmE precursor	SMA_0217	Multiple sugar ABC transporter, substrate-binding protein	SGPB_0179	multiple sugar transport system substrate-binding protein
SGGB_0237	multiple sugar transport system permease protein	Sinf_0201	multiple sugar-binding ABC transporter, permease protein MsmF	SMA_0218	Multiple sugar ABC transporter, membrane-spanning permease protein MsmF	SGPB_0180	multiple sugar transport system permease
SGGB_0238	multiple sugar transport system permease protein	Sinf_0202	multiple sugar-binding ABC transporter, permease protein MsmG	SMA_0219	Multiple sugar ABC transporter, membrane-spanning permease protein MsmG	SGPB_0181	multiple sugar transport system permease
SGGB_0239	sucrose phosphorylase	Sinf_0203	sucrose phosphorylase	SMA_0220	Sucrose phosphorylase	SGPB_0182	sucrose phosphorylase
SGGB_0241	LacI family transcriptional regulator	Sinf_0205	galactose repressor	SMA_0222	Galactose operon repressor, GalR-LacI family of transcriptional regulators	SGPB_0184	LacI family transcriptional regulator
SGGB_0242	galactokinase	Sinf_0206	galactokinase	SMA_0223	Galactokinase	SGPB_0185	galactokinase
SGGB_0243	galactose-1-phosphate uridylyltransferase	Sinf_0207	galactose-1-P-uridyl transferase	SMA_0224	Galactose-1-phosphate uridylyltransferase	SGPB_0186	galactose-1-phosphate uridylyltransferase
SGGB_0244	UDP-glucose 4-epimerase	Sinf_0208	UDP-glucose 4-epimerase	SMA_0225	UDP-glucose 4-epimerase	SGPB_0187	UDP-glucose 4-epimerase
SGGB_0246	preprotein translocase YajC subunit	Sinf_0210	preprotein translocase subunit YajC	SMA_0227	Preprotein translocase subunit YajC	SGPB_0190	preprotein translocase subunit YajC
SGGB_0247	undecaprenyl pyrophosphate synthetase	Sinf_0211	undecaprenyl diphosphate synthase	SMA_0228	Undecaprenyl pyrophosphate synthetase	SGPB_0191	undecaprenyl pyrophosphate synthetase
SGGB_0248	phosphatidate cytidylyltransferase	Sinf_0212	phosphatidate cytidylyl transferase	SMA_0229	Phosphatidate cytidylyltransferase	SGPB_0192	phosphatidate cytidylyltransferase
SGGB_0249	M50 family membrane peptidase	Sinf_0213	peptidase family M50	SMA_0230	Membrane-associated zinc metalloprotease	SGPB_0193	M50 family membrane peptidase
SGGB_0250	prolyl-tRNA synthetase	Sinf_0214	prolyl-tRNA synthetase	SMA_0231	Prolyl-tRNA synthetase Bacterial type	SGPB_0194	prolyl-tRNA synthetase
SGGB_0251	DNA polymerase III subunit alpha, Gram-positive type	Sinf_0215	DNA polymerase III (alpha subunit)	SMA_0232	DNA polymerase III alpha subunit	SGPB_0195	DNA polymerase III subunit alpha, Gram-positive type
SGGB_0252	MarR family transcriptional regulator	Sinf_0216	transcriptional regulator, MarR family	SMA_0233	Transcriptional regulator, MarR family	SGPB_0196	MarR family transcriptional regulator
SGGB_0253	NADPH-dependent FMN reductase	Sinf_0217	NADPH-dependent FMN reductase	SMA_0234	Hypothetical protein	SGPB_0197	NADPH-dependent FMN reductase
SGGB_0255	polypeptide deformylase	Sinf_0218	peptide deformylase	SMA_0235	Peptide deformylase	SGPB_0199	polypeptide deformylase
SGGB_0256	cyclic nucleotide-binding domain protein	Sinf_0219	cAMP-binding protein	SMA_0236	Predicted N-ribosylNicotinamide CRP-like regulator	SGPB_0200	cyclic nucleotide-binding domain-containing protein
SGGB_0257	major facilitator superfamily protein	Sinf_0220	Major Facilitator Superfamily protein	SMA_0237	Hypothetical protein	SGPB_0201	major facilitator superfamily protein
SGGB_0261	30S ribosomal protein S15	Sinf_0221	ribosomal protein S15	SMA_0241	SSU ribosomal protein S15p (S13e)	SGPB_0205	30S ribosomal protein S15
SGGB_0262	bifunctional acetaldehyde dehydrogenase/alcohol dehydrogenase	Sinf_0222	alcohol-acetaldehyde dehydrogenase	SMA_0243	Alcohol dehydrogenase; Acetaldehyde dehydrogenase	SGPB_0206	bifunctional acetaldehyde dehydrogenase/alcohol dehydrogenase
SGGB_0264	transglycosylase associated membrane protein	Sinf_0223	putative membrane protein	SMA_0245	Hypothetical protein	SGPB_0208	transglycosylase-associated membrane protein
SGGB_0265	polyribonucleotide nucleotidyltransferase	Sinf_0224	polynucleotide phosphorylase (PNPase)	SMA_0246	Polyribonucleotide nucleotidyltransferase	SGPB_0209	polyribonucleotide nucleotidyltransferase
SGGB_0266	conserved hypothetical protein	Sinf_0225	hypothetical protein	SMA_0247	Hypothetical protein	SGPB_0210	hypothetical protein
SGGB_0267	serine O-acetyltransferase	Sinf_0226	serine acetyltransferase	SMA_0248	Serine acetyltransferase	SGPB_0211	serine O-acetyltransferase
SGGB_0268	cysteinyl-tRNA synthetase	Sinf_0227	cysteinyl-tRNA synthetase	SMA_0249	Cysteinyl-tRNA synthetase	SGPB_0212	cysteinyl-tRNA synthetase
SGGB_0269	ribonuclease III family protein	Sinf_0228	hypothetical protein	SMA_0250	COG1939: Ribonuclease III family protein	SGPB_0213	ribonuclease III family protein
SGGB_0270	RNA methyltransferase	Sinf_0229	RNA methyltransferase, TrmH family	SMA_0251	TrmH family tRNA/rRNA methyltransferase YacO	SGPB_0214	RNA methyltransferase
SGGB_0271	conserved hypothetical protein	Sinf_0230	putative RNA-binding protein containing a PIN domain protein	SMA_0252	Hypothetical protein	SGPB_0215	hypothetical protein
SGGB_0272	conserved hypothetical protein	Sinf_0231	EDD domain protein, DegV family	SMA_0253	DegV family protein in cluster with TrmH family tRNA/rRNA methyltransferase YacO	SGPB_0216	hypothetical protein
SGGB_0275	50S ribosomal protein L13	Sinf_0234	ribosomal protein L13	SMA_0255	LSU ribosomal protein L13p (L13Ae)	SGPB_0218	50S ribosomal protein L13
SGGB_0276	30S ribosomal protein S9	Sinf_0235	ribosomal protein S9	SMA_0256	SSU ribosomal protein S9p (S16e)	SGPB_0219	30S ribosomal protein S9
SGGB_0308	competence-specific sigma factor	Sinf_0262	sigma factor ComX1	SMA_0275	Competence-specific sigma factor ComX	SGPB_0228	competence-specific sigma factor
SGGB_0309	ACT domain-containing regulator	Sinf_0263	ACT domain-containing protein	SMA_0276	ACT domain containing transcriptional regulators, related to GcvR of E.coli	SGPB_0229	ACT domain-containing regulator
SGGB_0310	conserved hypothetical protein	Sinf_0264	hypothetical protein	SMA_0277	Hypothetical protein	SGPB_0230	hypothetical protein
SGGB_0311	phosphoglycerate mutase	Sinf_0265	Phosphoglycerate mutase family protein	SMA_0278	Phosphoglycerate mutase family	SGPB_0232	phosphoglycerate mutase
SGGB_0312	D-alanyl-D-alanine carboxypeptidase	Sinf_0266	D-alanyl-D-alanine carboxypeptidase	SMA_0279	D-alanyl-D-alanine carboxypeptidase	SGPB_0233	D-alanyl-D-alanine carboxypeptidase
SGGB_0313	N-acetylmuramoyl-L-alanine amidase	Sinf_0267	peptidoglycan hydrolase	SMA_0280	putative N-acetyl-muramidase	SGPB_0234	N-acetylmuramoyl-L-alanine amidase
SGGB_0314	heat-inducible transcriptional repressor	Sinf_0268	transcriptional repressor of class I heat-shock genes	SMA_0281	Heat-inducible transcription repressor HrcA	SGPB_0235	heat-inducible transcriptional repressor
SGGB_0315	molecular chaperone	Sinf_0269	heat shock protein GrpE (HSP-70 cofactor)	SMA_0282	Heat shock protein GrpE	SGPB_0236	molecular chaperone
SGGB_0316	molecular chaperone	Sinf_0270	heat shock protein 70, chaperone protein DnaK	SMA_0283	Chaperone protein DnaK	SGPB_0237	molecular chaperone
SGGB_0318	molecular chaperone	Sinf_0272	heat-shock protein DnaJ	SMA_0284	Chaperone protein DnaJ	SGPB_0238	molecular chaperone
SGGB_0319	tRNA pseudouridine synthase A	Sinf_0274	tRNA pseudouridylate synthase I	SMA_0285	tRNA pseudouridine synthase A	SGPB_0239	tRNA pseudouridine synthase A
SGGB_0320	pyridoxine kinase	Sinf_0275	phosphomethylpyrimidine kinase	SMA_0286	Phosphomethylpyrimidine kinase	SGPB_0240	phosphomethylpyrimidine kinase
SGGB_0321	predicted membrane protein	Sinf_0276	putative membrane protein	SMA_0287	Substrate-specific component PdxU2 of predicted pyridoxin-related ECF transporter	SGPB_0241	hypothetical protein
SGGB_0322	conserved hypothetical protein	Sinf_0277	TIGR01440 family protein	SMA_0288	Hypothetical protein YwlG	SGPB_0242	hypothetical protein
SGGB_0323	small conductance mechanosensitive ion channel	Sinf_0278	Small-conductance mechanosensitive channel	SMA_0289	Potassium efflux system KefA protein / Small-conductance mechanosensitive channel	SGPB_0243	small conductance mechanosensitive ion channel
SGGB_0324	trigger factor	Sinf_0279	trigger factor (prolyl isomerase)	SMA_0290	Cell division trigger factor	SGPB_0244	trigger factor
SGGB_0325	DNA-directed RNA polymerase subunit delta	Sinf_0280	RNA polymerase (delta subunit)	SMA_0291	DNA-directed RNA polymerase delta subunit	SGPB_0245	DNA-directed RNA polymerase subunit delta
SGGB_0326	CTP synthase	Sinf_0281	CTP synthetase	SMA_0292	CTP synthase	SGPB_0246	CTP synthase
SGGB_0327	signal peptide containing protein	Sinf_0282	Prolyl oligopeptidase family	SMA_0293	Hydrolase of the alpha/beta superfamily	SGPB_0247	putative signal peptide containing peptidase
SGGB_0328	fructose-bisphosphate aldolase, class II	Sinf_0283	fructose-bisphosphate aldolase	SMA_0295	Fructose-bisphosphate aldolase class II	SGPB_0248	fructose-bisphosphate aldolase
SGGB_0329	50S ribosomal protein L28	Sinf_0284	ribosomal protein L28	SMA_0330	LSU ribosomal protein L28p	SGPB_0253	50S ribosomal protein L28
SGGB_0330	alkaline-shock protein	Sinf_0285	hypothetical protein	SMA_0331	putative alkaline-shock protein	SGPB_0254	alkaline-shock protein
SGGB_0331	dihydroxyacetone kinase family protein	Sinf_0286	DAK2 domain fusion protein YloV	SMA_0332	Dihydroxyacetone kinase family protein	SGPB_0255	dihydroxyacetone kinase family protein
SGGB_0332	dihydroxy-acid dehydratase	Sinf_0287	dihydroxy-acid dehydratase	SMA_0333	Dihydroxy-acid dehydratase	SGPB_0256	dihydroxy-acid dehydratase
SGGB_0333	acetolactate synthase I/II/III large subunit	Sinf_0288	acetolactate synthase (large subunit)	SMA_0334	Acetolactate synthase large subunit	SGPB_0257	acetolactate synthase I/II/III large subunit
SGGB_0334	acetolactate synthase I/III small subunit	Sinf_0289	acetolactate synthase (small subunit)	SMA_0335	Acetolactate synthase small subunit	SGPB_0258	acetolactate synthase I/III small subunit
SGGB_0335	ketol-acid reductoisomerase	Sinf_0290	alpha-keto-beta-hydroxylacil reductoisomerase	SMA_0336	Ketol-acid reductoisomerase	SGPB_0259	ketol-acid reductoisomerase
SGGB_0336	threonine dehydratase	Sinf_0291	threonine dehydratase	SMA_0337	Threonine dehydratase	SGPB_0260	threonine dehydratase
SGGB_0337	SPFH domain / Band 7 family membrane protein	Sinf_0292	Membrane protease subunit, stomatin/prohibitin-like protein	SMA_0338	putative stomatin/prohibitin-family membrane protease subunit YbbK	SGPB_0261	hypothetical protein
SGGB_0340	polar amino acid transport system ATP-binding protein	Sinf_0293	amino acid ABC transporter, ATP-binding protein	SMA_0341	Amino acid transport ATP-binding protein	SGPB_0264	polar amino acid transport system ATP-binding protein
SGGB_0341	polar amino acid transport system permease/substrate-binding protein	Sinf_0294	ABC transporter aminoacid-bindingprotein/aminoacid ABC transporter permease protein	SMA_0342	Amino acid ABC transporter, glutamine-binding protein/permease protein	SGPB_0265	polar amino acid transport system permease/substrate-binding protein
SGGB_0342	signal peptide containing protein	Sinf_0295	putative membrane protein (DUF2207)	SMA_0343	Hypothetical protein	SGPB_0266	signal peptide containing protein
SGGB_0343	undecaprenyl-diphosphatase	Sinf_0296	undecaprenol kinase	SMA_0344	Undecaprenyl-diphosphatase	SGPB_0267	undecaprenyl-diphosphatase
SGGB_0344	negative regulator of genetic competence	Sinf_0297	negative regulator of competence	SMA_0345	Negative regulator of genetic competence MecA	SGPB_0268	negative regulator of genetic competence
SGGB_0345	undecaprenyl-phosphatealpha-N-acetylglucosaminyltransferase	Sinf_0298	glycosyl transferase	SMA_0346	Undecaprenyl-phosphate N-acetylglucosaminyl 1-phosphate transferase	SGPB_0269	undecaprenyl-phosphatealpha-N-acetylglucosaminyltransferase
SGGB_0346	Fe-S cluster assembly ATP-binding protein	Sinf_0299	FeS assembly ATPase SufC	SMA_0347	Iron-sulfur cluster assembly ATPase protein SufC	SGPB_0270	Fe-S cluster assembly ATP-binding protein
SGGB_0347	Fe-S cluster assembly protein	Sinf_0300	FeS assembly protein SufD	SMA_0348	Iron-sulfur cluster assembly protein SufD	SGPB_0271	Fe-S cluster assembly protein
SGGB_0348	bifunctional cysteine desulfurase / selenocysteine lyase	Sinf_0301	cysteine desulfurase, Selenocysteine lyase	SMA_0349	Cysteine desulfurase, SufS subfamily	SGPB_0272	bifunctional cysteine desulfurase / selenocysteine lyase
SGGB_0349	nitrogen fixation protein NifU and related proteins	Sinf_0302	NifU family protein	SMA_0350	putative iron-sulfur cluster assembly scaffold protein for SUF system, SufE2	SGPB_0273	nitrogen fixation protein NifU-like protein
SGGB_0350	Fe-S cluster assembly protein	Sinf_0303	FeS cluster formation protein SufB	SMA_0351	Iron-sulfur cluster assembly protein SufB	SGPB_0274	Fe-S cluster assembly protein
SGGB_0351	D-alanyl-D-alanine carboxypeptidase	Sinf_0304	penicillin-binding protein5, D-alanyl-D-alanine carboxy peptidase	SMA_0352	D-alanyl-D-alanine carboxypeptidase	SGPB_0275	D-alanyl-D-alanine carboxypeptidase
SGGB_0352	peptide/nickel transport system substrate-binding protein	Sinf_0305	oligopeptide ABC transporter, substrate-binding protein	SMA_0353	Oligopeptide ABC transporter, periplasmic oligopeptide-binding protein OppA	SGPB_0276	peptide/nickel transport system substrate-binding protein
SGGB_0353	peptide/nickel transport system permease protein	Sinf_0306	oligopeptide ABC transporter, permease protein	SMA_0354	Oligopeptide transport system permease protein OppB	SGPB_0277	peptide/nickel transport system permease
SGGB_0354	peptide/nickel transport system permease protein	Sinf_0307	oligopeptide ABC transporter, permease protein	SMA_0355	Oligopeptide transport system permease protein OppC	SGPB_0278	peptide/nickel transport system permease
SGGB_0355	peptide/nickel transport system ATP-binding protein	Sinf_0308	oligopeptide ABC transporter, ATP-binding protein	SMA_0356	Oligopeptide transport ATP-binding protein OppD	SGPB_0279	peptide/nickel transport system ATP-binding protein
SGGB_0356	peptide/nickel transport system ATP-binding protein	Sinf_0309	oligopeptide ABC transporter, ATP-binding protein	SMA_0357	Oligopeptide transport ATP-binding protein OppF	SGPB_0280	peptide/nickel transport system ATP-binding protein
SGGB_0359	aspartate kinase	Sinf_0311	aspartate kinase	SMA_0359	Aspartokinase	SGPB_0284	aspartate kinase
SGGB_0360	haloacid dehalogenase-like hydrolase	Sinf_0312	HAD-superfamily hydrolase / phosphatase	SMA_0360	Hydrolase, haloacid dehalogenase-like family	SGPB_0285	haloacid dehalogenase-like hydrolase
SGGB_0361	enoyl-CoA hydratase	Sinf_0313	enoyl-CoA hydratase	SMA_0361	Trans-2,cis-3-Decenoyl-ACP isomerase	SGPB_0286	enoyl-CoA hydratase
SGGB_0362	MarR family transcriptional regulator	Sinf_0314	transcriptional regulator, MarR family	SMA_0362	Transcriptional regulator of fatty acid biosynthesis FabT	SGPB_0287	MarR family transcriptional regulator
SGGB_0363	3-oxoacyl-[acyl-carrier-protein] synthase III	Sinf_0315	3-oxoacyl-(acyl carrier protein) synthase III	SMA_0363	3-oxoacyl-[acyl-carrier-protein] synthase, KASIII	SGPB_0288	3-oxoacyl-[acyl-carrier-protein] synthase III
SGGB_0364	acyl carrier protein	Sinf_0316	acyl carrier protein	SMA_0364	Acyl carrier protein	SGPB_0289	acyl carrier protein
SGGB_0365	enoyl-[acyl carrier protein] reductase II	Sinf_0317	enoyl-(acyl-carrier-protein) reductase II	SMA_0365	Enoyl-[acyl-carrier-protein] reductase [FMN]	SGPB_0290	enoyl-(acyl carrier protein) reductase
SGGB_0366	[acyl-carrier-protein] S-malonyltransferase	Sinf_0318	malonyl CoA-acyl carrier protein transacylase	SMA_0366	Malonyl CoA-acyl carrier protein transacylase	SGPB_0291	[acyl-carrier-protein] S-malonyltransferase
SGGB_0367	3-oxoacyl-[acyl-carrier protein] reductase	Sinf_0319	beta-ketoacyl-acyl carrier protein reductase	SMA_0367	3-oxoacyl-[acyl-carrier protein] reductase	SGPB_0292	3-oxoacyl-[acyl-carrier protein] reductase
SGGB_0368	3-oxoacyl-[acyl-carrier-protein] synthase II	Sinf_0320	beta-ketoacyl-acyl carrier protein synthase II	SMA_0368	3-oxoacyl-[acyl-carrier-protein] synthase, KASII	SGPB_0293	3-oxoacyl-[acyl-carrier-protein] synthase II
SGGB_0369	acetyl-CoA carboxylase biotin carboxyl carrier protein	Sinf_0321	acetyl-CoA carboxylase, biotincarboxyl carrier subunit	SMA_0369	Biotin carboxyl carrier protein of acetyl-CoA carboxylase	SGPB_0294	acetyl-CoA carboxylase biotin carboxyl carrier protein
SGGB_0370	3R-hydroxymyristoyl ACP dehydrase	Sinf_0322	hydroxymyristoyl-(acyl carrier protein) dehydratase	SMA_0370	(3R)-hydroxymyristoyl-[acyl carrier protein] dehydratase	SGPB_0295	3R-hydroxymyristoyl ACP dehydrase
SGGB_0371	acetyl-CoA carboxylase biotin carboxylase subunit	Sinf_0323	acetyl-CoA carboxylase, biotincarboxylase subunit	SMA_0371	Biotin carboxylase of acetyl-CoA carboxylase	SGPB_0296	acetyl-CoA carboxylase biotin carboxylase subunit
SGGB_0372	acetyl-CoA carboxylase carboxyl transferase subunit beta	Sinf_0324	acetyl-CoA carboxylase (beta subunit)	SMA_0372	Acetyl-coenzyme A carboxyl transferase beta chain	SGPB_0297	acetyl-CoA carboxylase carboxyl transferase subunit beta
SGGB_0373	acetyl-CoA carboxylase carboxyl transferase subunit alpha	Sinf_0325	acetyl-CoA carboxylase (alpha subunit)	SMA_0373	Acetyl-coenzyme A carboxyl transferase alpha chain	SGPB_0298	acetyl-CoA carboxylase carboxyl transferase subunit alpha
SGGB_0374	seryl-tRNA synthetase	Sinf_0326	seryl-tRNA synthetase	SMA_0374	Seryl-tRNA synthetase	SGPB_0299	seryl-tRNA synthetase
SGGB_0375	conserved hypothetical protein	Sinf_0327	hypothetical protein	SMA_0375	putative regulator of the mannose operon, ManO	SGPB_0300	hypothetical protein
SGGB_0376	PTS system, mannose-specific IID component	Sinf_0328	PTS system, mannose-specific IID component	SMA_0376	PTS system, mannose-specific IID component	SGPB_0301	PTS system mannose-specific transporter subunit IID
SGGB_0377	PTS system, mannose-specific IIC component	Sinf_0329	PTS system, mannose-specific IIC component	SMA_0377	PTS system, mannose-specific IIC component	SGPB_0302	PTS system mannose-specific transporter subunit IIC
SGGB_0378	PTS system, mannose-specific IIAB component	Sinf_0330	PTS system, mannose-specific IIAB component	SMA_0378	PTS system, mannose-specific IIB component / PTS system, mannose-specific IIA component	SGPB_0303	PTS system mannose-specific transporter subunit IIAB
SGGB_0381	predicted membrane protein	Sinf_0333	putative membrane protein	SMA_0381	Membrane protein, putative	SGPB_0306	hypothetical protein
SGGB_0382	xanthine/uracil permease family protein	Sinf_0334	permease	SMA_0382	Guanine-hypoxanthine permease	SGPB_0307	xanthine/uracil permease family protein
SGGB_0383	P-loop hydrolase	Sinf_0335	ATPase, YjeE family	SMA_0383	ATPase YjeE, predicted to have essential role in cell wall biosynthesis	SGPB_0308	P-loop hydrolase
SGGB_0384	GNAT family acetyltransferase	Sinf_0336	acetyltransferase, GNAT family	SMA_0384	Acetyltransferase	SGPB_0309	GNAT family acetyltransferase
SGGB_0385	cell envelope-related transcriptional attenuator	Sinf_0337	transcriptional regulator, LytR family	SMA_0385	Cell envelope-associated transcriptional attenuator LytR-CpsA-Psr, subfamily F2	SGPB_0310	cell envelope-related transcriptional attenuator
SGGB_0386	predicted lipoprotein	Sinf_0338	hypothetical protein	SMA_0386	Hypothetical protein	SGPB_0316	putative lipoprotein
SGGB_0387	Hit-like protein involved in cell-cycle regulation	Sinf_0339	HIT family protein	SMA_0387	Histidine triad (HIT) nucleotide-binding protein, similarity with At5g48545 and yeast YDL125C (HNT1)	SGPB_0317	Hit-like protein involved in cell-cycle regulation
SGGB_0388	ABC-2 type transport system ATP-binding protein	Sinf_0340	ABC transporter, ATP-binding protein	SMA_0388	ABC transporter, ATP-binding protein EcsA	SGPB_0318	ABC transporter ATP-binding protein
SGGB_0389	ABC-2 type transport system permease protein	Sinf_0341	ABC transporter, ATP-binding protein	SMA_0389	ABC transporter, permease protein EscB	SGPB_0319	ABC transporter permease
SGGB_0390	phosphotransferase family protein	Sinf_0342	putative choline kinase involved in LPS biosynthesis	SMA_0390	Aminoglycoside phosphotransferase family protein	SGPB_0320	phosphotransferase family protein
SGGB_0391	tRNA (guanine-N7-)-methyltransferase	Sinf_0343	tRNA (guanine-N(7)-)-methyltransferase	SMA_0391	tRNA (guanine-N(7)-)-methyltransferase	SGPB_0321	tRNA (guanine-N7-)-methyltransferase
SGGB_0397	conserved hypothetical protein	Sinf_0348	hypothetical protein	SMA_0397	COG0779: clustered with transcription termination protein NusA	SGPB_0322	hypothetical protein
SGGB_0398	N utilization substance protein A	Sinf_0349	transcription termination factor NusA	SMA_0398	Transcription termination protein NusA	SGPB_0323	N utilization substance protein A
SGGB_0399	conserved hypothetical protein	Sinf_0350	putative nucleic-acid-binding protein implicated in transcription termination	SMA_0399	COG2740: Predicted nucleic-acid-binding protein implicated in transcription termination	SGPB_0324	hypothetical protein
SGGB_0400	conserved hypothetical protein	Sinf_0351	ribosomal protein L7A family	SMA_0400	Ribosomal protein L7Ae family protein	SGPB_0325	hypothetical protein
SGGB_0401	translation initiation factor IF-2	Sinf_0352	translation initiation factor IF-2	SMA_0401	Translation initiation factor 2	SGPB_0326	translation initiation factor IF-2
SGGB_0402	ribosome-binding factor A	Sinf_0353	ribosome-binding factor A	SMA_0402	Ribosome-binding factor A	SGPB_0327	ribosome-binding factor A
SGGB_0405	putative lysine decarboxylase	Sinf_0354	TIGR00730 family protein	SMA_0403	Conserved hypothetical protein	SGPB_0328	putative lysine decarboxylase
SGGB_0406	conserved hypothetical protein	Sinf_0355	hypothetical protein	SMA_0404	Hypothetical protein	SGPB_0329	hypothetical protein
SGGB_0407	transcriptional repressor	Sinf_0356	transcriptional repressor CopY	SMA_0405	Negative transcriptional regulator-copper transport operon	SGPB_0330	transcriptional repressor
SGGB_0408	copper-exporting ATPase	Sinf_0357	cation-transporting ATP-ase, P-type	SMA_0406	Copper-translocating P-type ATPase	SGPB_0331	copper-exporting ATPase
SGGB_0409	copper chaperone	Sinf_0358	cation-transporting ATP-ase, cation chaperone	SMA_0407	Copper chaperone	SGPB_0332	copper chaperone
SGGB_0410	predicted membrane protein	Sinf_0359	putative membrane protein	SMA_0408	Integral membrane protein (Rhomboid family)	SGPB_0333	hypothetical protein
SGGB_0411	haloacid dehalogenase-like hydrolase	Sinf_0360	HAD-superfamily hydrolase / phosphatase	SMA_0409	Hydrolase (HAD superfamily)	SGPB_0334	haloacid dehalogenase-like hydrolase
SGGB_0414	TetR family transcriptional regulator	Sinf_0361	transcriptional regulator, TetR family	SMA_0410	Transcriptional regulator, TetR family	SGPB_0336	TetR family transcriptional regulator
SGGB_0415	DegV family protein	Sinf_0362	EDD domain protein, DegV family	SMA_0411	DegV family protein	SGPB_0337	DegV family protein
SGGB_0416	signal peptide containing protein	Sinf_0364	Bacterial inner membrane protein	SMA_0412	Hypothetical protein	SGPB_0338	signal peptide containing protein
SGGB_0417	predicted membrane protein	Sinf_0365	hypothetical protein	SMA_0413	Hypothetical protein	SGPB_0339	signal peptide containing protein
SGGB_0419	N-acetylglucosamine-6-phosphate deacetylase	Sinf_0367	N-acetylglucosamine-6-phosphate deacetylase	SMA_0415	N-acetylglucosamine-6-phosphate deacetylase	SGPB_0349	N-acetylglucosamine-6-phosphate deacetylase
SGGB_0420	glycyl-tRNA synthetase alpha chain	Sinf_0368	glycyl-tRNA synthetase (alpha subunit)	SMA_0416	Glycyl-tRNA synthetase alpha chain	SGPB_0350	glycyl-tRNA synthetase subunit alpha
SGGB_0421	glycyl-tRNA synthetase beta chain	Sinf_0369	glycyl-tRNA synthetase (beta subunit)	SMA_0417	Glycyl-tRNA synthetase beta chain	SGPB_0351	glycyl-tRNA synthetase subunit beta
SGGB_0422	conserved hypothetical protein	Sinf_0370	hypothetical protein	SMA_0418	Hypothetical protein	SGPB_0352	hypothetical protein
SGGB_0431	transketolase	Sinf_0371	transketolase	SMA_0422	Transketolase	SGPB_0360	transketolase
SGGB_0432	enterocin A Immunity protein	Sinf_0372	Enterocin A Immunity	SMA_0423	Hypothetical protein	SGPB_0361	enterocin A Immunity protein
SGGB_0433	ABC-2 type transport system ATP-binding protein	Sinf_0373	ABC transporter (ATP-binding protein)	SMA_0424	Methionine ABC transporter ATP-binding protein	SGPB_0362	ABC transporter ATP-binding protein
SGGB_0434	ABC-2 type transport system permease protein	Sinf_0374	ABC transporter (permease protein)	SMA_0425	ABC transporter permease protein	SGPB_0363	ABC transporter permease
SGGB_0438	glutamate 5-kinase	Sinf_0375	glutamate 5-kinase	SMA_0426	Glutamate 5-kinase	SGPB_0364	glutamate 5-kinase
SGGB_0439	glutamate-5-semialdehyde dehydrogenase	Sinf_0376	gamma-glutamyl phosphate reductase	SMA_0427	Gamma-glutamyl phosphate reductase	SGPB_0365	glutamate-5-semialdehyde dehydrogenase
SGGB_0440	S-adenosyl-methyltransferase	Sinf_0377	S-adenosyl-dependent methyltransferase MraW	SMA_0429	rRNA small subunit methyltransferase H	SGPB_0366	S-adenosyl-methyltransferase
SGGB_0441	cell division protein	Sinf_0378	cell division protein FtsL	SMA_0430	Cell division protein FtsL	SGPB_0367	cell division protein
SGGB_0442	penicillin-binding protein 3/cell division protein	Sinf_0379	penicillin-binding protein 2B	SMA_0431	Cell division protein FtsI [Peptidoglycan synthetase]	SGPB_0368	penicillin-binding protein 3/cell division protein
SGGB_0443	phospho-N-acetylmuramoyl-pentapeptide-transferase	Sinf_0380	phospho-N-acetylmuramoyl-pentapeptidetransferase	SMA_0432	Phospho-N-acetylmuramoyl-pentapeptide-transferase	SGPB_0369	phospho-N-acetylmuramoyl-pentapeptide-transferase
SGGB_0444	ATP-dependent RNA helicase	Sinf_0381	ATP-dependent RNA helicase, DEAD/DEAH box family	SMA_0434	DEAD-box ATP-dependent RNA helicase CshB	SGPB_0370	ATP-dependent RNA helicase
SGGB_0445	polar amino acid transport system substrate-binding protein	Sinf_0382	amino acid ABC transporter substrate-binding protein	SMA_0435	Cysteine ABC transporter, substrate-binding protein	SGPB_0371	polar amino acid transport system substrate-binding protein
SGGB_0446	polar amino acid transport system permease protein	Sinf_0383	amino acid ABC transporter permease protein	SMA_0436	Cysteine ABC transporter, permease protein	SGPB_0372	polar amino acid transport system permease
SGGB_0447	polar amino acid transport system ATP-binding protein	Sinf_0384	amino acid ABC transporter, ATP-binding protein	SMA_0437	ABC-type multidrug transport system, ATPase component	SGPB_0373	polar amino acid transport system ATP-binding protein
SGGB_0449	NADPH-dependent thioredoxin reductase	Sinf_0385	thioredoxin reductase	SMA_0439	Thioredoxin reductase	SGPB_0375	NADPH-dependent thioredoxin reductase
SGGB_0450	nicotinate phosphoribosyltransferase	Sinf_0386	nicotinate phosphoribosyltransferase	SMA_0440	Nicotinate phosphoribosyltransferase	SGPB_0376	nicotinate phosphoribosyltransferase
SGGB_0452	bleomycin hydrolase	Sinf_0388	aminopeptidase C	SMA_0442	Aminopeptidase C	SGPB_0379	bleomycin hydrolase
SGGB_0453	penicillin binding protein 1A	Sinf_0389	penicillin-binding proteins 1A	SMA_0443	Multimodular transpeptidase-transglycosylase/Penicillin-binding protein 1A/1B (PBP1)	SGPB_0380	penicillin binding protein 1A
SGGB_0454	recombination protein U	Sinf_0390	recombination protein RecU	SMA_0444	Recombination protein RecU	SGPB_0381	recombination protein U
SGGB_0455	conserved hypothetical protein	Sinf_0391	hypothetical protein	SMA_0445	Hypothetical protein	SGPB_0382	hypothetical protein
SGGB_0456	cell division initiation protein	Sinf_0392	DivIVA domain protein	SMA_0446	Cell division protein GpsB, coordinates the switch between cylindrical and septal cell wall synthesis by re-localization of PBP1	SGPB_0383	cell division initiation protein DivIVA
SGGB_0457	putative N6-adenine-specific DNA methylase	Sinf_0393	putative N6-adenine-specific DNA methylase	SMA_0447	Predicted N6-adenine-specific DNA methylase	SGPB_0384	putative N6-adenine-specific DNA methylase
SGGB_0460	S-ribosylhomocysteinase, negative regulator of competence	Sinf_0396	S-Ribosyl-homocysteinase (LuxS autoinducer-2 synthase)	SMA_0453	S-ribosylhomocysteine lyase/Autoinducer-2 production protein LuxS	SGPB_0387	S-ribosylhomocysteinase
SGGB_0461	predicted membrane protein	Sinf_0397	HAD-superfamily hydrolase/phosphatase	SMA_0454	Hydrolase (HAD superfamily)	SGPB_0388	hypothetical protein
SGGB_0462	guanylate kinase	Sinf_0398	Guanylate kinase	SMA_0455	Guanylate kinase	SGPB_0389	guanylate kinase
SGGB_0463	DNA-directed RNA polymerase subunit omega	Sinf_0399	DNA-directed RNA polymerase omega chain	SMA_0456	DNA-directed RNA polymerase omega subunit	SGPB_0390	DNA-directed RNA polymerase subunit omega
SGGB_0465	methionyl-tRNA formyltransferase	Sinf_0401	methionyl-tRNA formyltransferase	SMA_0458	Methionyl-tRNA formyltransferase	SGPB_0392	methionyl-tRNA formyltransferase
SGGB_0466	ribosomal RNA small subunit methyltransferase B	Sinf_0402	sun protein	SMA_0459	Ribosomal RNA small subunit methyltransferase B	SGPB_0393	ribosomal RNA small subunit methyltransferase B
SGGB_0467	protein phosphatase	Sinf_0403	serine/threonine protein phosphatase Stp1	SMA_0460	Protein serine/threonine phosphatase PrpC, regulation of stationary phase	SGPB_0394	protein phosphatase
SGGB_0468	serine/threonine protein kinase, bacterial	Sinf_0404	protein kinase	SMA_0461	Serine/threonine protein kinase PrkC, regulator of stationary phase	SGPB_0395	serine/threonine protein kinase, bacterial
SGGB_0470	two-component system, sensor histidine kinase HKll	Sinf_0406	two-component sensor histidine kinase	SMA_0463	Sensor histidine kinase VraS	SGPB_0397	putative histidine kinase HKll
SGGB_0471	two-component system, response regulator RRII	Sinf_0407	two-component response regulator	SMA_0464	Two component transcriptional regulator VraR	SGPB_0398	two-component system response regulator RRII
SGGB_0472	haloacid dehalogenase-like hydrolase	Sinf_0408	HAD-superfamily hydrolase/phosphatase and peptidyl-prolyl isomerase	SMA_0465	Streptococcal lipoprotein rotamase A; Peptidyl-prolyl cis-trans isomerase	SGPB_0399	haloacid dehalogenase-like hydrolase
SGGB_0473	general stress protein 13	Sinf_0409	RNA binding protein	SMA_0466	General stress protein 13	SGPB_0400	general stress protein 13
SGGB_0474	cysteine synthase	Sinf_0410	cysteine synthetase	SMA_0467	Cysteine synthase	SGPB_0401	cysteine synthase
SGGB_0475	conserved hypothetical protein	Sinf_0411	hypothetical protein, YigZ family	SMA_0468	Protein co-occurring with transport systems (COG1739)	SGPB_0402	hypothetical protein
SGGB_0477	competence protein ComFC	Sinf_0413	competence protein ComFC	SMA_0470	ComF operon protein C	SGPB_0404	competence protein ComFC
SGGB_0478	putative sigma-54 modulation protein	Sinf_0414	ribosomal subunit interface protein	SMA_0471	Ribosomal subunit interface protein	SGPB_0405	putative sigma-54 modulation protein
SGGB_0479	conserved hypothetical protein	Sinf_0415	Protein of unknown function (DUF3230)	SMA_0473	Hypothetical protein	SGPB_0407	hypothetical protein
SGGB_0480	conserved hypothetical protein	Sinf_0416	putative domain/protein associated with RNAses G and E	SMA_0474	Cysteinyl-tRNA synthetase related protein	SGPB_0408	hypothetical protein
SGGB_0481	recombination regulatory protein	Sinf_0418	RecA regulator RecX	SMA_0475	Regulatory protein RecX	SGPB_0409	recombination regulatory protein
SGGB_0483	tRNA (Uracil-5-)-methyltransferase family protein	Sinf_0420	RNA methyltransferase, TrmA family	SMA_0477	RNA methyltransferase, TrmA family	SGPB_0411	tRNA (Uracil-5-)-methyltransferase family protein
SGGB_0486	phosphinothricin acetyltransferase	Sinf_0429	acetyltransferase (GNAT) family	SMA_0495	Phosphinothricin N-acetyltransferase	SGPB_0412	phosphinothricin acetyltransferase
SGGB_0488	deoxyguanosine kinase	Sinf_0431	deoxynucleoside kinase	SMA_0497	Deoxyadenosine kinase/Deoxyguanosine kinase	SGPB_0415	deoxyguanosine kinase
SGGB_0490	phosphorylase superfamily	Sinf_0432	Uridine phosphorylase	SMA_0499	Uridine phosphorylase	SGPB_0417	phosphorylase superfamily
SGGB_0491	conserved hypothetical protein	Sinf_0433	protein of unknown function (DUF1912)	SMA_0500	Hypothetical protein	SGPB_0418	hypothetical protein
SGGB_0492	conserved hypothetical protein	Sinf_0434	hypothetical protein	SMA_0501	Hypothetical protein	SGPB_0419	hypothetical protein
SGGB_0493	GNAT family acetyltransferase	Sinf_0435	product acetyltransferase, GNAT family	SMA_0502	Acetyltransferase	SGPB_0420	GNAT family acetyltransferase
SGGB_0494	conserved hypothetical protein	Sinf_0436	hypothetical protein	SMA_0503	Hypothetical protein	SGPB_0421	hypothetical protein
SGGB_0495	valyl-tRNA synthetase	Sinf_0437	valyl-tRNA synthetase	SMA_0504	Valyl-tRNA synthetase	SGPB_0422	valyl-tRNA synthetase
SGGB_0497	conserved hypothetical protein	Sinf_0439	hypothetical protein	SMA_0509	Hypothetical protein	SGPB_0429	hypothetical protein
SGGB_0501	aspartate--ammonia ligase	Sinf_0441	asparagine synthetase AsnA	SMA_0511	Aspartate--ammonia ligase	SGPB_0435	aspartate--ammonia ligase
SGGB_0502	signal peptide containing protein	Sinf_0442	hypothetical protein	SMA_0512	Hypothetical protein	SGPB_0436	signal peptide containing protein
SGGB_0503	ptutative methylase family protein	Sinf_0444	RNA methyltransferase, RsmD family	SMA_0514	Ribosomal RNA small subunit methyltransferase D	SGPB_0438	methylase family protein
SGGB_0504	pantetheine-phosphate adenylyltransferase	Sinf_0445	Phosphopantetheine adenylyltransferase	SMA_0515	Phosphopantetheine adenylyltransferase	SGPB_0439	pantetheine-phosphate adenylyltransferase
SGGB_0505	PDZ domain-containing protein	Sinf_0446	putative secreted protein containing a PDZ domain protein	SMA_0516	Lon-like protease with PDZ domain	SGPB_0440	PDZ domain-containing protein
SGGB_0509	5'-nucleotidase family protein	Sinf_0448	phosphoesterase	SMA_0522	5'-nucleotidase family protein in cluster with NagD-like phosphatase	SGPB_0441	5'-nucleotidase family protein
SGGB_0510	conserved hypothetical protein	Sinf_0449	hypothetical protein	SMA_0523	Hypothetical protein	SGPB_0442	hypothetical protein
SGGB_0511	ribosomal RNA large subunit methyltransferase N	Sinf_0450	23S rRNA m2A2503 methyltransferase	SMA_0524	Ribosomal RNA large subunit methyltransferase N	SGPB_0443	ribosomal RNA large subunit methyltransferase N
SGGB_0512	VanZ like family teicoplanin resistance protein	Sinf_0451	Glycopeptide antibiotics resistance protein	SMA_0525	VanZF-related protein	SGPB_0444	VanZ like family teicoplanin resistance protein
SGGB_0514	ATP-binding cassette, subfamily B, bacterial	Sinf_0453	ABC transporter, ATP-binding/permease protein	SMA_0527	ABC transporter, ATP-binding/permease protein	SGPB_0446	ATP-binding domain-containing protein
SGGB_0515	ABC-2 type transport system ATP-binding protein	Sinf_0454	ABC transporter, ATP-binding protein	SMA_0528	putative ATPase	SGPB_0447	ABC transporter ATP-binding protein
SGGB_0516	ABC-2 type transport system permease protein	Sinf_0455	ABC transporter, permease protein	SMA_0529	ABC transporter permease protein	SGPB_0448	ABC transporter permease
SGGB_0517	two-component system, NarL family, sensor histidine kinase	Sinf_0456	sensor histidine kinase	SMA_0530	putative sensor histidine kinase	SGPB_0449	NarL family two component system sensor histidine kinase
SGGB_0518	two-component system, response regulator	Sinf_0457	two-component response regulator	SMA_0531	DNA-binding response regulator	SGPB_0450	two-component system response regulator
SGGB_0548	conserved hypothetical protein	Sinf_0458	permease	SMA_0533	Hypothetical protein	SGPB_0457	hypothetical protein
SGGB_0557	manganese transport protein	Sinf_0466	metal ion (Mn2+, iron) transporter Nramp family	SMA_0542	Manganese transport protein MntH	SGPB_0463	manganese transport protein
SGGB_0560	Dps-like peroxide resistance protein	Sinf_0468	peroxide resistance protein Dpr	SMA_0544	Non-specific DNA-binding protein Dps / Iron-binding ferritin-like antioxidant protein / Ferroxidase	SGPB_0465	Dps-like peroxide resistance protein
SGGB_0561	conserved hypothetical protein	Sinf_0469	hypothetical protein	SMA_0545	Hypothetical protein	SGPB_0466	hypothetical protein
SGGB_0562	glucokinase	Sinf_0470	glucokinase	SMA_0546	Glucokinase	SGPB_0467	glucokinase
SGGB_0563	rhodanese-like domain-containing protein	Sinf_0471	Rhodanese-related sulfur transferase	SMA_0547	Rhodanese-like domain protein	SGPB_0468	rhodanese-like domain-containing protein
SGGB_0564	conserved hypothetical protein	Sinf_0472	hypothetical protein	SMA_0548	Hypothetical protein	SGPB_0469	hypothetical protein
SGGB_0570	GTP-binding protein	Sinf_0473	GTP-binding protein	SMA_0556	GTP-binding protein TypA/BipA	SGPB_0470	GTP-binding protein
SGGB_0571	conserved hypothetical protein	Sinf_0474	hypothetical protein (DUF3165)	SMA_0557	Hypothetical protein	SGPB_0471	hypothetical protein
SGGB_0572	UDP-N-acetylmuramoylalanine--D-glutamate ligase	Sinf_0475	UDP-N-acetylmuramoylalanyl-D-glutamate ligase	SMA_0558	UDP-N-acetylmuramoylalanine--D-glutamateligase	SGPB_0472	UDP-N-acetylmuramoylalanine--D-glutamate ligase
SGGB_0573	UDP-N-acetylglucosamine--N-acetylmuramyl- (pentapeptide) pyrophosphoryl-undecaprenol N-acetylglucosamine transferase	Sinf_0476	UDP-N-acetylglucosamine-N-acetylmuramyl- (pentapeptide)pyrophosphoryl-undecaprenolN- acetylglucosamine transferase	SMA_0559	UDP-N-acetylglucosamine--N-acetylmuramyl- (pentapeptide) pyrophosphoryl-undecaprenol N-acetylglucosamine transferase	SGPB_0473	UDP-N-acetylglucosamine-N-acetylmuramyl- (pentapeptide) pyrophosphoryl-undecaprenol N- acetylglucosamine transferase
SGGB_0574	cell division protein	Sinf_0477	cell division protein FtsQ	SMA_0560	Division initiation protein	SGPB_0474	cell division protein
SGGB_0575	cell division protein	Sinf_0483	cell division protein FtsA	SMA_0561	Cell division protein FtsA	SGPB_0475	cell division protein
SGGB_0576	cell division protein	Sinf_0484	cell division protein FtsZ	SMA_0562	Cell division protein FtsZ	SGPB_0476	cell division protein
SGGB_0577	putative alanine racemase	Sinf_0485	pyridoxal phosphate enzyme, YggS family	SMA_0563	Hypothetical protein YggS	SGPB_0477	putative alanine racemase
SGGB_0578	conserved hypothetical protein	Sinf_0486	hypothetical protein	SMA_0564	FtsZ-interacting protein related to cell division	SGPB_0478	hypothetical protein
SGGB_0580	S4 RNA-binding domain-containing protein	Sinf_0487	hypothetical protein, contains S4-like domain protein	SMA_0566	Hypothetical protein, contains S4-like RNA binding domain	SGPB_0480	S4 RNA-binding domain-containing protein
SGGB_0581	cell division initiation protein	Sinf_0488	Cell division initiation protein DivIVA	SMA_0567	Cell division initiation protein DivIVA	SGPB_0481	cell division initiation protein DivIVA
SGGB_0582	isoleucyl-tRNA synthetase	Sinf_0489	isoleucyl-tRNA synthetase	SMA_0568	Isoleucyl-tRNA synthetase	SGPB_0482	isoleucyl-tRNA synthetase
SGGB_0583	conserved hypothetical protein	Sinf_0490	protein of unknown function (DUF1827)	SMA_0569	Hypothetical protein	SGPB_0483	hypothetical protein
SGGB_0584	NUDIX family protein	Sinf_0491	NTP pyrophosphohydrolase including oxidative damage repair enzyme	SMA_0570	Mutator mutT protein (7,8-dihydro-8-oxoguanine-triphosphatase)	SGPB_0484	NUDIX family protein
SGGB_0585	ATP-dependent Clp protease, ATP-binding subunit	Sinf_0493	ATP-dependent Clp protease, ATP-binding subunit	SMA_0571	ATP-dependent Clp protease, ATP-binding subunit ClpE	SGPB_0485	ATP-dependent Clp protease, ATP-binding subunit
SGGB_0586	predicted membrane protein	Sinf_0494	hypothetical protein (DUF3278)	SMA_0572	Hypothetical protein	SGPB_0486	hypothetical protein
SGGB_0587	ornithine carbamoyltransferase	Sinf_0496	ornithine carbamoyltransferase	SMA_0574	Ornithine carbamoyltransferase	SGPB_0487	ornithine carbamoyltransferase
SGGB_0588	conserved hypothetical protein	Sinf_0497	hypothetical protein	SMA_0575	Hypothetical protein	SGPB_0488	hypothetical protein
SGGB_0589	polar amino acid transport system permease protein	Sinf_0498	amino acid ABC transporter, permease protein	SMA_0576	ABC transporter membrane-spanning permease-glutamine transport	SGPB_0489	polar amino acid transport system permease
SGGB_0590	polar amino acid transport system ATP-binding protein	Sinf_0499	amino acid ABC transporter, ATP-binding protein	SMA_0577	Glutamine transport ATP-binding protein GlnQ	SGPB_0490	polar amino acid transport system ATP-binding protein
SGGB_0591	ferrous iron transport protein A	Sinf_0500	ferrous iron transport protein A	SMA_0578	Ferrous iron transport protein A	SGPB_0491	ferrous iron transport protein A
SGGB_0592	ferrous iron transport protein B	Sinf_0501	ferrous iron transport protein B	SMA_0579	Ferrous iron transport protein B	SGPB_0492	ferrous iron transport protein B
SGGB_0593	predicted membrane protein	Sinf_0502	hypothetical protein	SMA_0580	Hypothetical protein	SGPB_0493	hypothetical protein
SGGB_0594	bifunctional NADP+-dependent methylenetetrahydrofolate dehydrogenase/methenyltetrahydrofolate cyclohydrolase	Sinf_0503	methylene-tetra-hydrofolate-dehydrogenase and methenyl-tetra-hydrofolate-cyclohydrolase	SMA_0581	Methylenetetrahydrofolate dehydrogenase (NADP+)/Methenyltetrahydrofolate cyclohydrolase	SGPB_0494	bifunctional NADP+-dependent methylenetetrahydrofolate dehydrogenase/methenyltetrahydrofolate cyclohydrolase
SGGB_0595	carbohydrate kinase family protein	Sinf_0504	yjeF C-terminal region, hydroxy-ethyl-thiazolekinase-related protein	SMA_0582	YjeF protein, C-terminal domain	SGPB_0495	carbohydrate kinase family protein
SGGB_0602	exodeoxyribonuclease VII large subunit	Sinf_0508	exodeoxyribonuclease VII large subunit	SMA_0588	Exodeoxyribonuclease VII large subunit	SGPB_0496	exodeoxyribonuclease VII large subunit
SGGB_0603	exodeoxyribonuclease VII small subunit	Sinf_0509	exodeoxyribonuclease VII small subunit	SMA_0589	Exodeoxyribonuclease VII small subunit	SGPB_0497	exodeoxyribonuclease VII small subunit
SGGB_0604	geranyltranstransferase	Sinf_0510	farnesyl diphosphate synthase	SMA_0590	Octaprenyl-diphosphatesynthase/ Dimethylallyltransferase/Geranyltranstransferase (farnesyldiphosphate synthase)/Geranylgeranyl pyrophosphate synthetase	SGPB_0498	geranyltranstransferase
SGGB_0605	putative hemolysin	Sinf_0511	hemolysin TlyA family protein	SMA_0591	RNA binding methyltransferase FtsJ like	SGPB_0499	putative hemolysin
SGGB_0606	transcriptional regulator of arginine metabolism	Sinf_0512	arginine repressor ArgR	SMA_0592	Arginine repressor ArgR, putative	SGPB_0500	transcriptional regulator of arginine metabolism
SGGB_0607	DNA repair protein	Sinf_0513	DNA repair and genetic recombination proteinRecN	SMA_0593	DNA repair protein RecN	SGPB_0501	DNA repair protein
SGGB_0608	DegV family protein	Sinf_0514	EDD domain protein, DegV family	SMA_0594	Hypothetical protein, DegV family	SGPB_0502	DegV family protein
SGGB_0609	GDSL-like Lipase/Acylhydrolase	Sinf_0515	lipase/acylhydrolase, GDSL family	SMA_0595	Lipase/Acylhydrolase with GDSL-like motif	SGPB_0503	GDSL-like Lipase/Acylhydrolase
SGGB_0610	signal peptide containing protein	Sinf_0516	hypothetical protein	SMA_0596	Unchacterized protein YpmS	SGPB_0504	signal peptide containing protein
SGGB_0611	DNA-binding protein HU-beta	Sinf_0517	DNA-binding protein HU	SMA_0597	DNA-binding protein HU	SGPB_0505	DNA-binding protein HU-beta
SGGB_0612	predicted membrane protein	Sinf_0518	hypothetical protein	SMA_0598	Hypothetical protein	SGPB_0506	hypothetical protein
SGGB_0613	proton-dependent oligopeptide transporter	Sinf_0519	dipeptide/tripeptide permease	SMA_0600	Di-/tripeptide transporter	SGPB_0507	proton-dependent oligopeptide transporter
SGGB_0614	dihydroorotate oxidase	Sinf_0520	dihydroorotate dehydrogenase (catalyticsubunit)	SMA_0601	Dihydroorotate dehydrogenase, catalytic subunit	SGPB_0508	dihydroorotate oxidase
SGGB_0616	ArsR family transcriptional regulator	Sinf_0521	transcriptional regulator, ArsR family	SMA_0603	Transcriptional repressor smtb-like	SGPB_0510	ArsR family transcriptional regulator
SGGB_0617	ions and phospholipids transporting ATPase	Sinf_0522	heavy metal-transporting E1-E2 ATPase	SMA_0604	Lead, cadmium, zinc and mercury transporting ATPase; Copper-translocating P-type ATPase	SGPB_0511	ions and phospholipids transporting ATPase
SGGB_0619	phosphoglycerate mutase	Sinf_0523	2,3-bisphosphoglycerate-dependent phospho glycerate mutase	SMA_0606	Phosphoglycerate mutase	SGPB_0513	phosphoglycerate mutase
SGGB_0623	biotin repressor family transcriptional regulator	Sinf_0524	transcriptional regulator	SMA_0607	Transcriptional repressor for NAD biosynthesis in gram-positives	SGPB_0521	biotin repressor family transcriptional regulator
SGGB_0624	predicted membrane protein	Sinf_0525	hypothetical protein	SMA_0608	Substrate-specific component NiaX of predicted niacin ECF transporter	SGPB_0522	hypothetical protein
SGGB_0625	penicillin-binding protein 2B	Sinf_0526	Penicillin binding protein, transpeptidase (2B)	SMA_0609	Cell division protein FtsI [Peptidoglycan synthetase]	SGPB_0523	penicillin-binding protein 2B
SGGB_0626	recombination protein	Sinf_0527	recombination protein RecR	SMA_0610	Recombination protein RecR	SGPB_0524	recombination protein
SGGB_0627	D-alanine-D-alanine ligase	Sinf_0531	D-alanyl-D-alanine ligase	SMA_0611	D-alanine--D-alanine ligase	SGPB_0527	D-alanine-D-alanine ligase
SGGB_0628	predicted membrane protein	Sinf_0532	putative membrane protein	SMA_0612	Substrate-specific component FolT of folate ECF transporter	SGPB_0528	hypothetical protein
SGGB_0629	UDP-N-acetylmuramoylalanyl-D-glutamyl-2, 6-diaminopimelate--D-alanyl-D-alanine ligase	Sinf_0534	UDP-N-acetylmuramoylalanyl-D-glutamyl-2, 6-diaminopimelate-D-alanyl-D-alanine ligase	SMA_0613	UDP-N-acetylmuramoylalanyl-D-glutamyl-2,6-diamin opimelate--D-alanyl-D-alanineligase	SGPB_0529	UDP-N-acetylmuramoylalanyl-D-glutamyl-2, 6-diaminopimelate--D-alanyl-D-alanine ligase
SGGB_0630	predicted membrane protein	Sinf_0535	oligosaccharide repeat unit polymerase	SMA_0614	Hypothetical protein	SGPB_0530	hypothetical protein
SGGB_0631	peptide chain release factor 3	Sinf_0536	peptide chain release factor 3:SmallGTP-bindingprotein domain protein	SMA_0615	Peptide chain release factor 3	SGPB_0531	peptide chain release factor 3
SGGB_0632	ATP-dependent RNA helicase	Sinf_0537	ATP-dependent RNA helicase	SMA_0616	Cold-shock DEAD-box protein A	SGPB_0532	ATP-dependent RNA helicase
SGGB_0633	putative endonuclease	Sinf_0538	putative endonuclease containing a URI domain protein	SMA_0617	COG2827: putative endonuclease containing a URI domain	SGPB_0538	putative endonuclease
SGGB_0634	methyltransferase	Sinf_0539	putative O-methyltransferase	SMA_0618	COG4123: Predicted O-methyltransferase	SGPB_0539	methyltransferase
SGGB_0635	1-acyl-sn-glycerol-3-phosphate acyltransferase	Sinf_0540	1-acyl-sn-glycerol-3-phosphate acyltransferase	SMA_0619	1-acyl-sn-glycerol-3-phosphate acyltransferase	SGPB_0540	1-acyl-sn-glycerol-3-phosphate acyltransferase
SGGB_0636	competence protein ComEA	Sinf_0541	exogenous DNA-binding protein	SMA_0620	Late competence protein ComEA, DNA receptor	SGPB_0541	competence protein ComEA
SGGB_0637	competence protein ComEC	Sinf_0543	late competence protein required for DNA binding and uptake	SMA_0621	Late competence protein ComEC, DNA transport	SGPB_0542	competence protein ComEC
SGGB_0643	DNA polymerase III subunit delta	Sinf_0546	DNA polymerase III delta subunit	SMA_0622	DNA polymerase III delta subunit	SGPB_0543	DNA polymerase III subunit delta
SGGB_0644	superoxide dismutase	Sinf_0547	superoxide dismutase	SMA_0623	Manganese superoxide dismutase	SGPB_0544	superoxide dismutase
SGGB_0645	conserved hypothetical protein	Sinf_0548	DNA-binding regulatory protein, YebC/PmpR family	SMA_0624	Hypothetical protein	SGPB_0545	hypothetical protein
SGGB_0646	S-adenosylmethionine:tRNA ribosyltransferase-isomerase	Sinf_0549	S-adenosylmethionine:tRNAribosyltransferase- isomerase	SMA_0625	S-adenosylmethionine:tRNAribosyltransferase-isom erase	SGPB_0546	S-adenosylmethionine--tRNAribosyltransferase-isomerase
SGGB_0647	VIT family transporter protein	Sinf_0550	putative membrane protein	SMA_0626	Hypothetical protein	SGPB_0547	VIT family transporter protein
SGGB_0648	glucosamine-6-phosphate deaminase	Sinf_0551	N-acetylglucosamine-6-phosphate isomerase	SMA_0627	Glucosamine-6-phosphate deaminase	SGPB_0548	glucosamine-6-phosphate deaminase
SGGB_0649	ribosomal small subunit pseudouridine synthase A	Sinf_0552	ribosomal small subunit pseudouridine synthaseA	SMA_0628	Ribosomal small subunit pseudouridine synthase A	SGPB_0549	ribosomal small subunit pseudouridine synthase A
SGGB_0650	competence protein CoiA, recombination facilitator	Sinf_0553	competence protein CoiA	SMA_0629	Competence protein CoiA	SGPB_0550	competence protein CoiA, recombination facilitator
SGGB_0651	oligoendopeptidase F	Sinf_0554	group B oligopeptidase PepB	SMA_0630	Oligoendopeptidase F	SGPB_0551	oligoendopeptidase F
SGGB_0652	GNAT family acetyltransferase	Sinf_0555	acetyltransferase, GNAT family	SMA_0631	Acetyltransferase, GNAT family	SGPB_0552	GNAT family acetyltransferase
SGGB_0653	haloacid dehalogenase-like hydrolase	Sinf_0556	HAD-superfamily hydrolase / phosphatase	SMA_0632	Hydrolase, haloacid dehalogenase-like family	SGPB_0553	haloacid dehalogenase-like hydrolase
SGGB_0654	O-methyltransferase family protein	Sinf_0557	O-methyltransferase	SMA_0633	O-methyltransferase family protein [C1]	SGPB_0554	O-methyltransferase family protein
SGGB_0655	foldase protein	Sinf_0558	peptidylprolyl isomerase	SMA_0634	Foldase protein PrsA 1 precursor	SGPB_0555	foldase protein
SGGB_0656	alanyl-tRNA synthetase	Sinf_0560	alanyl-tRNA synthetase	SMA_0635	Alanyl-tRNA synthetase	SGPB_0556	alanyl-tRNA synthetase
SGGB_0657	predicted membrane protein	Sinf_0561	hypothetical protein	SMA_0636	Hypothetical protein	SGPB_0557	hypothetical protein
SGGB_0658	carbon-nitrogen hydrolase family protein	Sinf_0564	amidohydrolase	SMA_0639	Aliphatic amidase AmiE	SGPB_0558	carbon-nitrogen hydrolase family protein
SGGB_0659	aminotransferase	Sinf_0565	aspartate aminotransferase	SMA_0640	Glutamine-dependent 2-keto-4-methylthiobutyrate transaminase	SGPB_0559	aminotransferase
SGGB_0662	N-acetyl-gamma-glutamyl-phosphate reductase	Sinf_0566	N-acetylglutamategamma-semi-aldehydedehydrogenase	SMA_0641	N-acetyl-gamma-glutamyl-phosphate reductase	SGPB_0560	N-acetyl-gamma-glutamyl-phosphate reductase
SGGB_0663	glutamate N-acetyltransferase / amino-acid N-acetyltransferase	Sinf_0567	bifunctional ornithine acetyl transferase/N-acetyl glutamate synthase	SMA_0642	Glutamate N-acetyltransferase/N-acetylglutamate synthase	SGPB_0561	glutamate N-acetyltransferase/amino-acid N-acetyltransferase
SGGB_0665	acetylornithine aminotransferase	Sinf_0569	N-acetylornithine aminotransferase	SMA_0644	Acetylornithine aminotransferase	SGPB_0563	acetylornithine aminotransferase
SGGB_0666	flavodoxin-like fold-containing dehydrogenase	Sinf_0570	oxidoreductase-associated protein	SMA_0645	NAD(P)H oxidoreductase YRKL, putative NADPH-quinone reductase (modulator of drug activity B), Flavodoxin 2	SGPB_0564	flavodoxin-like fold-containing dehydrogenase
SGGB_0684	thiamine transporter protein	Sinf_0576	putative proton-coupled thiamine transporter YuaJ	SMA_0647	Substrate-specific component ThiT of thiamin ECF transporter	SGPB_0578	thiamine transporter protein
SGGB_0685	ribonucleoside-diphosphate reductase beta chain	Sinf_0577	ribonucleoside-diphosphate reductase (minor subunit)	SMA_0648	Ribonucleotide reductase of class Ib (aerobic), beta subunit	SGPB_0579	ribonucleoside-diphosphate reductase subunit beta
SGGB_0686	ribonucleoside-diphosphate reductase alpha chain	Sinf_0578	ribonucleoside-diphosphate reductase(major subunit)	SMA_0649	Ribonucleotide reductase of class Ib (aerobic), alpha subunit	SGPB_0580	ribonucleoside-diphosphate reductase subunit alpha
SGGB_0687	glutaredoxin-like protein	Sinf_0579	ribonucleoside-diphosphate reductase2,NrdH-redoxin	SMA_0650	Glutaredoxin-like protein NrdH, required for reduction of Ribonucleotide reductase class Ib	SGPB_0581	glutaredoxin-like protein
SGGB_0688	aconitate hydratase 1	Sinf_0580	aconitate hydratase	SMA_0651	Aconitate hydratase	SGPB_0582	aconitate hydratase 1
SGGB_0689	citrate synthase	Sinf_0581	citrate synthase	SMA_0652	Citrate synthase	SGPB_0583	citrate synthase
SGGB_0690	isocitrate dehydrogenase	Sinf_0582	isocitrate dehydrogenase	SMA_0653	Isocitrate dehydrogenase [NADP]	SGPB_0584	isocitrate dehydrogenase
SGGB_0691	predicted membrane protein	Sinf_0583	putative membrane protein	SMA_0654	Hypothetical protein	SGPB_0585	hypothetical protein
SGGB_0695	TdcF protein	Sinf_1309	endoribonuclease L-PSP, putative	SMA_0658	Endoribonuclease L-PSP	SGPB_0589	TdcF protein
SGGB_0698	TetR family transcriptional regulator	Sinf_1306	transcriptional regulator, TetR family	SMA_0661	Transcriptional regulator, TetR family	SGPB_0592	TetR family transcriptional regulator
SGGB_0699	predicted membrane protein	Sinf_1305	putative membrane protein	SMA_0662	Acid-resistant locus arl7 (Fragment)	SGPB_0593	hypothetical protein
SGGB_0710	P-loop ATPase	Sinf_1304	putative P-loop-containing kinase	SMA_0665	Hypothetical ATP-binding protein	SGPB_0602	P-loop ATPase
SGGB_0711	conserved hypothetical protein	Sinf_1303	hypothetical protein, cofD-related protein	SMA_0666	Hypothetical protein	SGPB_0603	hypothetical protein
SGGB_0712	sporulation regulator WhiA C-terminal domain-containing protein	Sinf_1302	hypothetical protein	SMA_0667	Cytoplasmic hypothetical protein	SGPB_0604	sporulation regulator WhiA C-terminal domain-containing protein
SGGB_0713	cytosol nonspecific dipeptidase	Sinf_1301	dipeptidase	SMA_0668	Dipeptidase	SGPB_0605	cytosol nonspecific dipeptidase
SGGB_0718	zinc transport system substrate-binding protein	Sinf_1300	metal (zinc) ABC transporter, zinc-bindingprotein	SMA_0672	Candidate zinc-binding lipoprotein AdcA	SGPB_0608	zinc transport system substrate-binding protein
SGGB_0721	N-acetylmuramoyl-L-alanine amidase	Sinf_1299	peptidoglycan hydrolase	SMA_0678	Peptidoglycan hydrolase, Autolysin2	SGPB_0611	N-acetylmuramoyl-L-alanine amidase
SGGB_0722	50S ribosomal protein L31	Sinf_1298	ribosomal protein L31	SMA_0682	LSU ribosomal protein L31p	SGPB_0619	50S ribosomal protein L31
SGGB_0723	predicted phosphoesterase	Sinf_1297	Exopolyphosphatase-related protein	SMA_0683	3'-to-5' oligoribonuclease A, Bacillus type	SGPB_0620	putative phosphoesterase
SGGB_0726	phosphotransferase system, histidine-containing phosphocarrier protein	Sinf_0584	histidine-containing phospho carrier protein of the PTS (HPr protein)	SMA_0685	Phosphocarrier protein of PTS system	SGPB_0622	phosphocarrier protein
SGGB_0728	NADP-dependent glyceraldehyde-3-phosphate dehydrogenase	Sinf_0586	glyceraldehyde-3-phosphate dehydrogenase,NADP-dependent	SMA_0687	Non-phosphorylating glyceraldehyde-3-phosphate dehydrogenase (NADP)	SGPB_0624	NADP-dependent glyceraldehyde-3-phosphate dehydrogenase
SGGB_0731	unknown	Sinf_0589	ATP-dependent RNA helicase, DEAD/DEAH boxfamily	SMA_0696	ATP-dependent RNA helicase YfmL	SGPB_0627	ATP-dependent RNA helicase
SGGB_0733	uridine kinase	Sinf_0590	uridine kinase	SMA_0697	Uridine kinase	SGPB_0628	uridine kinase
SGGB_0741	2-isopropylmalate synthase	Sinf_0591	2-isopropylmalate synthase	SMA_0698	2-isopropylmalate synthase	SGPB_0629	2-isopropylmalate synthase
SGGB_0742	3-isopropylmalate dehydrogenase	Sinf_0592	3-isopropylmalate dehydrogenase	SMA_0699	3-isopropylmalate dehydrogenase	SGPB_0630	3-isopropylmalate dehydrogenase
SGGB_0743	predicted membrane protein	Sinf_0593	putative membrane protein	SMA_0700	Hypothetical protein	SGPB_0631	hypothetical protein
SGGB_0744	3-isopropylmalate/(R)-2-methylmalate dehydratase large subunit	Sinf_0594	3-isopropylmalate dehydratase large subunit	SMA_0701	3-isopropylmalate dehydratase large subunit	SGPB_0632	3-isopropylmalate/(R)-2-methylmalate dehydratase large subunit
SGGB_0745	3-isopropylmalate/(R)-2-methylmalate dehydratase small subunit	Sinf_0595	3-isopropylmalate dehydratase small subunit	SMA_0702	3-isopropylmalate dehydratase small subunit	SGPB_0633	3-isopropylmalate/(R)-2-methylmalate dehydratase small subunit
SGGB_0746	GAF domain-containing protein	Sinf_0596	GAF domain-containing protein	SMA_0703	GAF domain-containing protein	SGPB_0634	GAF domain-containing protein
SGGB_0747	DNA polymerase III subunit gamma/tau	Sinf_0597	DNA polymerase III, gamma and tau subunits	SMA_0704	DNA polymerase III subunits gamma and tau	SGPB_0635	DNA polymerase III subunit gamma/tau
SGGB_0750	bifunctional BirA family transcriptional regulator, biotin operon repressor / biotin-[acetyl-CoA-carboxylase] ligase	Sinf_0598	transcriptional repressor of the biotin operon/biotin acetyl-CoA-carboxylase synthetase	SMA_0708	Biotin-protein ligase/Biotin operon repressor	SGPB_0636	bifunctional BirA family transcriptional regulator, biotin operon repressor / biotin-[acetyl-CoA-carboxylase] ligase
SGGB_0752	S-adenosylmethionine synthetase	Sinf_0599	S-adenosylmethionine synthetase	SMA_0709	S-adenosylmethionine synthetase	SGPB_0638	S-adenosylmethionine synthetase
SGGB_0755	UDP-N-acetylglucosamine 1-carboxyvinyltransferase	Sinf_0601	UDP-N-acetylglucosamine1-carboxyvinyl transferase	SMA_0710	UDP-N-acetylglucosamine1-carboxyvinyltransferase	SGPB_0639	UDP-N-acetylglucosamine 1-carboxyvinyltransferase
SGGB_0756	GNAT family acetyltransferase	Sinf_0602	acetyltransferase, GNAT family	SMA_0711	Ribosomal-protein-S5p-alanine acetyltransferase	SGPB_0640	GNAT family acetyltransferase
SGGB_0757	DRTGG domain-containing protein	Sinf_0603	putative transcriptional regulator containing CBS domains	SMA_0712	Cytosolic protein containing multiple CBS domains	SGPB_0641	DRTGG domain-containing protein
SGGB_0758	methionyl aminopeptidase	Sinf_0604	methionine aminopeptidase	SMA_0713	Methionine aminopeptidase	SGPB_0642	methionyl aminopeptidase
SGGB_0759	ribonuclease BN-like family protein	Sinf_0605	Ribonuclease BN protein	SMA_0714	Ribonuclease	SGPB_0643	ribonuclease BN-like family protein
SGGB_0760	GtrA-like membrane protein	Sinf_0606	putative membrane protein	SMA_0715	GtrA family protein	SGPB_0644	GtrA-like membrane protein
SGGB_0761	QueT-like transporter	Sinf_0607	putative membrane protein	SMA_0716	Substrate-specific component QueT (COG4708) of predicted queuosine-regulated ECF transporter	SGPB_0645	QueT-like transporter
SGGB_0762	NAD+-dependent DNA ligase	Sinf_0608	DNA ligase (NAD-dependent)	SMA_0717	DNA ligase	SGPB_0646	NAD+-dependent DNA ligase
SGGB_0763	diacylglycerol kinase family protein	Sinf_0609	lipid kinase, YegS/Rv2252/BmrU family	SMA_0718	Transcription regulator [contains diacylglycerol kinase catalytic domain]	SGPB_0647	diacylglycerol kinase family protein
SGGB_0772	F-type H+-transporting ATPase subunit c	Sinf_0610	F0F1 ATP synthase c chain	SMA_0722	ATP synthase C chain	SGPB_0649	F-type H+-transporting ATPase subunit c
SGGB_0773	F-type H+-transporting ATPase subunit a	Sinf_0611	F0F1 ATP synthase a chain	SMA_0723	ATP synthase A chain	SGPB_0650	F-type H+-transporting ATPase subunit a
SGGB_0774	F-type H+-transporting ATPase subunit b	Sinf_0613	F0F1 ATP synthase b chain	SMA_0724	ATP synthase B chain	SGPB_0651	F-type H+-transporting ATPase subunit b
SGGB_0775	F-type H+-transporting ATPase subunit delta	Sinf_0614	F0F1 ATP synthase delta chain	SMA_0725	ATP synthase delta chain	SGPB_0652	F-type H+-transporting ATPase subunit delta
SGGB_0776	F-type H+-transporting ATPase subunit alpha	Sinf_0615	F0F1 ATP synthase alpha chain	SMA_0726	ATP synthase alpha chain	SGPB_0653	F-type H+-transporting ATPase subunit alpha
SGGB_0777	F-type H+-transporting ATPase subunit gamma	Sinf_0616	F0F1 ATP synthase gamma chain	SMA_0727	ATP synthase gamma chain	SGPB_0654	F-type H+-transporting ATPase subunit gamma
SGGB_0778	F-type H+-transporting ATPase subunit beta	Sinf_0617	F0F1 ATP synthase beta chain	SMA_0728	ATP synthase beta chain	SGPB_0655	F-type H+-transporting ATPase subunit beta
SGGB_0779	F-type H+-transporting ATPase subunit epsilon	Sinf_0618	F0F1 ATP synthase epsilon chain	SMA_0729	ATP synthase epsilon chain	SGPB_0656	F-type H+-transporting ATPase subunit epsilon
SGGB_0780	predicted membrane protein	Sinf_0619	conserved hypothetical integral membrane protein	SMA_0730	Hypothetical protein	SGPB_0657	hypothetical protein
SGGB_0781	UDP-N-acetylglucosamine 1-carboxyvinyltransferase	Sinf_0620	UDP-N-acetylglucosamine1-carboxyvinyl transferase	SMA_0731	UDP-N-acetylglucosamine1-carboxyvinyltransferase	SGPB_0658	UDP-N-acetylglucosamine 1-carboxyvinyltransferase
SGGB_0782	EpuA protein	Sinf_0621	DNA-directed RNA polymerase subunit beta	SMA_0732	Competence-associated EpuA protein	SGPB_0659	EpuA protein
SGGB_0783	competence associated membrane nuclease	Sinf_0622	DNA-entry nuclease	SMA_0733	DNA-entry nuclease (Competence-specific nuclease)	SGPB_0660	competence associated membrane nuclease
SGGB_0784	phenylalanyl-tRNA synthetase alpha chain	Sinf_0623	phenylalanyl-tRNA synthetase alpha subunit	SMA_0734	Phenylalanyl-tRNA synthetase alpha chain	SGPB_0661	phenylalanyl-tRNA synthetase alpha chain
SGGB_0786	phenylalanyl-tRNA synthetase beta chain	Sinf_0625	phenylalanyl-tRNA synthetase beta subunit	SMA_0736	Phenylalanyl-tRNA synthetase beta chain	SGPB_0663	phenylalanyl-tRNA synthetase beta chain
SGGB_0787	ATP-dependent exonuclease, subunit B	Sinf_0626	ATP-dependent deoxyribonuclease (subunit B)	SMA_0737	ATP-dependent nuclease, subunit B	SGPB_0664	ATP-dependent exonuclease subunit B
SGGB_0788	ATP-dependent exonuclease, subunit A	Sinf_0627	ATP-dependent deoxyribonuclease (subunit A)	SMA_0738	ATP-dependent nuclease, subunit A	SGPB_0665	ATP-dependent exonuclease subunit A
SGGB_0789	cobalamin-independent methionine synthase	Sinf_0628	Methionine synthase II (cobalamin-independent)	SMA_0739	5-methyltetrahydropteroyltriglutamate--homocyste inemethyltransferase	SGPB_0666	cobalamin-independent methionine synthase
SGGB_0790	histidinol-phosphatase	Sinf_0631	Histidinol phosphatase and related hydrolases ofthe PHP family	SMA_0740	Histidinol-phosphatase	SGPB_0667	histidinol-phosphatase
SGGB_0792	signal peptide containing protein	Sinf_0632	Protein of unknown function (DUF3042)	SMA_0741	Hypothetical protein	SGPB_0669	signal peptide containing protein
SGGB_0793	tRNA delta(2)-isopentenylpyrophosphate transferase	Sinf_0633	tRNA isopentenyl-pyrophosphate transferase	SMA_0742	tRNA delta(2)-isopentenylpyrophosphate transferase	SGPB_0670	tRNA delta(2)-isopentenylpyrophosphate transferase
SGGB_0794	GTP-binding protein	Sinf_0634	GTP-binding protein HflX	SMA_0743	GTP-binding protein YnbA	SGPB_0671	GTP-binding protein
SGGB_0795	conserved hypothetical protein	Sinf_0635	hypothetical protein	SMA_0744	Cystathionine beta-lyase	SGPB_0672	hypothetical protein
SGGB_0796	ribonuclease Z	Sinf_0636	Ribonuclease Z	SMA_0745	Ribonuclease Z	SGPB_0673	ribonuclease Z
SGGB_0797	short chain dehydrogenase	Sinf_0637	short chain dehydrogenase	SMA_0746	Short chain dehydrogenase	SGPB_0674	short chain dehydrogenase
SGGB_0798	single-stranded-DNA-specific exonuclease	Sinf_0638	single-stranded-DNA-specific exonuclease RecJ	SMA_0747	Single-stranded-DNA-specific exonuclease RecJ	SGPB_0675	single-stranded-DNA-specific exonuclease
SGGB_0808	adenine phosphoribosyltransferase	Sinf_0640	adenine phosphoribosyltransferase	SMA_0755	Adenine phosphoribosyltransferase	SGPB_0686	adenine phosphoribosyltransferase
SGGB_0809	homoserine O-succinyltransferase	Sinf_0641	homoserine O-succinyltransferase	SMA_0756	Homoserine O-succinyltransferase	SGPB_0687	homoserine O-succinyltransferase
SGGB_0810	DNA replication protein	Sinf_0642	DNA-remodelling protein DnaD	SMA_0757	Chromosome replication initiation protein DnaD	SGPB_0688	DNA replication protein
SGGB_0811	endonuclease III	Sinf_0643	endonuclease III (DNA repair)	SMA_0758	Endonuclease III	SGPB_0689	endonuclease III
SGGB_0812	conserved hypothetical protein	Sinf_0644	putative SAM-dependent methyltransferase	SMA_0759	putative tRNA-m1A22 methylase	SGPB_0690	hypothetical protein
SGGB_0813	NIF3 (NGG1p interacting factor 3) family protein	Sinf_0645	dinuclear metal center protein, YbgI/SA1388family	SMA_0760	Hypothetical protein	SGPB_0691	NIF3 (NGG1p interacting factor 3) family protein
SGGB_0814	glucose-1-phosphate thymidylyltransferase	Sinf_0646	Glucose-1-phosphate thymidylyl transferase	SMA_0762	Glucose-1-phosphate thymidylyltransferase	SGPB_0692	glucose-1-phosphate thymidylyltransferase
SGGB_0815	dTDP-4-dehydrorhamnose 3,5-epimerase	Sinf_0647	dTDP 4-keto 6-deoxyglucose 3,5-epimerase	SMA_0763	dTDP-4-dehydrorhamnose 3,5-epimerase	SGPB_0693	dTDP-4-dehydrorhamnose 3,5-epimerase
SGGB_0817	dTDP-glucose 4,6-dehydratase	Sinf_0648	dTDP-glucose 4,6-dehydratase	SMA_0764	dTDP-glucose 4,6-dehydratase	SGPB_0694	dTDP-glucose 4,6-dehydratase
SGGB_0819	7,8-dihydro-8-oxoguanine triphosphatase	Sinf_0649	mutator MutT protein	SMA_0766	Mutator mutT protein (7,8-dihydro-8-oxoguanine-triphosphatase)	SGPB_0696	7,8-dihydro-8-oxoguanine triphosphatase
SGGB_0820	predicted membrane protein	Sinf_0650	putative permease	SMA_0767	Hypothetical protein	SGPB_0697	hypothetical protein
SGGB_0821	tetratricopeptide repeat-containing protein	Sinf_0651	tetratricopeptide repeat family protein	SMA_0768	TPR-repeat-containing protein	SGPB_0698	hypothetical protein
SGGB_0822	predicted membrane protein	Sinf_0652	hypothetical protein	SMA_0769	Hypothetical protein	SGPB_0699	hypothetical protein
SGGB_0825	acetolactate synthase I/II/III large subunit	Sinf_0653	acetolactate synthase	SMA_0772	Acetolactate synthase, catabolic	SGPB_0708	acetolactate synthase I/II/III large subunit
SGGB_0826	acetolactate decarboxylase	Sinf_0654	alpha-acetolactate decarboxylase	SMA_0773	Alpha-acetolactate decarboxylase	SGPB_0709	acetolactate decarboxylase
SGGB_0827	basic amino acid/polyamine antiporter	Sinf_0655	amino acid permease	SMA_0774	Cationic amino acid transporter-APC Superfamily	SGPB_0719	basic amino acid/polyamine antiporter
SGGB_0828	fibronectin-binding protein	Sinf_0656	fibronectin/fibrinogen-binding protein	SMA_0775	Fibronectin/fibrinogen-binding protein	SGPB_0720	fibronectin-binding protein
SGGB_0836	putative ABC transport system substrate-binding protein	Sinf_0664	ABC-type uncharacterized transport system, periplasmic component	SMA_0781	ABC transporter substrate-binding protein	SGPB_0721	putative ABC transporter substrate-binding protein
SGGB_0837	putative ABC transport system permease protein	Sinf_0665	ABC transporter, permease protein	SMA_0782	ABC transporter permease protein	SGPB_0722	putative ABC transporter permease
SGGB_0838	putative ABC transport system ATP-binding protein	Sinf_0666	ABC transporter, ATP-binding protein	SMA_0783	ABC transporter ATP-binding protein	SGPB_0723	putative ABC transporter ATP-binding protein
SGGB_0845	metallo-beta-lactamase superfamily protein	Sinf_0667	putative hydrolase of the metallo-beta-lactamase superfamily	SMA_0788	Zn-dependent hydrolase, RNA-metabolising, CPSF 100 kDa analog	SGPB_0724	metallo-beta-lactamase superfamily protein
SGGB_0846	membrane-associated proteases	Sinf_0668	protease	SMA_0789	putative Zn-dependent protease	SGPB_0725	Zn-dependent peptidase family
SGGB_0847	ATP-binding cassette, sub-family F, member 3	Sinf_0669	ABC transporter, ATP-binding protein	SMA_0790	ABC transporter ATP-binding protein YdiF	SGPB_0726	ATP-binding domain-containing protein
SGGB_0848	MarR family transcriptional regulator	Sinf_0671	transcriptional regulator, MarR family	SMA_0791	Transcriptional regulator MarR family	SGPB_0727	MarR family transcriptional regulator
SGGB_0850	ABC transporter superfamily	Sinf_0673	ABC-type multidrug transport system,ATPase and permease components	SMA_0793	ABC transporter, ATP-binding/permease protein	SGPB_0729	ABC transporter superfamily protein
SGGB_0852	pyruvate dehydrogenase E1 component subunit alpha	Sinf_0848	acetoin dehydrogenase E1 component(TPP-dependent alpha subunit)	SMA_0796	Acetoin dehydrogenase E1 component alpha-subunit	SGPB_0741	pyruvate dehydrogenase E1 component subunit alpha
SGGB_0853	pyruvate dehydrogenase E1 component subunit beta	Sinf_0849	pyruvate/2-oxoglutarate dehydrogenase,E1 beta subunit	SMA_0797	Acetoin dehydrogenase E1 component beta-subunit	SGPB_0742	pyruvate dehydrogenase E1 component subunit beta
SGGB_0854	pyruvate dehydrogenase E2 component	Sinf_0850	pyruvate/2-oxoglutarate dehydrogenase,dihydrolipoamide acetyl transferase E2 subunit	SMA_0798	Dihydrolipoamide acetyltransferase component (E2) of acetoin dehydrogenase complex	SGPB_0743	pyruvate dehydrogenase E2 component
SGGB_0855	dihydrolipoamide dehydrogenase	Sinf_0851	Pyruvate/2-oxoglutarate dehydrogenase complex, dihydrolipoamide dehydrogenase E3 component	SMA_0799	Dihydrolipoamide dehydrogenase of acetoin dehydrogenase	SGPB_0744	dihydrolipoamide dehydrogenase
SGGB_0862	lipoate-protein ligase A	Sinf_0854	lipoate-protein ligase	SMA_0804	Lipoate-protein ligase A	SGPB_0750	lipoate-protein ligase A
SGGB_0864	predicted membrane protein	Sinf_0855	putative membrane protein	SMA_0806	Hypothetical protein	SGPB_0752	hypothetical protein
SGGB_0882	conserved hypothetical protein	Sinf_0859	hypothetical protein	SMA_0810	Hypothetical protein	SGPB_0765	hypothetical protein
SGGB_0883	rhodanese-like domain-containing protein	Sinf_0860	Rhodanese-related sulfurtransferase	SMA_0811	Rhodanese family protein	SGPB_0766	rhodanese-like domain-containing protein
SGGB_0884	pyridine nucleotide-disulphide oxidoreductase	Sinf_0861	coenzyme A disulfide reductase	SMA_0812	putative NAD(FAD)-dependent dehydrogenase	SGPB_0767	pyridine nucleotide-disulfide oxidoreductase
SGGB_0885	rhodanese-like domain-containing protein	Sinf_0862	rhodanese family protein	SMA_0813	Rhodanese-like domain protein	SGPB_0768	rhodanese-like domain-containing protein
SGGB_0886	conserved hypothetical protein	Sinf_0863	hydrolase, HD family	SMA_0814	HD domain protein	SGPB_0769	hypothetical protein
SGGB_0887	GNAT family acetyltransferase	Sinf_0864	acetyltransferase, GNAT family	SMA_0815	Conserved domain protein	SGPB_0770	GNAT family acetyltransferase
SGGB_0888	predicted membrane protein	Sinf_0674	hypothetical protein	SMA_0816	Hypothetical integral membrane protein	SGPB_0771	hypothetical protein
SGGB_0889	conserved hypothetical protein	Sinf_0681	Protein of unknown function (DUF2974)	SMA_0818	Hypothetical protein	SGPB_0773	hypothetical protein
SGGB_0900	conserved hypothetical protein	Sinf_0683	hypothetical protein	SMA_0823	Hypothetical protein	SGPB_0783	hypothetical protein
SGGB_0901	conserved hypothetical protein	Sinf_0684	putative Fe-S-cluster oxidoreductase	SMA_0824	Hypothetical protein	SGPB_0784	hypothetical protein
SGGB_0902	haloacid dehalogenase-like hydrolase	Sinf_0688	HAD-superfamily hydrolase/phosphatase	SMA_0825	2-haloalkanoic acid dehalogenase	SGPB_0788	haloacid dehalogenase-like hydrolase
SGGB_0905	CRP/FNR family transcriptional regulator, anaerobic regulatory protein	Sinf_0690	transcription regulator, Crp family	SMA_0826	putative regulatory protein	SGPB_0789	CRP/FNR family transcriptional regulator, anaerobic regulatory protein
SGGB_0906	LysR family transcriptional regulator	Sinf_0691	transcriptional regulator, LysR family	SMA_0827	LysR family transcriptional regulator YeiE	SGPB_0790	LysR family transcriptional regulator
SGGB_0907	predicted membrane protein	Sinf_0692	putative membrane protein	SMA_0828	putative membrane protein YeiH	SGPB_0791	hypothetical protein
SGGB_0908	NADP+-dependent succinate-semialdehyde dehydrogenase	Sinf_0693	aldehyde dehydrogenase	SMA_0829	Succinate-semialdehyde dehydrogenase [NAD]; Succinate-semialdehyde dehydrogenase [NADP+]	SGPB_0792	NADP+-dependent succinate-semialdehyde dehydrogenase
SGGB_0910	excinuclease ABC subunit C	Sinf_0694	excinuclease ABC (subunit C)	SMA_0832	Excinuclease ABC subunit C	SGPB_0793	excinuclease ABC subunit C
SGGB_0914	nitroreductase family protein	Sinf_0698	NAD(P)H-flavin oxidoreductase	SMA_0835	Oxygen-insensitive NAD(P)H nitroreductase/Dihydropteridine reductase	SGPB_0796	nitroreductase family protein
SGGB_0915	dipeptidase	Sinf_0699	Xaa-His dipeptidase	SMA_0836	Xaa-His dipeptidase	SGPB_0797	dipeptidase
SGGB_0916	uracil DNA glycosylase superfamily protein	Sinf_0700	Uracil-DNA glycosylase	SMA_0841	Hypothetical protein	SGPB_0798	uracil DNA glycosylase superfamily protein
SGGB_0919	tRNA modification GTPase	Sinf_0701	tRNA modification GTPaseTrmE:Small GTP-bindingprotein domain protein	SMA_0842	GTPase and tRNA-U34 5-formylation enzyme TrmE	SGPB_0799	tRNA modification GTPase
SGGB_0920	ribose 5-phosphate isomerase A	Sinf_0703	ribose-5-phosphate isomerase A	SMA_0844	Ribose 5-phosphate isomerase A	SGPB_0801	ribose 5-phosphate isomerase A
SGGB_0921	phosphopentomutase	Sinf_0704	phosphopentomutase	SMA_0845	Phosphopentomutase	SGPB_0802	phosphopentomutase
SGGB_0922	purine-nucleoside phosphorylase	Sinf_0705	purine nucleoside phosphorylase	SMA_0846	Purine nucleoside phosphorylase	SGPB_0803	purine-nucleoside phosphorylase
SGGB_0923	glutamine amidotransferase	Sinf_0706	GMP synthase - Glutamine amido transferase domain protein	SMA_0847	Glutamine amidotransferase, class I	SGPB_0804	glutamine amidotransferase
SGGB_0925	purine-nucleoside phosphorylase	Sinf_0708	purine nucleoside phosphorylase	SMA_0850	Purine nucleoside phosphorylase	SGPB_0806	purine-nucleoside phosphorylase
SGGB_0926	transcription regulator	Sinf_0709	CRISPR-associated protein Cas	SMA_0851	Histidine protein kinase	SGPB_0807	transcriptional regulator
SGGB_0927	transcription regulator	Sinf_0710	transcriptional regulator, LysR family	SMA_0854	Methionine biosynthesis and transport regulator MtaR, LysR family	SGPB_0808	transcriptional regulator
SGGB_0928	transcriptional activator in exopolysaccharide biosynthesis	Sinf_0711	capsular polysaccharide biosynthesis transcriptional regulator, LytR family	SMA_0855	Exopolysaccharide biosynthesis transcriptional activator EpsA	SGPB_0809	transcriptional activator in exopolysaccharide biosynthesis
SGGB_0929	protein-tyrosine phosphatase	Sinf_0712	capsular polysaccharide biosynthesis protein CpsB	SMA_0856	Tyrosine-protein phosphatase CpsB	SGPB_0810	protein-tyrosine phosphatase
SGGB_0930	chain length determinant protein	Sinf_0713	capsular polysaccharide biosynthesis protein CpsC	SMA_0857	Tyrosine-protein kinase transmembrane modulator EpsC	SGPB_0811	chain length determinant protein
SGGB_0931	protein-tyrosine phosphatase	Sinf_0714	capsular polysaccharide biosynthesis protein CpsD	SMA_0858	Tyrosine-protein kinase EpsD	SGPB_0812	protein-tyrosine phosphatase
SGGB_0955	dihydroorotate dehydrogenase electron transfer subunit	Sinf_0733	dihydroorotate dehydrogenase (electrontransfer subunit)	SMA_0878	Dihydroorotate dehydrogenase electron transfer subunit	SGPB_0832	dihydroorotate dehydrogenase electron transfer subunit
SGGB_0956	dihydroorotate oxidase	Sinf_0734	dihydroorotate dehydrogenase B	SMA_0879	Dihydroorotate dehydrogenase, catalytic subunit	SGPB_0833	dihydroorotate oxidase
SGGB_0957	orotidine-5'-phosphate decarboxylase	Sinf_0735	orotidine 5'-phosphate decarboxylase	SMA_0880	Orotidine 5'-phosphate decarboxylase	SGPB_0834	orotidine-5'-phosphate decarboxylase
SGGB_0959	orotate phosphoribosyltransferase	Sinf_0736	orotate phosphoribosyl transferase	SMA_0882	Orotate phosphoribosyltransferase	SGPB_0836	orotate phosphoribosyltransferase
SGGB_0960	phosphatidylethanolamine-binding protein	Sinf_0737	Raf kinase inhibitor-like protein, YbhB/YbcL family	SMA_0883	Phospholipid-binding protein	SGPB_0837	phosphatidylethanolamine-binding protein
SGGB_0961	uracil-DNA glycosylase	Sinf_0738	uracil-DNA glycosylase	SMA_0884	Uracil-DNA glycosylase, family 1	SGPB_0838	uracil-DNA glycosylase
SGGB_0962	dipeptidase E	Sinf_0739	Peptidase family S51	SMA_0885	Peptidase E	SGPB_0839	dipeptidase E
SGGB_0963	dihydroorotase	Sinf_0740	dihydroorotase	SMA_0886	Dihydroorotase	SGPB_0840	dihydroorotase
SGGB_0964	glycerol-3-phosphate acyltransferase	Sinf_0741	acyl-phosphate glycerol 3-phosphate acyl transferase	SMA_0887	Acyl-phosphate:glycerol-3-phosphate O-acyltransferase PlsY	SGPB_0841	glycerol-3-phosphate acyltransferase
SGGB_0965	topoisomerase IV subunit B	Sinf_0742	DNA topoisomerase IV subunit B	SMA_0889	Topoisomerase IV subunit B	SGPB_0842	topoisomerase IV subunit B
SGGB_0966	topoisomerase IV subunit A	Sinf_0743	DNA topoisomerase IV subunit A	SMA_0890	Topoisomerase IV subunit A	SGPB_0843	topoisomerase IV subunit A
SGGB_0967	branched-chain amino acid aminotransferase	Sinf_0744	branched-chain amino acid amino transferase	SMA_0891	Branched-chain amino acid aminotransferase	SGPB_0844	branched-chain amino acid aminotransferase
SGGB_0968	conserved hypothetical protein	Sinf_0745	Protein of unknown function (DUF2969)	SMA_0892	Hypothetical protein	SGPB_0845	hypothetical protein
SGGB_0969	30S ribosomal protein S1	Sinf_0746	30S ribosomal protein S1	SMA_0893	SSU ribosomal protein S1p	SGPB_0846	30S ribosomal protein S1
SGGB_0970	LrgB-like murein hydrolase/penicillin tolerance regulator	Sinf_0747	Putative effector of murein hydrolase	SMA_0894	LrgA-associated membrane protein LrgB	SGPB_0847	LrgB-like murein hydrolase/penicillin tolerance regulator
SGGB_0973	conserved hypothetical protein	Sinf_0749	hypothetical protein	SMA_0896	Immunoreactive protein Se23.5	SGPB_0849	hypothetical protein
SGGB_0974	predicted membrane protein	Sinf_0750	ABC transporter, permease protein	SMA_0897	ABC transporter, ATP-binding protein	SGPB_0850	hypothetical protein
SGGB_0975	ABC-2 type transport system ATP-binding protein	Sinf_0751	ABC transporter, ATP-binding protein	SMA_0898	ABC-type multidrug transport system, ATPase component	SGPB_0851	ABC transporter ATP-binding protein
SGGB_0976	GntR family transcriptional regulator	Sinf_0752	transcriptional regulator, GntR family	SMA_0899	Transcriptional regulator, GntR family	SGPB_0852	GntR family transcriptional regulator
SGGB_0977	DNA polymerase III subunit alpha	Sinf_0753	DNA polymerase III, subunit alpha	SMA_0900	DNA polymerase III alpha subunit	SGPB_0853	DNA polymerase III subunit alpha
SGGB_0978	6-phosphofructokinase	Sinf_0754	6-phosphofructokinase (PFK)	SMA_0901	6-phosphofructokinase	SGPB_0854	6-phosphofructokinase
SGGB_0979	pyruvate kinase	Sinf_0755	Pyruvate kinsase	SMA_0902	Pyruvate kinase	SGPB_0855	pyruvate kinase
SGGB_0980	signal peptidase I	Sinf_0807	signal peptidase I	SMA_0903	Signal peptidase I	SGPB_0856	signal peptidase I
SGGB_0981	glucosamine--fructose-6-phosphate aminotransferase	Sinf_0808	glucosamine-fructose-6-phosphate amino transferase	SMA_0904	Glucosamine--fructose-6-phosphate aminotransferase [isomerizing]	SGPB_0857	glucosamine--fructose-6-phosphate aminotransferase
SGGB_0986	phosphonoacetate hydrolase	Sinf_0809	phnA protein	SMA_0918	Alkylphosphonate utilization operon protein PhnA	SGPB_0858	phosphonoacetate hydrolase
SGGB_0987	polar amino acid transport system permease protein	Sinf_0810	amino acid ABC transporter, permease protein	SMA_0919	ABC transporter membrane-spanning permease-glutamine transport	SGPB_0859	polar amino acid transport system permease
SGGB_0988	polar amino acid transport system ATP-binding protein	Sinf_0811	amino acid uptake ABCtransporter,ATP-binding protein	SMA_0920	ABC-type polar amino acid transport system, ATPase component	SGPB_0860	polar amino acid transport system ATP-binding protein
SGGB_0989	bacterial extracellular solute-binding lipoprotein, family 3	Sinf_0812	amino acid ABC transporter,substrate-binding protein	SMA_0921	Amino acid ABC transporter, amino acid-binding protein	SGPB_0861	extracellular solute-binding lipoprotein
SGGB_0991	unknown	Sinf_0813	cation efflux family protein	SMA_0922	Cobalt-zinc-cadmium resistance protein	SGPB_0862	cation efflux family protein
SGGB_0992	alanine or glycine:cation symporter	Sinf_0814	sodium/amino acid (Alanine) symporter	SMA_0924	Sodium/glycine symporter GlyP	SGPB_0863	alanine or glycine:cation symporter
SGGB_0993	6-phospho-beta-glucosidase	Sinf_0815	glycoside hydrolase (beta-glucosidase)	SMA_0927	6-phospho-beta-glucosidase	SGPB_0864	6-phospho-beta-glucosidase
SGGB_0995	phosphoglycerate mutase family protein	Sinf_0816	phosphoglycerate mutase-like protein	SMA_0929	Phosphoglycerate mutase family	SGPB_0866	phosphoglycerate mutase family protein
SGGB_0997	predicted membrane protein	Sinf_0817	membrane protein	SMA_0931	Permease	SGPB_0868	hypothetical protein
SGGB_0999	DNA repair protein	Sinf_0818	Putative DNA repair protein (RadC)	SMA_0933	DNA repair protein RadC	SGPB_0870	DNA repair protein
SGGB_1000	AT-rich DNA-binding protein	Sinf_0819	AT-rich DNA-binding protein	SMA_0934	Redox-sensitive transcriptional regulator (AT-rich DNA-binding protein)	SGPB_0871	AT-rich DNA-binding protein
SGGB_1001	conserved hypothetical protein	Sinf_0820	protein of unknown function (DUF1831)	SMA_0935	Hypothetical protein	SGPB_0872	hypothetical protein
SGGB_1002	cysteine desulfurase	Sinf_0821	cysteine desulfurase	SMA_0936	Cysteine desulfurase	SGPB_0873	cysteine desulfurase
SGGB_1003	ribose-phosphate pyrophosphokinase	Sinf_0822	ribose-phosphate pyrophosphokinase	SMA_0937	Ribose-phosphate pyrophosphokinase	SGPB_0874	ribose-phosphate pyrophosphokinase
SGGB_1004	adenylate cyclase family protein	Sinf_0823	hypothetical protein	SMA_0938	Adenylate cyclase	SGPB_0875	adenylate cyclase family protein
SGGB_1005	putative GTP pyrophosphokinase	Sinf_0824	GTP pyrophosphokinase (RelA)	SMA_0939	GTP pyrophosphokinase	SGPB_0876	putative GTP pyrophosphokinase
SGGB_1006	NAD+ kinase	Sinf_0825	inorganic polyphosphate/ATP-NAD kinase	SMA_0940	NAD kinase	SGPB_0877	NAD+ kinase
SGGB_1007	ribosomal large subunit pseudouridine synthase D	Sinf_0826	ribosomal large subunit pseudouridine synthase	SMA_0941	Similar to ribosomal large subunit pseudouridine synthase D, Bacillus subtilis YjbO type	SGPB_0878	ribosomal large subunit pseudouridine synthase D
SGGB_1008	phosphate acetyltransferase	Sinf_0827	phosphotransacetylase	SMA_0942	Phosphate acetyltransferase	SGPB_0879	phosphate acetyltransferase
SGGB_1009	short chain dehydrogenase	Sinf_0828	short chain dehydrogenase	SMA_0943	Short chain dehydrogenase	SGPB_0880	short chain dehydrogenase
SGGB_1010	conserved hypothetical protein	Sinf_0829	hypothetical protein	SMA_0944	Hypothetical protein	SGPB_0881	hypothetical protein
SGGB_1019	xanthine phosphoribosyltransferase	Sinf_0832	xanthine phosphoribosyl transferase	SMA_0958	Xanthine phosphoribosyltransferase	SGPB_0891	xanthine phosphoribosyltransferase
SGGB_1020	nucleobase:cation symporter-2	Sinf_0833	xanthine permease	SMA_0959	Xanthine permease	SGPB_0892	nucleobase:cation symporter-2
SGGB_1021	thiamine biosynthesis lipoprotein	Sinf_0834	iron-sulfur cluster assembly/repair protein	SMA_0960	Hypothetical similar to thiamin biosynthesis lipoprotein ApbE	SGPB_0893	thiamine biosynthesis lipoprotein
SGGB_1022	4-oxalocrotonate tautomerase	Sinf_0835	4-oxalocrotonate tautomerase	SMA_0961	4-oxalocrotonate tautomerase; Xylose transport system permease protein xylH	SGPB_0894	4-oxalocrotonate tautomerase
SGGB_1023	conserved hypothetical protein	Sinf_0836	hypothetical protein	SMA_0962	Hypothetical protein	SGPB_0895	hypothetical protein
SGGB_1024	thymidine kinase	Sinf_0837	thymidine kinase	SMA_0963	Thymidine kinase	SGPB_0896	thymidine kinase
SGGB_1025	peptide chain release factor 1	Sinf_0838	peptide chain release factor 1	SMA_0964	Peptide chain release factor 1	SGPB_0897	peptide chain release factor 1
SGGB_1026	methyltransferase	Sinf_0839	methyltransferase	SMA_0965	Methylase of polypeptide chain release factors	SGPB_0898	methyltransferase
SGGB_1027	putative translation factor	Sinf_0840	translation factor (SUA5)	SMA_0966	YrdC/Sua5 family protein, required for threonylcarbamoyladenosine (t(6)A) formation in tRNA	SGPB_0899	putative translation factor
SGGB_1028	glycine hydroxymethyltransferase	Sinf_0841	serine hydroxymethyl transferase	SMA_0967	Serine hydroxymethyltransferase	SGPB_0900	glycine hydroxymethyltransferase
SGGB_1030	predicted lipoprotein	Sinf_0843	hypothetical protein	SMA_0969	Pneumococcal vaccine antigen A homolog	SGPB_0902	putative lipoprotein
SGGB_1031	ATP-binding cassette, subfamily C, bacterial	Sinf_0844	ABC transporter, ATP-binding/permease protein	SMA_0970	ABC transporter, ATP-binding/permease protein	SGPB_0903	ATP-binding domain-containing protein
SGGB_1032	ATP-binding cassette, subfamily B, bacterial	Sinf_0845	ABC transporter, ATP-binding/permease protein	SMA_0971	ABC transporter, ATP-binding/permease protein	SGPB_0904	ATP-binding domain-containing protein
SGGB_1033	extracellular alpha amylase	Sinf_0846	alpha-amylase	SMA_0972	Cytoplasmic alpha-amylase	SGPB_0905	extracellular alpha amylase
SGGB_1035	predicted membrane protein	Sinf_0847	hypothetical protein	SMA_0976	Immunoreactive protein Se23.5	SGPB_0906	hypothetical protein
SGGB_1037	PTS system, lactose-specific IIA component	Sinf_0191	PTS system, lactose-specific IIA component	SMA_0209	PTS system, lactose-specific IIA component	SGPB_0908	PTS system lactose-specific transporter subunit IIA
SGGB_1038	PTS system, lactose-specific IIBC component	Sinf_0192	PTS system, lactose-specific IIBC component	SMA_0210	PTS system, lactose-specific IIB component/PTS system, lactose-specific IIC component	SGPB_0909	PTS system lactose-specific transporter subunit IIBC
SGGB_1039	6-phospho-beta-galactosidase	Sinf_0195	phospho-beta-galactosidase	SMA_1157	6-phospho-beta-galactosidase	SGPB_0910	6-phospho-beta-galactosidase
SGGB_1040	bifunctional GMP synthase/glutamine amidotransferase	Sinf_0865	bifunctional GMP synthase/glutamine amido transferase	SMA_0977	GMP synthase [glutamine-hydrolyzing]	SGPB_0911	bifunctional GMP synthase/glutamine amidotransferase
SGGB_1060	GntR family transcriptional regulator	Sinf_0893	transcriptional regulator, GntR family	SMA_0999	Transcriptional regulator in cluster with beta-lactamase, GntR family	SGPB_0926	GntR family transcriptional regulator
SGGB_1068	signal recognition particle, DNA-binding protein	Sinf_0894	putative DNA-binding protein	SMA_1005	Signal recognition particle associated protein	SGPB_0929	signal recognition particle, DNA-binding protein
SGGB_1069	signal recognition particle, subunit SRP54/Ffh	Sinf_0895	signal recognition particle protein	SMA_1006	Signal recognition particle, subunit Ffh SRP54	SGPB_0930	signal recognition particle subunit SRP54/Ffh
SGGB_1072	site-specific tyrosine recombinase	Sinf_0899	tyrosine recombinase XerC	SMA_1010	Tyrosine recombinase XerC	SGPB_0931	site-specific tyrosine recombinase
SGGB_1073	transcriptional regulator	Sinf_0900	transcriptional regulator	SMA_1011	Pleiotropic regulator of exopolysaccharide synthesis, competence and biofilm formation Ftr, XRE family	SGPB_0932	ArsR family transcriptional regulator
SGGB_1074	two-component system, OmpR family, bacitracin resistance sensor histidine kinase	Sinf_0901	two-component sensor histidine kinase	SMA_1012	Two-component system histidine kinase	SGPB_0933	OmpR family two component system bacitracin resistance sensor histidine kinase
SGGB_1075	two-component system, OmpR family, bacitracin resistance response regulator	Sinf_0902	two-component response regulator	SMA_1013	Two-component response regulator YvcP	SGPB_0934	OmpR family two component system bacitracin resistance response regulator
SGGB_1076	bacitracin transport system permease protein	Sinf_0903	ABC transporter, permease protein	SMA_1014	ABC transporter ATP-binding protein	SGPB_0935	bacitracin transport system permease
SGGB_1077	bacitracin transport system ATP-binding protein	Sinf_0904	ABC transporter, ATP-binding protein	SMA_1015	ABC transporter ATP-binding protein	SGPB_0936	bacitracin transport system ATP-binding protein
SGGB_1080	glucose inhibited division protein	Sinf_0906	glucose-inhibited division protein	SMA_1017	tRNA:m(5)U-54 MTase gid	SGPB_0940	glucose inhibited division protein
SGGB_1082	secretion and acid tolerance protein	Sinf_0907	Protein of unknown function (DUF3307)	SMA_1018	Hypothetical protein	SGPB_0942	secretion and acid tolerance protein
SGGB_1083	secretion and acid tolerance protein	Sinf_0908	hypothetical protein	SMA_1019	Hypothetical protein	SGPB_0943	secretion and acid tolerance protein
SGGB_1085	late competence protein; DNA processing/uptake	Sinf_0910	DprA/SMF protein, putative DNA processingfactor	SMA_1021	Rossmann fold nucleotide-binding protein Smf possibly involved in DNA uptake	SGPB_0946	late competence DNA processing/uptake protein
SGGB_1086	maltose O-acetyltransferase	Sinf_0911	hexose O-acetyltransferase	SMA_1022	Maltose O-acetyltransferase	SGPB_0947	maltose O-acetyltransferase
SGGB_1087	ribonuclease HII	Sinf_0912	ribonuclease HII	SMA_1023	Ribonuclease HII	SGPB_0948	ribonuclease HII
SGGB_1088	ribosomal biogenesis GTPase	Sinf_0913	ribosomal biogenesis GTPase	SMA_1024	50S ribosomal subunit maturation GTPase RbgA	SGPB_0949	ribosomal biogenesis GTPase
SGGB_1098	ABC transporter, ATP-binding protein	Sinf_0952	ABC transporter, ATP-binding protein	SMA_1028	ABC transporter ATP-binding protein	SGPB_0965	ABC transporter ATP-binding protein
SGGB_1099	predicted membrane protein	Sinf_0953	putative membrane protein	SMA_1029	Substrate-specific component PdxU of predicted pyridoxine ECF transporter	SGPB_0966	hypothetical protein
SGGB_1100	pyridoxine kinase	Sinf_0954	pyridoxine kinase family protein	SMA_1030	Pyridoxal kinase	SGPB_0967	pyridoxine kinase
SGGB_1101	GntR family aminotransferase	Sinf_0955	transcriptional regulator, GntR family	SMA_1031	Predicted transcriptional regulator of pyridoxine metabolism	SGPB_0968	GntR family regulatory protein
SGGB_1102	dihydrodipicolinate synthase	Sinf_0956	dihydrodipicolinate synthase	SMA_1032	Dihydrodipicolinate synthase	SGPB_0969	dihydrodipicolinate synthase
SGGB_1103	aspartate-semialdehyde dehydrogenase	Sinf_0957	aspartate-semialdehyde dehydrogenase	SMA_1033	Aspartate-semialdehyde dehydrogenase	SGPB_0970	aspartate-semialdehyde dehydrogenase
SGGB_1104	cardiolipin synthase	Sinf_0958	cardiolipin synthetase	SMA_1034	Cardiolipin synthetase	SGPB_0971	ATP-binding domain-containing protein
SGGB_1105	formate--tetrahydrofolate ligase	Sinf_0959	formate--tetrahydrofolate ligase	SMA_1035	Formate--tetrahydrofolate ligase	SGPB_0976	formate--tetrahydrofolate ligase
SGGB_1110	phosphopantothenate-cysteine ligase	Sinf_0960	phospho-pantothenoyl-cysteine synthetase chain A	SMA_1037	Phosphopantothenoylcysteine synthetase	SGPB_0979	phosphopantothenate--cysteine ligase
SGGB_1111	phosphopantothenoylcysteine decarboxylase	Sinf_0961	flavoprotein family protein	SMA_1038	Phosphopantothenoylcysteine decarboxylase	SGPB_0980	phosphopantothenoylcysteine decarboxylase
SGGB_1112	thiamine transporter protein	Sinf_0962	putative membrane protein	SMA_1039	Substrate-specific component PanT of predicted pantothenate ECF transporter	SGPB_0981	thiamine transporter protein
SGGB_1113	phosphomannomutase	Sinf_0963	phosphoglucomutase	SMA_1040	Phosphoglucomutase	SGPB_0982	phosphomannomutase
SGGB_1115	signal peptide containing protein	Sinf_0966	putative secreted protein	SMA_1042	Extracellular protein	SGPB_0984	signal peptide containing protein
SGGB_1116	glyoxylase I family protein	Sinf_0967	glyoxylase	SMA_1043	Hypothetical protein YaeR with similarity to glyoxylase family	SGPB_0985	glyoxylase I family protein
SGGB_1117	sortase A	Sinf_0968	sortase	SMA_1044	Sortase A, LPXTG specific	SGPB_0986	sortase A
SGGB_1118	DNA gyrase subunit A	Sinf_0969	DNA gyrase A subunit	SMA_1045	DNA gyrase subunit A	SGPB_0987	DNA gyrase subunit A
SGGB_1119	L-lactate dehydrogenase	Sinf_0970	lactate dehydrogenase	SMA_1048	L-lactate dehydrogenase	SGPB_0988	L-lactate dehydrogenase
SGGB_1120	NADH dehydrogenase	Sinf_0971	NADH oxidase	SMA_1049	NADH oxidase H2O-forming	SGPB_0989	NADH dehydrogenase
SGGB_1123	simple sugar transport system permease protein	Sinf_0972	sugar ABC transporter, permease protein,putative	SMA_1055	putative deoxyribose-specific ABC transporter, permease protein	SGPB_0991	simple sugar transport system permease
SGGB_1124	simple sugar transport system permease protein	Sinf_0973	sugar ABC transporter, permease protein,putative	SMA_1056	putative deoxyribose-specific ABC transporter, permease protein	SGPB_0992	simple sugar transport system permease
SGGB_1126	simple sugar transport system substrate-binding protein	Sinf_0975	ABC transporter, substrat-binding protein	SMA_1058	Nucleoside-binding protein	SGPB_0995	simple sugar transport system substrate-binding protein
SGGB_1127	deoxyribose-phosphate aldolase	Sinf_0976	deoxyribose-phosphate aldolase	SMA_1059	Deoxyribose-phosphate aldolase	SGPB_0996	deoxyribose-phosphate aldolase
SGGB_1129	ribosomal RNA small subunit methyltransferase C	Sinf_0977	16S RNA G1207 methylase RsmC	SMA_1061	Ribosomal RNA small subunit methyltransferase C	SGPB_0997	ribosomal RNA small subunit methyltransferase C
SGGB_1130	type I pantothenate kinase	Sinf_0978	pantothenate kinase	SMA_1062	Pantothenate kinase	SGPB_0998	type I pantothenate kinase
SGGB_1131	30S ribosomal protein S20	Sinf_0979	Ribosomal protein subunit S20	SMA_1063	SSU ribosomal protein S20p	SGPB_0999	30S ribosomal protein S20
SGGB_1132	two-component system, sensor histidine kinase	Sinf_0982	two-component sensor histidine kinase	SMA_1064	Two component system sensor histidine kinase CiaH	SGPB_1000	putative histidine kinase sensor
SGGB_1133	two-component system, response regulator	Sinf_0983	DNA-binding response regulator CiaR	SMA_1065	Two component system response regulator CiaR	SGPB_1001	two-component system response regulator
SGGB_1134	aminopeptidase N	Sinf_0984	aminopeptidase N	SMA_1066	Lysyl aminopeptidase	SGPB_1002	aminopeptidase N
SGGB_1135	phosphate transport system protein	Sinf_0985	phosphate transport system regulatory protein PhoU	SMA_1069	Phosphate transport system regulatory protein PhoU	SGPB_1003	phosphate transport system protein
SGGB_1136	phosphate transport system ATP-binding protein	Sinf_0986	phosphate ABC transporter, ATP-binding protein	SMA_1070	Phosphate transport ATP-binding protein PstB	SGPB_1004	phosphate transport system ATP-binding protein
SGGB_1138	phosphate transport system permease protein	Sinf_0988	phosphate ABC transporter, permease protein	SMA_1072	Phosphate transport system permease protein PstA	SGPB_1006	phosphate transport system permease
SGGB_1139	phosphate transport system permease protein	Sinf_0989	phosphate ABC transporter, permease protein	SMA_1073	Phosphate transport system permease protein PstC	SGPB_1007	phosphate transport system permease
SGGB_1140	unknown	Sinf_0990	ABC transporter, phosphate-binding protein	SMA_1074	Phosphate ABC transporter, periplasmic phosphate-binding protein PstS	SGPB_1008	phosphate transport system substrate-binding protein
SGGB_1142	NOL1/NOP2/sun family methyltransferase	Sinf_0991	RNA methylase, NOL1/NOP2/sun family	SMA_1075	tRNA and rRNA cytosine-C5-methylase	SGPB_1009	NOL1/NOP2/sun family methyltransferase
SGGB_1144	NADPH-dependent glutathione reductase	Sinf_0992	glutathione reductase	SMA_1078	Glutathione reductase	SGPB_1011	NADPH-dependent glutathione reductase
SGGB_1145	bacteriocin transport accessory protein	Sinf_0993	thioredoxin	SMA_1079	putative bacterocin transport accessory protein, Bta	SGPB_1012	bacteriocin transport accessory protein
SGGB_1146	antibiotic biosynthesis monooxygenase	Sinf_0994	hypothetical protein	SMA_1080	Hypothetical protein	SGPB_1013	antibiotic biosynthesis monooxygenase
SGGB_1148	DNA-3-methyladenine glycosylase I	Sinf_1896	DNA-3-methyladenine glycosylase I	SMA_1082	DNA-3-methyladenine glycosylase	SGPB_1015	DNA-3-methyladenine glycosylase I
SGGB_1149	myo-inositol-1(or 4)-monophosphatase	Sinf_0996	inositol monophosphatase family protein	SMA_1083	Inositol-1-monophosphatase	SGPB_1016	myo-inositol-1(or 4)-monophosphatase
SGGB_1150	conserved hypothetical protein	Sinf_0997	hypothetical protein	SMA_1084	Hypothetical protein	SGPB_1017	hypothetical protein
SGGB_1151	transcriptional regulator	Sinf_0998	transcriptional regulator Spx	SMA_1085	Transcriptional regulator SpxA1	SGPB_1018	ArsR family transcriptional regulator
SGGB_1152	bifunctional riboflavin kinase/FAD synthetase	Sinf_0999	riboflavin kinase / FAD synthetase	SMA_1086	Riboflavin kinase/FMN adenylyltransferase	SGPB_1019	bifunctional riboflavin kinase/FAD synthetase
SGGB_1153	tRNA pseudouridine synthase B	Sinf_1000	tRNA pseudouridine synthase B	SMA_1087	tRNA pseudouridine synthase	SGPB_1020	tRNA pseudouridine synthase B
SGGB_1154	conserved hypothetical protein	Sinf_1001	hypothetical protein	SMA_1088	Hypothetical protein	SGPB_1021	hypothetical protein
SGGB_1155	conserved hypothetical protein	Sinf_1002	protein of unknown function (DUF1858)	SMA_1089	Hypothetical protein	SGPB_1022	hypothetical protein
SGGB_1157	conserved hypothetical protein	Sinf_1003	hypothetical protein	SMA_1091	Hypothetical protein	SGPB_1024	hypothetical protein
SGGB_1158	type I restriction modification DNA specificity domain-containing protein	Sinf_1004	Restriction endonuclease S subunit	SMA_1092	Type I restriction-modification system specificity subunit	SGPB_1025	type I restriction modification DNA specificity domain-containing protein
SGGB_1166	ABC transport system ATP-binding protein	Sinf_1006	ABC transporter ATP-binding protein	SMA_1094	ABC transporter ATP-binding protein YvcR	SGPB_1032	ABC transporter ATP-binding protein
SGGB_1168	unknown	Sinf_1008	thiol peroxidase	SMA_1097	Thiol peroxidase, Tpx-type	SGPB_1034	thiol peroxidase, atypical 2-Cys peroxiredoxin
SGGB_1172	thiamine-phosphate pyrophosphorylase	Sinf_1011	thiamin-phosphate pyrophosphorylase	SMA_1100	Thiamin-phosphate pyrophosphorylase	SGPB_1036	thiamine-phosphate pyrophosphorylase
SGGB_1181	DNA helicase II / ATP-dependent DNA helicase	Sinf_1020	ATP-dependent DNA helicase PcrA	SMA_1103	ATP-dependent DNA helicase UvrD/PcrA	SGPB_1045	DNA helicase II / ATP-dependent DNA helicase
SGGB_1185	alanine or glycine:cation symporter	Sinf_1024	Sodium:alanine symporter family protein	SMA_1108	Sodium/glycine symporter GlyP	SGPB_1047	alanine or glycine:cation symporter
SGGB_1196	GDSL-like Lipase/Acylhydrolase	Sinf_1028	lipase/acylhydrolase, GDSL family	SMA_1111	N-Acetylneuraminate cytidylyltransferase/Platelet activating factor	SGPB_1055	GDSL-like Lipase/Acylhydrolase
SGGB_1198	haloacid dehalogenase-like hydrolase	Sinf_1029	HAD-superfamily hydrolase / phosphatase	SMA_1113	Hydrolase (HAD superfamily)	SGPB_1057	haloacid dehalogenase-like hydrolase
SGGB_1212	ubiquinone biosynthesis protein	Sinf_1040	putative unusual protein kinase	SMA_1118	Ubiquinone biosynthesis monooxygenase UbiB	SGPB_1070	ubiquinone biosynthesis protein
SGGB_1213	conserved hypothetical protein	Sinf_1041	hypothetical protein	SMA_1119	Hypothetical protein	SGPB_1071	phasin family protein
SGGB_1215	PTS system, beta-glucosides-specific IIABC component	Sinf_1044	PTS system, beta-glucoside-specific IIABC component	SMA_1123	PTS system, beta-glucoside-specific IIB component/ PTS system, beta-glucoside-specific IIC component/PTS system, beta-glucoside-specific IIA component	SGPB_1075	PTS system beta-glucosides-specific transporter subunit IIABC
SGGB_1217	voltage-gated chloride channel family protein	Sinf_1046	(voltage-gated) chloride channel family protein	SMA_1127	Voltage-gated chloride channel family protein	SGPB_1077	voltage-gated chloride channel family protein
SGGB_1218	spermidine/putrescine transport system substrate-binding protein	Sinf_1058	spermidine/putrescine ABC transporter,spermidine/putrescine-binding protein	SMA_1128	ABC transporter, periplasmic spermidine putrescine-binding protein PotD	SGPB_1078	spermidine/putrescine transport system substrate-binding protein
SGGB_1219	spermidine/putrescine transport system permease protein	Sinf_1059	spermidine/putrescine ABC transporter,permease protein	SMA_1129	Spermidine Putrescine ABC transporter permease component potC	SGPB_1079	spermidine/putrescine transport system permease
SGGB_1220	spermidine/putrescine transport system permease protein	Sinf_1060	spermidine/putrescine ABC transporter,permease protein	SMA_1130	Spermidine Putrescine ABC transporter permease component PotB	SGPB_1080	spermidine/putrescine transport system permease
SGGB_1222	UDP-N-acetylmuramate dehydrogenase	Sinf_1062	UDP-N-acetyl-enol-pyruvoyl glucosamine	SMA_1132	UDP-N-acetylenolpyruvoylglucosamine reductase	SGPB_1082	UDP-N-acetylmuramate dehydrogenase
SGGB_1223	2-amino-4-hydroxy-6- hydroxymethyldihydropteridine pyrophosphokinase	Sinf_1063	7, 8-dihydro-6-hydroxymethylpterin-pyrophosphokinase	SMA_1133	2-amino-4-hydroxy-6-hydroxymethyldihydropteridin epyrophosphokinase	SGPB_1083	2-amino-4-hydroxy-6- hydroxymethyldihydropteridine pyrophosphokinase
SGGB_1224	dihydroneopterin aldolase	Sinf_1064	dihydroneopterin aldolase	SMA_1134	Dihydroneopterin aldolase	SGPB_1084	dihydroneopterin aldolase
SGGB_1225	dihydropteroate synthase	Sinf_1065	dihydropteroate synthase	SMA_1135	Dihydropteroate synthase	SGPB_1085	dihydropteroate synthase
SGGB_1226	GTP cyclohydrolase I	Sinf_1066	GTP cyclohydrolase I	SMA_1136	GTP cyclohydrolase I type 1	SGPB_1086	GTP cyclohydrolase I
SGGB_1227	folylpolyglutamate synthase	Sinf_1067	folyl-polyglutamate synthetase	SMA_1137	Dihydrofolate synthase/Folylpolyglutamate synthase	SGPB_1087	folylpolyglutamate synthase
SGGB_1233	chloramphenicol-sensitive protein	Sinf_1069	rarD protein	SMA_1144	RarD protein	SGPB_1091	chloramphenicol-sensitive protein
SGGB_1234	homoserine kinase	Sinf_1070	Homoserine kinase	SMA_1145	Homoserine kinase	SGPB_1092	homoserine kinase
SGGB_1235	homoserine dehydrogenase	Sinf_1071	homoserine dehydrogenase	SMA_1146	Homoserine dehydrogenase	SGPB_1093	homoserine dehydrogenase
SGGB_1237	polysaccharide deacetylase family protein	Sinf_1072	polysaccharide deacetylase	SMA_1147	Polysaccharide deacetylase	SGPB_1094	polysaccharide deacetylase family protein
SGGB_1238	putative extracellular protein	Sinf_1075	hypothetical protein	SMA_1148	Hypothetical protein	SGPB_1095	hypothetical protein
SGGB_1241	50S ribosomal protein L7/L12	Sinf_1077	Ribosomal protein L12	SMA_1174	LSU ribosomal protein L7/L12 (P1/P2)	SGPB_1158	50S ribosomal protein L7/L12
SGGB_1242	50S ribosomal protein L10	Sinf_1078	ribosomal protein L10	SMA_1175	LSU ribosomal protein L10p (P0)	SGPB_1159	50S ribosomal protein L10
SGGB_1243	ATP-dependent Clp protease ATP-binding subunit	Sinf_1081	ATP-dependent Clp protease, ATP-binding subunit	SMA_1178	putative ATP-dependent Clp proteinase (ATP-binding subunit)	SGPB_1160	ATP-dependent Clp protease ATP-binding subunit
SGGB_1245	predicted membrane protein	Sinf_1082	putative membrane protein	SMA_1180	Membrane protein, putative	SGPB_1162	hypothetical protein
SGGB_1248	GTP-binding protein	Sinf_1085	ribosome biogenesis GTP-binding protein YsxC	SMA_1183	GTP-binding protein EngB	SGPB_1164	GTP-binding protein
SGGB_1249	ATP-dependent Clp protease ATP-binding subunit	Sinf_1086	ATP-dependent Clp proteaseATP-binding subunit clpX	SMA_1184	ATP-dependent Clp protease ATP-binding subunit ClpX	SGPB_1165	ATP-dependent Clp protease ATP-binding subunit
SGGB_1250	predicted membrane protein	Sinf_1087	hypothetical protein	SMA_1185	Hypothetical protein	SGPB_1166	hypothetical protein
SGGB_1251	dihydrofolate reductase	Sinf_1088	dihydrofolate reductase	SMA_1186	Dihydrofolate reductase	SGPB_1167	dihydrofolate reductase
SGGB_1252	thymidylate synthase	Sinf_1089	thymidylate synthase	SMA_1187	Thymidylate synthase	SGPB_1168	thymidylate synthase
SGGB_1253	hydroxymethylglutaryl-CoA synthase	Sinf_1090	hydroxymethylglutaryl-CoA synthase	SMA_1188	Hydroxymethylglutaryl-CoA synthase	SGPB_1169	hydroxymethylglutaryl-CoA synthase
SGGB_1254	hydroxymethylglutaryl-CoA reductase	Sinf_1091	hydroxymethylglutaryl-CoA reductase	SMA_1189	Hydroxymethylglutaryl-CoA reductase	SGPB_1170	hydroxymethylglutaryl-CoA reductase
SGGB_1255	conserved hypothetical protein	Sinf_1092	protein of unknown function (DUF1836)	SMA_1190	Hypothetical protein	SGPB_1171	hypothetical protein
SGGB_1256	hemolysin III	Sinf_1093	channel protein, hemolysin III family	SMA_1191	Hemolysin III	SGPB_1172	hemolysin III
SGGB_1257	isopentenyl-diphosphate delta-isomerase	Sinf_1094	isopentenyl-diphosphate delta-isomerase	SMA_1192	Isopentenyl-diphosphate delta-isomerase, FMN-dependent	SGPB_1173	isopentenyl-diphosphate delta-isomerase
SGGB_1258	phosphomevalonate kinase	Sinf_1095	phosphomevalonate kinase	SMA_1193	Phosphomevalonate kinase	SGPB_1174	phosphomevalonate kinase
SGGB_1259	diphosphomevalonate decarboxylase	Sinf_1096	diphosphomevalonate decarboxylase	SMA_1194	Diphosphomevalonate decarboxylase	SGPB_1175	diphosphomevalonate decarboxylase
SGGB_1260	mevalonate kinase	Sinf_1097	mevalonate kinase	SMA_1195	Mevalonate kinase	SGPB_1176	mevalonate kinase
SGGB_1266	polar amino acid transport system ATP-binding protein	Sinf_1102	amino acid ABC transporter, ATP-binding protein	SMA_1198	putative amino acid ABC transporter, ATP-binding protein	SGPB_1177	polar amino acid transport system ATP-binding protein
SGGB_1267	polar amino acid transport system permease protein	Sinf_1103	amino acid ABC transporter, permease protein	SMA_1199	Hypothetical protein	SGPB_1178	polar amino acid transport system permease
SGGB_1268	polar amino acid transport system permease protein	Sinf_1104	amino acid ABC transporter, permease protein	SMA_1200	Hypothetical protein	SGPB_1179	polar amino acid transport system permease
SGGB_1269	polar amino acid transport system substrate-binding protein	Sinf_1105	amino acid ABC transporter,substrate-binding protein	SMA_1201	Hypothetical protein	SGPB_1180	polar amino acid transport system substrate-binding protein
SGGB_1270	uroporphyrinogen decarboxylase	Sinf_1106	Uroporphyrinogen decarboxylase (URO-D)	SMA_1202	Hypothetical protein	SGPB_1181	uroporphyrinogen decarboxylase
SGGB_1271	LysR family transcriptional regulator	Sinf_1108	transcriptional regulator, LysR family	SMA_1203	Transcriptional regulator, LysR family	SGPB_1182	LysR family transcriptional regulator
SGGB_1272	2,5-didehydrogluconate reductase	Sinf_1109	oxidoreductase, aldo/keto reductase family	SMA_1204	Oxidoreductase, aldo/keto reductase family	SGPB_1183	2,5-didehydrogluconate reductase
SGGB_1273	two-component system, sensor histidine kinase	Sinf_1110	two component system histidine kinase	SMA_1212	Two component system histidine kinase	SGPB_1184	two-component system sensor histidine kinase
SGGB_1274	two-component system, response regulator	Sinf_1111	two-component response regulator	SMA_1213	Two-component response regulator	SGPB_1185	two-component system response regulator
SGGB_1275	GTP pyrophosphokinase	Sinf_1112	RelA/SpoT domain protein	SMA_1214	GTP pyrophosphokinase	SGPB_1186	GTP pyrophosphokinase
SGGB_1282	ATP-binding cassette, subfamily B, bacterial	Sinf_1113	multidrug ABCexporter,ATPbinding/membrane-spanning protein	SMA_1221	Multidrug ABC exporter (DrugE2) family, ATP binding/membrane-spanning protein	SGPB_1193	ATP-binding domain-containing protein
SGGB_1283	ATP-binding cassette, subfamily B, bacterial	Sinf_1114	multidrug ABCexporter,ATPbinding/membrane-spanning protein	SMA_1222	Lipid A export ATP-binding/permease protein MsbA	SGPB_1194	ATP-binding domain-containing protein
SGGB_1284	MarR family transcriptional regulator	Sinf_1115	transcriptional regulator, MarR family	SMA_1223	Transcriptional regulator, MarR family	SGPB_1195	MarR family transcriptional regulator
SGGB_1285	peptide deformylase	Sinf_1116	polypeptide deformylase	SMA_1224	Peptide deformylase	SGPB_1196	peptide deformylase
SGGB_1286	GNAT family acetyltransferase	Sinf_1117	acetyltransferase, GNAT family	SMA_1225	Acetyltransferase, GNAT family	SGPB_1197	GNAT family acetyltransferase
SGGB_1287	NADP+-dependent glutamate dehydrogenase	Sinf_1118	glutamate dehydrogenase	SMA_1226	NADP-specific glutamate dehydrogenase	SGPB_1198	NADP+-dependent glutamate dehydrogenase
SGGB_1288	predicted membrane protein	Sinf_1119	hypothetical protein	SMA_1227	Membrane protein, putative	SGPB_1199	hypothetical protein
SGGB_1289	7-cyano-7-deazaguanine reductase	Sinf_1120	7-cyano-7-deazaguanine reductase	SMA_1228	NADPH dependent preQ0 reductase	SGPB_1200	7-cyano-7-deazaguanine reductase
SGGB_1290	queuosine biosynthesis protein	Sinf_1121	radical SAM domain protein	SMA_1229	Queuosine Biosynthesis QueE Radical SAM	SGPB_1201	queuosine biosynthesis protein
SGGB_1291	6-pyruvoyl tetrahydrobiopterin synthase	Sinf_1122	6-pyruvoyl tetrahydro-biopterin synthase	SMA_1230	Queuosine biosynthesis QueD, PTPS-I	SGPB_1202	6-pyruvoyl tetrahydrobiopterin synthase
SGGB_1292	queuosine biosynthesis protein	Sinf_1123	ExsB like protein	SMA_1231	Queuosine Biosynthesis QueC ATPase	SGPB_1203	queuosine biosynthesis protein
SGGB_1293	ATP-binding cassette, subfamily B, bacterial	Sinf_1124	ABC transporter, ATP-binding/permease protein	SMA_1232	ABC transporter, ATP-binding/permease protein	SGPB_1204	ATP-binding domain-containing protein
SGGB_1294	ATP-binding cassette, subfamily B, bacterial	Sinf_1125	ABC transporter, ATP-binding/permease protein	SMA_1233	ABC transporter, ATP-binding/permease protein	SGPB_1205	ATP-binding domain-containing protein
SGGB_1295	ABC transporter ATP-binding protein	Sinf_1126	ABC transporter, ATP-binding/permease protein	SMA_1234	COG0488: ATPase components of ABC transporters with duplicated ATPase domains	SGPB_1206	ABC transporter ATP-binding protein
SGGB_1296	tRNA nucleotidyltransferase	Sinf_1127	tRNA nucleotidyl transferase	SMA_1235	tRNA nucleotidyltransferase	SGPB_1207	tRNA nucleotidyltransferase
SGGB_1297	dihydrodipicolinate reductase	Sinf_1128	dihydrodipicolinate reductase	SMA_1236	Dihydrodipicolinate reductase	SGPB_1208	dihydrodipicolinate reductase
SGGB_1298	DegV family protein	Sinf_1129	EDD domain protein, DegV family	SMA_1237	DegV family protein	SGPB_1209	DegV family protein
SGGB_1299	transposase	Sinf_1130	hypothetical protein	SMA_1238	Hypothetical protein	SGPB_1210	transposase
SGGB_1301	extracellular mannosyl-glycoprotein endo-beta-N-acetylglucosaminidase	Sinf_1131	peptidoglycan hydrolase	SMA_1239	Peptidoglycan hydrolase, Autolysin2	SGPB_1211	extracellular mannosyl-glycoprotein endo-beta-N-acetylglucosaminidase
SGGB_1309	homocysteine S-methyltransferase/5,10-methylenetetrahydrofolate reductase	Sinf_1133	bifunctional homocysteine S-methyl transferase/5,10-methylene-tetrahydrofolate reductase protein	SMA_1241	5,10-methylenetetrahydrofolate reductase/Homolog of homocysteine-binding domain	SGPB_1218	homocysteine S-methyltransferase/5,10-methylenetetrahydrofolate reductase
SGGB_1310	5-methyltetrahydropteroyltriglutamate-- homocysteine methyltransferase	Sinf_1134	cobalamin-independent methioninesynthase	SMA_1242	5-methyltetrahydropteroyltriglutamate--homocyste inemethyltransferase	SGPB_1219	5-methyltetrahydropteroyltriglutamate-- homocysteine methyltransferase
SGGB_1311	PTS system, fructose-specific IIABC component	Sinf_1135	PTS system, fructose-specific IIABC component	SMA_1243	PTS system, fructose-specific IIA component/PTS system, fructose-specific IIB component/PTS system, fructose-specific IIC component	SGPB_1220	PTS system fructose-specific transporter subunit IIABC
SGGB_1312	1-phosphofructokinase	Sinf_1136	fructose 1-phosphate kinase	SMA_1244	1-phosphofructokinase	SGPB_1221	1-phosphofructokinase
SGGB_1314	NADPH-dependent thioredoxin reductase	Sinf_1138	thioredoxin reductase	SMA_1246	Thioredoxin reductase	SGPB_1223	NADPH-dependent thioredoxin reductase
SGGB_1315	conserved hypothetical protein	Sinf_1139	hypothetical protein	SMA_1247	Glutamate-rich protein grpB	SGPB_1224	hypothetical protein
SGGB_1316	tRNA (guanine-N1-)-methyltransferase	Sinf_1140	tRNA (guanine-N(1)-)-methyl transferase	SMA_1248	tRNA (Guanine-N1)-methyltransferase	SGPB_1225	tRNA (guanine-N1-)-methyltransferase
SGGB_1317	16S rRNA processing protein	Sinf_1141	16S rRNA-processing protein	SMA_1249	16S rRNA processing protein RimM	SGPB_1226	16S rRNA processing protein
SGGB_1318	conserved hypothetical protein	Sinf_1142	RNA binding protein	SMA_1251	KH domain RNA binding protein YlqC	SGPB_1227	hypothetical protein
SGGB_1319	30S ribosomal protein S16	Sinf_1143	ribosomal protein S16	SMA_1252	SSU ribosomal protein S16p	SGPB_1228	30S ribosomal protein S16
SGGB_1322	conserved hypothetical protein	Sinf_1145	hypothetical protein (DUF548)	SMA_1255	Protein-L-isoD(D-D) O-methyltransferase	SGPB_1250	hypothetical protein
SGGB_1324	ABC transport system permease protein	Sinf_1147	ABC transporter permease protein	SMA_1257	ABC transporter permease protein	SGPB_1252	ABC transporter permease
SGGB_1325	ABC transport system ATP-binding protein	Sinf_1148	ABC transporter, ATP-binding protein	SMA_1258	ABC transporter ATP-binding protein	SGPB_1253	ABC transporter ATP-binding protein
SGGB_1326	ABC transport system substrate-binding protein	Sinf_1149	ABC transporter, substrate-binding protein	SMA_1259	Periplasmic component of efflux system	SGPB_1254	ABC transporter substrate-binding protein
SGGB_1328	carbamoyl-phosphate synthase large subunit	Sinf_1150	carbamoyl-phosphate synthase, large subunit	SMA_1260	Carbamoyl-phosphate synthase large chain	SGPB_1255	carbamoyl-phosphate synthase large subunit
SGGB_1329	carbamoyl-phosphate synthase small subunit	Sinf_1151	carbamoyl-phosphate synthase, small subunit	SMA_1261	Carbamoyl-phosphate synthase small chain	SGPB_1256	carbamoyl-phosphate synthase small subunit
SGGB_1330	aspartate carbamoyltransferase catalytic subunit	Sinf_1152	aspartate carbamoyl transferase	SMA_1262	Aspartate carbamoyltransferase	SGPB_1257	aspartate carbamoyltransferase catalytic subunit
SGGB_1331	uracil permease	Sinf_1153	uracil permease	SMA_1263	Uracil permease	SGPB_1258	uracil permease
SGGB_1332	pyrimidine operon attenuation protein / uracil phosphoribosyltransferase	Sinf_1154	pyrimidine operon regulatory protein	SMA_1264	Uracil phosphoribosyltransferase/Pyrimidine operon regulatory protein PyrR	SGPB_1259	pyrimidine operon attenuation protein / uracil phosphoribosyltransferase
SGGB_1333	ribosomal large subunit pseudouridine synthase D	Sinf_1155	ribosomal large subunit pseudouridine synthase	SMA_1265	Ribosomal large subunit pseudouridine synthase D	SGPB_1260	ribosomal large subunit pseudouridine synthase D
SGGB_1334	signal peptidase II	Sinf_1156	lipoprotein signal peptidase	SMA_1266	Lipoprotein signal peptidase	SGPB_1261	signal peptidase II
SGGB_1335	LysR family transcriptional regulator	Sinf_1157	transcriptional regulator, LysR family	SMA_1267	Cysteine and methionine metabolism regulator CmbR, LysR family	SGPB_1262	LysR family transcriptional regulator
SGGB_1336	50S ribosomal protein L27	Sinf_1158	ribosomal protein L27	SMA_1268	LSU ribosomal protein L27p	SGPB_1263	50S ribosomal protein L27
SGGB_1337	conserved hypothetical protein	Sinf_1159	putative ribosomal protein	SMA_1269	Potential ribosomal protein	SGPB_1264	hypothetical protein
SGGB_1338	LSU ribosomal protein L21	Sinf_1160	ribosomal protein L21	SMA_1270	LSU ribosomal protein L21p	SGPB_1265	50S ribosomal protein L21
SGGB_1339	GNAT family acetyltransferase	Sinf_1161	acetyl transferase (GNAT) family	SMA_1271	Hypothetical protein	SGPB_1266	GNAT family acetyltransferase
SGGB_1341	thiamine biosynthesis protein	Sinf_1163	thiamine biosynthesis protein ThiI	SMA_1273	Thiamine biosynthesis protein ThiI	SGPB_1268	thiamine biosynthesis protein
SGGB_1343	signal peptide containing protein	Sinf_1165	hypothetical protein	SMA_1275	Histone acetyltransferase Gcn5	SGPB_1270	signal peptide containing protein
SGGB_1344	folylpolyglutamate synthase	Sinf_1166	folyl-polyglutamate synthetase	SMA_1276	Dihydrofolate synthase/Folylpolyglutamate synthase	SGPB_1271	folylpolyglutamate synthase
SGGB_1345	L-lactate dehydrogenase	Sinf_1167	Malate/lactate dehydrogenase	SMA_1277	L-lactate dehydrogenase	SGPB_1272	L-lactate dehydrogenase
SGGB_1346	conserved hypothetical protein	Sinf_1168	hypothetical protein	SMA_1278	putative transcriptional regulator	SGPB_1273	hypothetical protein
SGGB_1347	prephenate dehydrogenase	Sinf_1169	Prephenate dehydrogenase	SMA_1279	Prephenate dehydrogenase	SGPB_1274	prephenate dehydrogenase
SGGB_1348	chorismate synthase	Sinf_1170	Chorismate synthase	SMA_1280	Chorismate synthase	SGPB_1275	chorismate synthase
SGGB_1349	3-dehydroquinate synthase	Sinf_1171	3-dehydroquinate synthase	SMA_1281	3-dehydroquinate synthase	SGPB_1276	3-dehydroquinate synthase
SGGB_1350	shikimate 5-dehydrogenase	Sinf_1172	shikimate/quinate 5-dehydrogenase	SMA_1282	Shikimate/quinate 5-dehydrogenase I beta	SGPB_1277	shikimate 5-dehydrogenase
SGGB_1351	3-dehydroquinate dehydratase I	Sinf_1173	3-dehydroquinate dehydratase, type I	SMA_1283	3-dehydroquinate dehydratase I	SGPB_1278	3-dehydroquinate dehydratase I
SGGB_1352	putative SAM-dependent methyltransferase	Sinf_1174	putative SAM-dependent methyl transferase	SMA_1284	LSU m5C1962 methyltransferase RlmI	SGPB_1279	putative SAM-dependent methyltransferase
SGGB_1353	membrane-bound sulfatase	Sinf_1175	polyglycerol phosphate synthase	SMA_1287	Lipoteichoic acid synthase LtaS Type IIc	SGPB_1280	membrane-bound sulfatase
SGGB_1354	50S ribosomal protein L20	Sinf_1176	ribosomal protein L20	SMA_1290	LSU ribosomal protein L20p	SGPB_1281	50S ribosomal protein L20
SGGB_1355	50S ribosomal protein L35	Sinf_1177	ribosomal protein L35	SMA_1291	LSU ribosomal protein L35p	SGPB_1282	50S ribosomal protein L35
SGGB_1356	translation initiation factor IF-3	Sinf_1178	Translation initiation factor IF-3	SMA_1292	Translation initiation factor 3	SGPB_1283	translation initiation factor IF-3
SGGB_1357	cytidylate kinase	Sinf_1179	Cytidylate kinase	SMA_1293	Cytidylate kinase	SGPB_1284	cytidylate kinase
SGGB_1358	predicted membrane protein	Sinf_1180	LysM domain protein	SMA_1294	Hypothetical protein	SGPB_1285	hypothetical protein
SGGB_1359	predicted membrane protein	Sinf_1182	hypothetical protein	SMA_1296	Pore forming protein EbsA	SGPB_1286	hypothetical protein
SGGB_1360	tripeptide aminopeptidase	Sinf_1183	peptidase T	SMA_1297	Tripeptide aminopeptidase	SGPB_1287	tripeptide aminopeptidase
SGGB_1361	predicted lipoprotein	Sinf_1184	putative lipoprotein	SMA_1298	Hypothetical protein	SGPB_1288	putative lipoprotein
SGGB_1365	serotype determinant, glycosyltransferase	Sinf_1188	glycosyltransferase	SMA_1301	Bactoprenol glucosyl transferase	SGPB_1292	serotype determinant, glycosyltransferase
SGGB_1368	serotype determinant, transmembrane phosphoglyceroltransferase	Sinf_1190	Phosphoglycerol transferase	SMA_1304	Phosphoglycerol transferase	SGPB_1294	serotype determinant, transmembrane phosphoglyceroltransferase
SGGB_1371	ABC-2 type polysaccharide transport system ATP-binding protein	Sinf_1194	polysaccharide ABC exporter, ATP-bindingprotein	SMA_1314	ABC-transporter (ATP-binding protein)-possibly involved in cell wall localization and side chain formation of rhamnose-glucose polysaccharide	SGPB_1297	ABC-2 type polysaccharide transport system ATP-binding protein
SGGB_1373	rhamnosyltransferase	Sinf_1197	rhamnosyl transferase	SMA_1316	Alpha-L-Rha alpha-1,3-L-rhamnosyltransferase	SGPB_1299	rhamnosyltransferase
SGGB_1374	glycosyltransferase	Sinf_1198	glycosyl transferase, putative	SMA_1317	Alpha-D-GlcNAc alpha-1,2-L-rhamnosyltransferase	SGPB_1300	glycosyltransferase
SGGB_1375	dTDP-4-dehydrorhamnose reductase	Sinf_0731	dTDP-4-dehydrorhamnose reductase	SMA_1318	dTDP-4-dehydrorhamnose reductase	SGPB_1301	dTDP-4-dehydrorhamnose reductase
SGGB_1377	conserved hypothetical protein	Sinf_1199	putative metal-sulfur cluster biosynthetic enzyme	SMA_1320	Probably aromatic ring hydroxylating enzyme; PaaD-like protein involved in Fe-S cluster assembly	SGPB_1302	hypothetical protein
SGGB_1378	RNA polymerase primary sigma factor	Sinf_1200	RNA polymerase major sigma factor	SMA_1321	RNA polymerase sigma factor RpoD	SGPB_1303	RNA polymerase primary sigma factor
SGGB_1379	DNA primase	Sinf_1201	DNA primase	SMA_1322	DNA primase	SGPB_1304	DNA primase
SGGB_1380	large conductance mechanosensitive channel	Sinf_1202	large conductance mechano sensitive channel protein	SMA_1323	Large-conductance mechanosensitive channel	SGPB_1305	large conductance mechanosensitive channel
SGGB_1381	30S ribosomal protein S21	Sinf_1203	ribosomal protein S21	SMA_1324	SSU ribosomal protein S21p	SGPB_1306	30S ribosomal protein S21
SGGB_1386	polar amino acid transport system substrate-binding protein	Sinf_1205	amino acid transporter, amino acid-binding protein	SMA_1327	Amino acid ABC transporter, amino acid-binding/permease protein	SGPB_1307	polar amino acid transport system substrate-binding protein
SGGB_1387	aminotransferase class I and II protein	Sinf_1206	aminotransferase	SMA_1328	Aspartate aminotransferase	SGPB_1308	class I and II aminotransferase
SGGB_1389	polar amino acid transport system substrate-binding protein	Sinf_1208	amino acid transporter, aminoacid-binding protein	SMA_1330	Amino acid ABC transporter, amino acid-binding/permease protein	SGPB_1310	polar amino acid transport system substrate-binding protein
SGGB_1391	4-alpha-glucanotransferase	Sinf_1210	4-alpha-glucano transferase	SMA_1332	4-alpha-glucanotransferase (amylomaltase)	SGPB_1312	4-alpha-glucanotransferase
SGGB_1392	LacI family transcriptional regulator	Sinf_1211	maltose operon repressor MalR	SMA_1333	Maltose operon transcriptional repressor MalR, LacI family	SGPB_1313	LacI family transcriptional regulator
SGGB_1393	maltose/maltodextrin transport system substrate-binding protein	Sinf_1212	maltose/maltodextrin ABC transporter, sugar-binding protein MalX	SMA_1334	Maltose/maltodextrin ABC transporter, substrate binding periplasmic protein MalE	SGPB_1314	maltose/maltodextrin transport system substrate-binding protein
SGGB_1394	maltose/maltodextrin transport system permease protein	Sinf_1213	maltose/maltodextrin ABC transporter, permease protein MalF	SMA_1335	Maltose/maltodextrin ABC transporter, permease protein MalF	SGPB_1315	maltose/maltodextrin transport system permease
SGGB_1395	maltose/maltodextrin transport system permease protein	Sinf_1214	maltose/maltodextrin ABC transporter, MalG permease	SMA_1336	Maltose/maltodextrin ABC transporter, permease protein MalG	SGPB_1316	maltose/maltodextrin transport system permease
SGGB_1396	7,8-dihydro-8-oxoguanine triphosphatase	Sinf_1215	NTP pyrophosphohydrolase, MutT/nudix family protein	SMA_1337	MutT/nudix family protein	SGPB_1317	7,8-dihydro-8-oxoguanine triphosphatase
SGGB_1398	excinuclease ABC subunit B	Sinf_1216	excinuclease ABC (subunit B)	SMA_1338	Excinuclease ABC subunit B	SGPB_1318	excinuclease ABC subunit B
SGGB_1399	polar amino acid transport system permease/substrate-binding protein	Sinf_1217	glutamine ABC transporter, glutamine-binding protein/permease protein	SMA_1339	Glutamine ABC transporter, glutamine-binding protein/permease protein	SGPB_1319	polar amino acid transport system permease/substrate-binding protein
SGGB_1400	polar amino acid transport system ATP-binding protein	Sinf_1218	amino acid ABC transporter, ATP-binding protein	SMA_1340	Glutamine transport ATP-binding protein GlnQ	SGPB_1320	polar amino acid transport system ATP-binding protein
SGGB_1402	putative extracellular protein	Sinf_1221	hypothetical protein	SMA_1343	Hypothetical protein	SGPB_1323	hypothetical protein
SGGB_1405	ribosomal small subunit pseudouridine synthase A	Sinf_1224	ribosomal small subunit pseudouridine synthase	SMA_1346	Ribosomal small subunit pseudouridine synthase A	SGPB_1327	ribosomal small subunit pseudouridine synthase A
SGGB_1406	peptide/nickel transport system substrate-binding protein	Sinf_1225	ABC transporter, substrate-binding protein	SMA_1347	Oligopeptide ABC transporter, periplasmic oligopeptide-binding protein OppA	SGPB_1328	peptide/nickel transport system substrate-binding protein
SGGB_1422	tRNA (Uracil-5-)-methyltransferase family protein	Sinf_1241	RNA methyl transferase	SMA_1435	RNA methyltransferase, TrmA family	SGPB_1333	tRNA (Uracil-5-)-methyltransferase family protein
SGGB_1423	cell envelope-related transcriptional attenuator	Sinf_1242	cell envelope-related transcriptional regulator, LytR family	SMA_1436	Cell envelope-related transcriptional Regulator, LytR family	SGPB_1334	cell envelope-related function transcriptional attenuator
SGGB_1424	prephenate dehydratase	Sinf_1243	prephenate dehydratase	SMA_1437	Prephenate dehydratase	SGPB_1335	prephenate dehydratase
SGGB_1425	shikimate kinase	Sinf_1244	shikimate kinase	SMA_1438	Shikimate kinase I	SGPB_1336	shikimate kinase
SGGB_1426	3-phosphoshikimate 1-carboxyvinyltransferase	Sinf_1245	3-phospho-shikimate 1-carboxyvinyl transferase	SMA_1439	5-Enolpyruvylshikimate-3-phosphate synthase	SGPB_1337	3-phosphoshikimate 1-carboxyvinyltransferase
SGGB_1427	GTP-binding protein	Sinf_1246	LepA GTP-binding protein	SMA_1440	Translation elongation factor LepA	SGPB_1338	GTP-binding protein
SGGB_1432	nucleoside-diphosphate kinase	Sinf_1248	nucleoside-diphosphate kinase	SMA_1445	Nucleoside diphosphate kinase	SGPB_1343	nucleoside-diphosphate kinase
SGGB_1442	predicted membrane protein	Sinf_1256	hypothetical protein	SMA_1446	Hypothetical protein	SGPB_1347	hypothetical protein
SGGB_1443	predicted membrane protein	Sinf_1257	integral membrane protein TIGR01906	SMA_1447	COG4478, integral membrane protein	SGPB_1348	hypothetical protein
SGGB_1444	haloacid dehalogenase-like hydrolase	Sinf_1258	hydrolase	SMA_1448	putative hydrolase	SGPB_1349	haloacid dehalogenase-like hydrolase
SGGB_1446	oleoyl-[acyl-carrier-protein] hydrolase	Sinf_1259	Acyl-ACP thioesterase	SMA_1450	Acyl-ACP thioesterase	SGPB_1351	oleoyl-[acyl-carrier-protein] hydrolase
SGGB_1447	oxygen-independent coproporphyrinogen III oxidase	Sinf_1260	coproporphyrinogen III oxidase	SMA_1451	putative coproporphyrinogen III oxidase of BS HemN-type, oxygen-independent, in heat shock gene cluster	SGPB_1352	oxygen-independent coproporphyrinogen III oxidase
SGGB_1448	phosphoglucosamine mutase	Sinf_1261	phosphoglucosamine mutase	SMA_1454	Phosphoglucosamine mutase	SGPB_1353	phosphoglucosamine mutase
SGGB_1449	YbbR-like signal peptide containing protein	Sinf_1262	hypothetical protein	SMA_1455	Hypothetical secreted protein, similar to YbbR Bacillus subtilis	SGPB_1354	YbbR-like signal peptide containing protein
SGGB_1450	predicted membrane protein	Sinf_1263	TIGR00159 family protein	SMA_1456	Hypothetical protein YbbP, contains nucleotide-binding domain of DisA bacterial checkpoint controller	SGPB_1355	hypothetical protein
SGGB_1452	unknown	Sinf_1264	mur ligase family protein	SMA_1457	Hypothetical protein	SGPB_1356	UDP-N-acetylmuramoylalanyl-D-glutamate--2, 6-diaminopimelate ligase
SGGB_1453	CobB/CobQ-like glutamine amidotransferase	Sinf_1265	amido transferase	SMA_1458	putative amidotransferase similar to cobyric acid synthase	SGPB_1357	CobB/CobQ-like glutamine amidotransferase
SGGB_1454	enolase	Sinf_1267	enolase	SMA_1460	Enolase	SGPB_1358	enolase
SGGB_1455	glycerate kinase	Sinf_1269	glycerate kinase	SMA_1462	Glycerate kinase	SGPB_1359	glycerate kinase
SGGB_1456	conserved hypothetical protein	Sinf_1268	hypothetical protein	SMA_1461	Hypothetical protein	SGPB_1360	hypothetical protein
SGGB_1458	putative type II secretory pathway pullulanase	Sinf_1270	peptidoglycan linked protein(LPXTGmotif), pullulanase	SMA_1464	Pullulanase	SGPB_1362	putative type II secretory pathway pullulanase
SGGB_1459	phosphoribosyl-ATP pyrophosphohydrolase	Sinf_1271	phosphoribosyl-ATP pyrophosphatase	SMA_1466	Phosphoribosyl-ATP pyrophosphatase	SGPB_1363	phosphoribosyl-ATP pyrophosphohydrolase
SGGB_1460	phosphoribosyl-AMP cyclohydrolase	Sinf_1272	phosphoribosyl-AMP cyclohydrolase	SMA_1467	Phosphoribosyl-AMP cyclohydrolase	SGPB_1364	phosphoribosyl-AMP cyclohydrolase
SGGB_1461	cyclase	Sinf_1273	imidazoleglycerol-phosphate synthase	SMA_1468	Imidazole glycerol phosphate synthase cyclase subunit	SGPB_1365	cyclase
SGGB_1462	phosphoribosylformimino-5-aminoimidazole carboxamide ribotide isomerase	Sinf_1274	phosphoribosyl-formimino-5-amino-imidazole- carboxamide-ribotide isomerase	SMA_1469	Phosphoribosylformimino-5-aminoimidazole carboxamide ribotide isomerase	SGPB_1366	phosphoribosylformimino-5-aminoimidazole carboxamide ribotide isomerase
SGGB_1463	glutamine amidotransferase	Sinf_1275	glutamine amido transferase	SMA_1470	Imidazole glycerol phosphate synthase amidotransferase subunit	SGPB_1367	glutamine amidotransferase
SGGB_1464	imidazoleglycerol-phosphate dehydratase	Sinf_1276	imidazole-glycerol-phosphate dehydratase	SMA_1471	Imidazoleglycerol-phosphate dehydratase	SGPB_1368	imidazoleglycerol-phosphate dehydratase
SGGB_1465	phosphoserine phosphatase	Sinf_1277	phosphoserine phosphatase	SMA_1472	Phosphoserine phosphatase	SGPB_1369	phosphoserine phosphatase
SGGB_1466	histidinol dehydrogenase	Sinf_1278	Histidinol dehydrogenase	SMA_1473	Histidinol dehydrogenase	SGPB_1370	histidinol dehydrogenase
SGGB_1467	ATP phosphoribosyltransferase	Sinf_1279	ATP phosphoribosyl transferase	SMA_1474	ATP phosphoribosyltransferase catalytic subunit	SGPB_1371	ATP phosphoribosyltransferase
SGGB_1468	ATP phosphoribosyltransferase regulatory subunit	Sinf_1280	Histidyl-tRNA synthetase	SMA_1475	ATP phosphoribosyltransferase regulatory subunit	SGPB_1372	ATP phosphoribosyltransferase regulatory subunit
SGGB_1469	histidinol-phosphate aminotransferase	Sinf_1281	Histidinol-phosphate amino transferase	SMA_1476	Histidinol-phosphate aminotransferase	SGPB_1373	histidinol-phosphate aminotransferase
SGGB_1471	septation ring formation regulator	Sinf_1282	negative regulator of septation ring formation	SMA_1479	Septation ring formation regulator EzrA	SGPB_1375	septation ring formation regulator
SGGB_1472	DNA gyrase subunit B	Sinf_1283	DNA gyrase subunit B	SMA_1480	DNA gyrase subunit B	SGPB_1376	DNA gyrase subunit B
SGGB_1473	haloacid dehalogenase-like hydrolase	Sinf_1284	HAD-superfamily hydrolase/phosphatase	SMA_1481	Hydrolase, haloacid dehalogenase-like family	SGPB_1377	haloacid dehalogenase-like hydrolase
SGGB_1474	rod shape determining protein	Sinf_1286	rod shape-determining protein RodA, putative	SMA_1482	Cell division protein FtsW	SGPB_1378	rod shape determining protein
SGGB_1475	50S ribosomal protein L19	Sinf_1287	ribosomal protein L19	SMA_1483	LSU ribosomal protein L19p	SGPB_1379	50S ribosomal protein L19
SGGB_1476	voltage-gated chloride channel family protein	Sinf_1288	(voltage-gated) chloride channel family protein	SMA_1484	Chloride channel protein	SGPB_1380	voltage-gated chloride channel family protein
SGGB_1477	chorismate mutase	Sinf_1289	chorismate mutase	SMA_1485	Chorismate mutase	SGPB_1381	chorismate mutase
SGGB_1478	predicted membrane protein	Sinf_1290	hypothetical protein	SMA_1486	Hypothetical protein	SGPB_1382	hypothetical protein
SGGB_1480	flavodoxin	Sinf_1292	flavodoxin	SMA_1489	Flavodoxin	SGPB_1384	flavodoxin
SGGB_1481	adenosine deaminase	Sinf_1293	adenosine deaminase	SMA_1490	Adenosine deaminase	SGPB_1385	adenosine deaminase
SGGB_1482	asparaginyl-tRNA synthetase	Sinf_1313	asparaginyl-tRNA synthetase	SMA_1492	Asparaginyl-tRNA synthetase	SGPB_1387	asparaginyl-tRNA synthetase
SGGB_1483	signal peptide containing proteinase inhibitor I42	Sinf_1314	putative secreted protein	SMA_1493	Hypothetical protein	SGPB_1388	signal peptide containing proteinase inhibitor I42
SGGB_1484	aspartate aminotransferase	Sinf_1315	aspartate amino transferase	SMA_1494	Aspartate aminotransferase	SGPB_1389	aspartate aminotransferase
SGGB_1485	predicted membrane protein	Sinf_1316	Conserved secreted protein	SMA_1495	Hypothetical protein	SGPB_1390	hypothetical protein
SGGB_1486	ATP-dependent DNA helicase	Sinf_1317	DnaQ family exonuclease/DinG family helicase	SMA_1496	DnaQ family exonuclease/DinG family helicase	SGPB_1391	ATP-dependent DNA helicase
SGGB_1491	hydroxyacylglutathione hydrolase	Sinf_1318	hydrolase	SMA_1502	Hydroxyacylglutathione hydrolase	SGPB_1392	hydroxyacylglutathione hydrolase
SGGB_1493	cell division transport system permease protein	Sinf_1320	Cell division protein FtsX	SMA_1504	Cell division protein FtsX	SGPB_1394	cell division transport system permease
SGGB_1494	cell division transport system ATP-binding protein	Sinf_1321	cell-division ATP-binding protein FtsE	SMA_1505	Cell division transporter, ATP-binding protein FtsE	SGPB_1395	cell division transport system ATP-binding protein
SGGB_1498	ions and phospholipids transporting ATPase	Sinf_1324	cation transporter/ATPase	SMA_1510	Calcium-transporting ATPase	SGPB_1399	ions and phospholipids transporting ATPase
SGGB_1499	conserved hypothetical protein	Sinf_1325	hypothetical protein	SMA_1511	Hypothetical protein	SGPB_1400	hypothetical protein
SGGB_1501	conserved hypothetical protein	Sinf_1327	HD superfamily phosphohydrolase	SMA_1513	Deoxyguanosinetriphosphate triphosphohydrolase	SGPB_1402	hypothetical protein
SGGB_1502	haloacid dehalogenase-like hydrolase	Sinf_1328	HAD-superfamily hydrolase / phosphatase	SMA_1514	Phosphatase YidA	SGPB_1403	haloacid dehalogenase-like hydrolase
SGGB_1503	peptidoglycan branched peptide synthesis protein, serine/alanine adding enzyme	Sinf_1329	peptidoglycan FemAB like branched peptide synthesis protein	SMA_1515	UDP-N-acetylmuramoylpentapeptide-lysineN(6)-alan yltransferase	SGPB_1404	peptidoglycan branched peptide synthesis protein, serine/alanine adding enzyme
SGGB_1505	triosephosphate isomerase	Sinf_1331	triosephosphate isomerase	SMA_1519	Triosephosphate isomerase	SGPB_1406	triosephosphate isomerase
SGGB_1506	elongation factor EF-Tu	Sinf_1332	translation elongation factor Tu	SMA_1520	Translation elongation factor Tu	SGPB_1407	elongation factor EF-Tu
SGGB_1509	cell division protein	Sinf_1333	cell-division protein FtsW	SMA_1524	Cell division protein FtsW	SGPB_1408	cell division protein
SGGB_1510	phosphoenolpyruvate carboxylase	Sinf_1334	phosphoenolpyruvate carboxylase	SMA_1525	Phosphoenolpyruvate carboxylase	SGPB_1409	phosphoenolpyruvate carboxylase
SGGB_1511	peptidase family M3 protein	Sinf_1335	oligoendopeptidase F	SMA_1526	Oligoendopeptidase F	SGPB_1410	peptidase family M3 protein
SGGB_1512	glutathione peroxidase	Sinf_1336	glutathione peroxidase	SMA_1527	Glutathione peroxidase family protein	SGPB_1411	glutathione peroxidase
SGGB_1513	lysozyme	Sinf_1337	Glycosyl hydrolases family 25	SMA_1528	Lysozyme	SGPB_1412	lysozyme
SGGB_1514	N-acetylmuramoyl-L-alanine amidase	Sinf_1338	autolysin, amidase	SMA_1529	Autolysin	SGPB_1413	N-acetylmuramoyl-L-alanine amidase
SGGB_1516	phosphoglycerate mutase	Sinf_1340	phosphoglycerate mutase-like protein	SMA_1531	Phosphoglycerate mutase family 5	SGPB_1415	phosphoglycerate mutase
SGGB_1517	haloacid dehalogenase-like hydrolase	Sinf_1341	HAD-superfamily hydrolase/phosphatase	SMA_1532	2-haloalkanoic acid dehalogenase	SGPB_1416	haloacid dehalogenase-like hydrolase
SGGB_1519	lysyl-tRNA synthetase, class II	Sinf_1342	lysyl-tRNA synthetase	SMA_1534	Lysyl-tRNA synthetase (class II)	SGPB_1417	lysyl-tRNA synthetase, class II
SGGB_1521	haloacid dehalogenase-like hydrolase	Sinf_1377	HAD-superfamily hydrolase/phosphatase	SMA_1536	Conserved hypothetical protein	SGPB_1419	haloacid dehalogenase-like hydrolase
SGGB_1524	conserved hypothetical protein	Sinf_1378	hypothetical protein	SMA_1539	Bacterial seryl-tRNA synthetase related	SGPB_1422	hypothetical protein
SGGB_1525	conserved hypothetical protein	Sinf_1379	hypothetical protein	SMA_1543	Hypothetical protein	SGPB_1423	hypothetical protein
SGGB_1526	putative protease	Sinf_1380	protease/ peptidase (collagenase)	SMA_1544	Peptidase, U32 family large subunit [C1]	SGPB_1424	putative protease
SGGB_1527	putative protease	Sinf_1381	Collagenase and related protease	SMA_1545	Peptidase, U32 family small subunit [C1]	SGPB_1425	putative protease
SGGB_1528	predicted membrane protein	Sinf_1383	Protein of unknown function (DUF3270)	SMA_1546	Hypothetical protein	SGPB_1427	hypothetical protein
SGGB_1529	signal peptide containing protein	Sinf_1384	Gas vesicle protein	SMA_1547	Hypothetical protein	SGPB_1428	signal peptide containing protein
SGGB_1530	predicted membrane protein	Sinf_1385	hypothetical protein	SMA_1548	putative methyl-accepting chemotaxis domain-containing protein	SGPB_1429	hypothetical protein
SGGB_1531	phosphatidylglycerol:prolipoprotein diacylglycerol transferase	Sinf_1386	prolipoprotein diacylglyceryl transferase	SMA_1549	Prolipoprotein diacylglyceryl transferase	SGPB_1430	phosphatidylglycerol:prolipoprotein diacylglycerol transferase
SGGB_1532	HPr kinase/phosphorylase	Sinf_1387	HPr (Serine) kinase/phosphorylase	SMA_1550	HPr kinase/phosphorylase	SGPB_1431	HPr kinase/phosphorylase
SGGB_1533	PspC domain-containing protein	Sinf_1388	Putative stress-responsive transcriptional regulator	SMA_1551	Phage shock protein C, putative; stress-responsive transcriptional regulator	SGPB_1432	PspC domain-containing protein
SGGB_1534	SprT-like protein	Sinf_1389	hypothetical protein	SMA_1552	putative metallopeptidase (Zinc) SprT family	SGPB_1433	SprT-like protein
SGGB_1535	prokaryotic transcriptional accessory factor	Sinf_1390	S1 RNA binding domain protein	SMA_1553	Transcription accessory protein (S1 RNA-binding domain)	SGPB_1434	transcriptional accessory factor
SGGB_1536	conserved hypothetical protein	Sinf_1391	hypothetical protein	SMA_1554	Hypothetical protein	SGPB_1435	hypothetical protein
SGGB_1537	predicted permease	Sinf_1392	permease	SMA_1555	Possible permease	SGPB_1436	putative permease
SGGB_1538	predicted membrane protein	Sinf_1393	TIGR03943 family protein	SMA_1556	ABC transporter, substrate-binding protein	SGPB_1437	hypothetical protein
SGGB_1541	predicted membrane protein	Sinf_1394	hypothetical protein	SMA_1559	Hypothetical protein	SGPB_1440	hypothetical protein
SGGB_1542	signal recognition particle receptor	Sinf_1395	signal recognition particle-docking protein	SMA_1560	Signal recognition particle receptor protein FtsY (=alpha subunit)	SGPB_1441	signal recognition particle receptor
SGGB_1543	haloacid dehalogenase-like hydrolase	Sinf_1396	HAD-superfamily hydrolase / phosphatase	SMA_1561	Hydrolase (HAD superfamily)	SGPB_1442	haloacid dehalogenase-like hydrolase
SGGB_1544	haloacid dehalogenase-like hydrolase	Sinf_1397	HAD-superfamily hydrolase / phosphatase	SMA_1562	Hydrolase (HAD superfamily)	SGPB_1443	haloacid dehalogenase-like hydrolase
SGGB_1546	chromosome segregation protein	Sinf_1400	Chromosome segregation protein SMC	SMA_1565	Chromosome partition protein Smc	SGPB_1445	chromosome segregation protein
SGGB_1547	ribonuclease III	Sinf_1401	Ribonuclease III	SMA_1566	Ribonuclease III	SGPB_1446	ribonuclease III
SGGB_1549	metallo-beta-lactamase family protein	Sinf_1402	metallo-beta-lactamase superfamily protein	SMA_1568	Zn-dependent hydrolase (beta-lactamase superfamily)	SGPB_1447	metallo-beta-lactamase family protein
SGGB_1550	two-component system, OmpR family, sensor histidine kinase VicK/WalK	Sinf_1403	essential two-component sensor histidine kinase	SMA_1569	Two-component sensor kinase SA14-24	SGPB_1448	OmpR family two component system sensor histidine kinase VicK/WalK
SGGB_1551	two-component system, OmpR family, response regulator VicR/WalR	Sinf_1404	essential two-component response regulator	SMA_1570	Two-component response regulator SA14-24	SGPB_1449	OmpR family two component system response regulator VicR/WalR
SGGB_1552	putative glutamine transport system ATP-binding protein	Sinf_1405	amino acid ABC transporter, ATP-binding protein	SMA_1571	Glutamate transport ATP-binding protein	SGPB_1450	putative glutamine transport system ATP-binding protein
SGGB_1553	putative glutamine transport system substrate-binding protein	Sinf_1406	ABC transporter, amino acid binding protein	SMA_1572	Amino acid ABCtransporter substrate-binding protein	SGPB_1451	putative glutamine transport system substrate-binding protein
SGGB_1554	putative glutamine transport system permease protein	Sinf_1407	amino acid ABC transporter, permease protein	SMA_1573	Amino acid ABC transporter permease	SGPB_1452	putative glutamine transport system permease
SGGB_1555	polar amino acid transport system permease protein	Sinf_1408	amino acid ABC transporter,integral membrane protein	SMA_1574	Amino acid ABC transporter integral membrane protein	SGPB_1453	polar amino acid transport system permease
SGGB_1556	predicted membrane protein	Sinf_1409	hypothetical protein	SMA_1575	Hypothetical protein	SGPB_1455	hypothetical protein
SGGB_1558	signal peptide containing protein	Sinf_1410	hypothetical protein	SMA_1576	Hypothetical protein	SGPB_1457	signal peptide containing protein
SGGB_1559	two-component system, sensor histidine kinase	Sinf_1411	sensor histidine kinase (two component system)	SMA_1577	Sensor histidine kinase	SGPB_1458	two-component system sensor histidine kinase
SGGB_1560	two-component system, response regulator	Sinf_1412	two-component response regulator	SMA_1580	Phosphate regulon transcriptional regulatory protein PhoB (SphR)	SGPB_1459	two-component system response regulator
SGGB_1561	conserved hypothetical protein	Sinf_1415	Protein of unknown function (DUF3114)	SMA_1581	Hypothetical protein	SGPB_1460	hypothetical protein
SGGB_1578	threonyl-tRNA synthetase	Sinf_1419	Threonyl-tRNA synthetase	SMA_1585	Threonyl-tRNA synthetase	SGPB_1462	threonyl-tRNA synthetase
SGGB_1579	1,2-diacylglycerol 3-glucosyltransferase	Sinf_1420	sugar/glucosyl transferase	SMA_1586	Glycosyltransferase LafA, responsible for the formation of Glc-DAG	SGPB_1463	1,2-diacylglycerol 3-glucosyltransferase
SGGB_1580	glycosyl transferases group 1	Sinf_1421	glycosyl transferase, group 1 family protein	SMA_1587	Glycosyltransferase LafB, responsible for the formation of Gal-Glc-DAG	SGPB_1464	glycosyl transferase family protein
SGGB_1581	catabolite control protein A	Sinf_1422	Catabolite control protein A (ccpA)	SMA_1588	Catabolite control protein A	SGPB_1465	catabolite control protein A
SGGB_1582	X-Pro dipeptidase	Sinf_1424	proline dipeptidase	SMA_1589	Proline dipeptidase	SGPB_1466	X-Pro dipeptidase
SGGB_1633	nitroreductase family protein	Sinf_1430	nitroreductase	SMA_1594	Oxygen-insensitive NAD(P)H nitroreductase/Dihydropteridine reductase	SGPB_1486	nitroreductase family protein
SGGB_1637	SsrA-binding protein	Sinf_1434	SsrA-binding protein	SMA_1602	tmRNA-binding protein SmpB	SGPB_1495	SsrA-binding protein
SGGB_1638	exoribonuclease R	Sinf_1435	VacB/Rnb family exoribonuclease	SMA_1603	3'-to-5' exoribonuclease RNase R 1	SGPB_1496	exoribonuclease R
SGGB_1639	preprotein translocase SecG subunit	Sinf_1436	protein translocase subunit SecG	SMA_1604	Preprotein translocase subunit SecG	SGPB_1497	preprotein translocase subunit SecG
SGGB_1640	multidrug resistance efflux pump	Sinf_1437	substrate transporter :Major facilitator superfamily (multi-drug resistanceprotein)	SMA_1606	Multidrug resistance efflux pump PmrA	SGPB_1499	multidrug resistance efflux pump
SGGB_1641	dephospho-CoA kinase	Sinf_1438	dephospho-CoA kinase	SMA_1607	Dephospho-CoA kinase	SGPB_1500	dephospho-CoA kinase
SGGB_1642	formamidopyrimidine-DNA glycosylase	Sinf_1439	formamido pyrimidine-DNA glycosylase	SMA_1608	Formamidopyrimidine-DNA glycosylase	SGPB_1501	formamidopyrimidine-DNA glycosylase
SGGB_1643	GTP-binding protein	Sinf_1440	GTP-binding protein era	SMA_1609	GTP-binding protein Era	SGPB_1502	GTP-binding protein
SGGB_1644	diacylglycerol kinase	Sinf_1441	diacylglycerol kinase	SMA_1610	Diacylglycerol kinase	SGPB_1503	diacylglycerol kinase
SGGB_1645	putative metalloprotease	Sinf_1442	putative metallo protease	SMA_1611	Metal-dependent hydrolase	SGPB_1504	putative metalloprotease
SGGB_1649	phosphate starvation-inducible protein PhoH and related proteins	Sinf_1447	Phosphate starvation-inducible protein PhoH, putative ATPase	SMA_1614	Phosphate starvation-inducible protein PhoH, predicted ATPase	SGPB_1506	phosphate starvation-inducible protein PhoH-like protein
SGGB_1651	conserved hypothetical protein	Sinf_1448	hypothetical protein	SMA_1616	Hypothetical protein	SGPB_1508	hypothetical protein
SGGB_1652	peptide-methionine (S)-S-oxide reductase	Sinf_1449	peptidyl methionine sulfoxide reductase	SMA_1617	Peptide methionine sulfoxide reductase MsrA	SGPB_1509	peptide-methionine (S)-S-oxide reductase
SGGB_1653	conserved hypothetical protein	Sinf_1450	hypothetical protein	SMA_1618	S1 RNA binding domain	SGPB_1510	hypothetical protein
SGGB_1654	ribosome recycling factor	Sinf_1451	ribosome recycling factor	SMA_1619	Ribosome recycling factor	SGPB_1511	ribosome recycling factor
SGGB_1655	uridylate kinase	Sinf_1452	uridylate kinase	SMA_1620	Uridylate kinase	SGPB_1512	uridylate kinase
SGGB_1656	50S ribosomal protein L1	Sinf_1453	ribosomal protein L1	SMA_1621	LSU ribosomal protein L1p (L10Ae)	SGPB_1513	50S ribosomal protein L1
SGGB_1657	50S robosomal protein L11	Sinf_1454	ribosomal protein L11	SMA_1622	LSU ribosomal protein L11p (L12e)	SGPB_1514	50S robosomal protein L11
SGGB_1658	predicted membrane protein	Sinf_1455	hypothetical protein (DUF3397)	SMA_1623	Integral membrane protein	SGPB_1515	hypothetical protein
SGGB_1659	DNA segregation ATPase FtsK/SpoIIIE	Sinf_1456	DNA translocase, DnaK family	SMA_1624	Cell division protein FtsK	SGPB_1516	DNA segregation ATPase FtsK/SpoIIIE
SGGB_1704	peptidyl-prolyl cis-trans isomerase A	Sinf_1457	Peptidyl-prolyl cis-trans isomerase	SMA_1626	Peptidyl-prolyl cis-trans isomerase	SGPB_1517	peptidyl-prolyl cis-trans isomerase A
SGGB_1705	DtxR family transcriptional regulator, Mn-dependent transcriptional regulator	Sinf_1458	iron-dependent transcriptional regulator	SMA_1627	Iron-dependent transcriptional regulator IdeR	SGPB_1518	DtxR family transcriptional regulator
SGGB_1706	S-adenosylhomocysteine/5'-methylthioadenosine nucleosidase	Sinf_1459	methylthioadenosine nucleosidase	SMA_1628	5'-methylthioadenosine nucleosidase/S-adenosylhomocysteine nucleosidase	SGPB_1534	S-adenosylhomocysteine/5'-methylthioadenosine nucleosidase
SGGB_1707	predicted membrane protein	Sinf_1460	hypothetical protein	SMA_1629	Hypothetical protein	SGPB_1535	hypothetical protein
SGGB_1708	ADP-ribose pyrophosphatase	Sinf_1461	ADP-ribose pyrophosphatase	SMA_1630	ADP-ribose pyrophosphatase	SGPB_1536	ADP-ribose pyrophosphatase
SGGB_1709	bifunctional protein	Sinf_1462	UDP-N-acetylglucosamine pyrophosphorylase	SMA_1631	N-acetylglucosamine-1-phosphateuridyltransferase /Glucosamine-1-phosphateN-acetyltransferase	SGPB_1537	bifunctional protein GlmU
SGGB_1710	NAD-dependent oxidoreductase	Sinf_1463	NAD-dependent oxidoreductase	SMA_1632	NAD-dependent oxidoreductase	SGPB_1538	NAD-dependent oxidoreductase
SGGB_1711	ASCH domain-containing protein	Sinf_1464	hypothetical protein	SMA_1633	Hypothetical protein	SGPB_1539	ASCH domain-containing protein
SGGB_1712	3-oxoacyl-[acyl-carrier protein] reductase	Sinf_1465	3-ketoacyl-(acyl-carrier-protein) reductase	SMA_1635	3-Ketoacyl-ACP reductase	SGPB_1540	3-oxoacyl-[acyl-carrier protein] reductase
SGGB_1713	conserved hypothetical protein	Sinf_1466	hypothetical protein (DUF2829)	SMA_1636	Hypothetical protein	SGPB_1541	hypothetical protein
SGGB_1716	FemAB family protein	Sinf_1467	beta-lactam resistance factor	SMA_1639	Aminoacyltransferase FemB	SGPB_1542	FemAB family protein
SGGB_1717	methionyl-tRNA synthetase	Sinf_1468	Methionyl-tRNA synthetase	SMA_1640	Methionyl-tRNA synthetase	SGPB_1543	methionyl-tRNA synthetase
SGGB_1720	exodeoxyribonuclease III	Sinf_1472	exodeoxyribonuclease	SMA_1645	Exodeoxyribonuclease III	SGPB_1548	exodeoxyribonuclease III
SGGB_1728	ArsC family transcription regulator	Sinf_1473	transcriptional regulator, Spx/MgsR family	SMA_1648	Arsenate reductase	SGPB_1551	ArsC family transcription regulator
SGGB_1731	D-3-phosphoglycerate dehydrogenase	Sinf_1474	phosphoglycerate dehydrogenase	SMA_1651	D-3-phosphoglycerate dehydrogenase	SGPB_1554	D-3-phosphoglycerate dehydrogenase
SGGB_1733	phosphoserine aminotransferase	Sinf_1475	phosphoserine amino transferase	SMA_1653	Phosphoserine aminotransferase	SGPB_1556	phosphoserine aminotransferase
SGGB_1734	copper homeostasis protein	Sinf_1476	copper homeostasis protein CutC	SMA_1654	Cytoplasmic copper homeostasis protein CutC	SGPB_1557	copper homeostasis protein
SGGB_1735	nitrogen regulatory protein P-II 1	Sinf_1477	nitrogen regulatory protein PII	SMA_1655	Nitrogen regulatory protein P-II	SGPB_1558	nitrogen regulatory protein P-II 1
SGGB_1736	ammonium transporter	Sinf_1478	ammonium transporter	SMA_1656	Ammonium transporter	SGPB_1559	ammonium transporter
SGGB_1737	tetrapyrrole (Corrin/Porphyrin) methylase	Sinf_1479	putative S-adenosyl-methionine-dependent methyl transferase, YraL family	SMA_1657	rRNA small subunit methyltransferase I	SGPB_1560	tetrapyrrole (Corrin/Porphyrin) methylase
SGGB_1738	DNA replication intiation control protein	Sinf_1480	hypothetical protein	SMA_1658	DNA replication intiation control protein YabA	SGPB_1561	DNA replication intiation control protein
SGGB_1739	signal peptidase II	Sinf_1481	putative PSP1-like protein	SMA_1659	Signal peptidase-like protein	SGPB_1562	signal peptidase II
SGGB_1740	DNA polymerase III subunit delta'	Sinf_1482	DNA polymerase III delta' subunit	SMA_1660	DNA polymerase III delta prime subunit	SGPB_1563	DNA polymerase III subunit delta'
SGGB_1741	dTMP kinase	Sinf_1483	thymidylate kinase	SMA_1661	Thymidylate kinase	SGPB_1564	dTMP kinase
SGGB_1742	acetoin utilization protein	Sinf_1484	CBS-domain-containing membrane protein	SMA_1662	Acetoin utilization AcuB protein	SGPB_1565	acetoin utilization protein
SGGB_1743	branched-chain amino acid transport system ATP-binding protein	Sinf_1485	branched-chain amino acid ABC transporter, ATP-binding protein	SMA_1663	Branched-chain amino acid transport ATP-binding protein LivF	SGPB_1566	branched-chain amino acid transport system ATP-binding protein
SGGB_1744	branched-chain amino acid transport system ATP-binding protein	Sinf_1486	branched-chain amino acid ABC transporter, ATP-binding protein	SMA_1664	Branched-chain amino acid transport ATP-binding protein LivG	SGPB_1567	branched-chain amino acid transport system ATP-binding protein
SGGB_1745	branched-chain amino acid transport system permease protein	Sinf_1487	amino acid ABC transporter permease protein	SMA_1665	Branched-chain amino acid transport system permease protein LivM	SGPB_1568	branched-chain amino acid transport system permease
SGGB_1746	branched-chain amino acid transport system permease protein	Sinf_1488	branched-chain amino acid ABC transporter permease protein	SMA_1666	High-affinity branched-chain amino acid transport system permease protein LivH	SGPB_1569	branched-chain amino acid transport system permease
SGGB_1747	branched-chain amino acid transport system substrate-binding protein	Sinf_1489	branched-chain amino acid ABC transporter, amino acid-binding protein	SMA_1667	Branched-chain amino acid ABC transporter, amino acid-binding protein	SGPB_1570	branched-chain amino acid transport system substrate-binding protein
SGGB_1749	conserved hypothetical protein	Sinf_1491	hypothetical protein	SMA_1668	Hypothetical protein	SGPB_1572	hypothetical protein
SGGB_1750	ATP-dependent Clp protease, protease subunit	Sinf_1492	ATP-dependent Clp protease, proteolytic subunit	SMA_1669	ATP-dependent Clp protease proteolytic subunit	SGPB_1573	ATP-dependent Clp protease, protease subunit
SGGB_1753	uracil phosphoribosyltransferase	Sinf_1495	uracil phosphoribosyl transferase	SMA_1672	Uracil phosphoribosyltransferase	SGPB_1574	uracil phosphoribosyltransferase
SGGB_1754	cystathionine beta-lyase	Sinf_1496	L-cysteine desulfhydrase	SMA_1673	Aspartate aminotransferase	SGPB_1575	cystathionine beta-lyase
SGGB_1755	cystathionine gamma-synthase	Sinf_1497	cystathionine gamma-synthase	SMA_1674	Cystathionine gamma-synthase	SGPB_1576	cystathionine gamma-synthase
SGGB_1756	polysaccharide biosynthesis protein	Sinf_1498	polysaccharide transporter (biosynthesis)	SMA_1675	Membrane protein involved in the export of O-antigen, teichoic acid lipoteichoic acids	SGPB_1577	polysaccharide biosynthesis protein
SGGB_1757	UDP-N-acetylmuramoyl-L-alanyl-D-glutamate-L- lysine ligase	Sinf_1499	UDP-N-acetylmuramoyl-alanyl-D-glutamate-2, 6-diaminopimelate ligase	SMA_1676	UDP-N-acetylmuramoylalanyl-D-glutamate--L-lysineligase	SGPB_1578	UDP-N-acetylmuramoyl-L-alanyl-D-glutamate-L- lysine ligase
SGGB_1758	iron complex transport system ATP-binding protein	Sinf_1500	iron compound ABC transporter, ATP-binding protein	SMA_1677	Ferrichrome transport ATP-binding protein FhuC	SGPB_1579	iron complex transport system ATP-binding protein
SGGB_1759	iron complex transport system substrate-binding protein	Sinf_1501	iron compound ABC transporter, substrate-binding protein	SMA_1678	Ferrichrome-binding periplasmic protein precursor	SGPB_1580	iron complex transport system substrate-binding protein
SGGB_1760	iron complex transport system permease protein	Sinf_1502	iron compound ABC transporter, permease protein	SMA_1679	ABC-type Fe3+-siderophore transport system, permease component	SGPB_1581	iron complex transport system permease
SGGB_1761	iron complex transport system permease protein	Sinf_1503	iron compound ABC transporter, permease protein	SMA_1680	ABC-type Fe3+-siderophore transport system, permease 2 component	SGPB_1582	iron complex transport system permease
SGGB_1762	conserved hypothetical protein	Sinf_1504	protein of unknown function (DUF1803)	SMA_1681	Hypothetical protein	SGPB_1583	hypothetical protein
SGGB_1763	conserved hypothetical protein	Sinf_1505	Orthopoxvirus protein of unknown function(DUF830)	SMA_1682	Hypothetical protein	SGPB_1584	hypothetical protein
SGGB_1764	conserved hypothetical protein	Sinf_1506	hypothetical protein	SMA_1683	Hypothetical protein YaaA	SGPB_1585	hypothetical protein
SGGB_1766	manganese-dependent inorganic pyrophosphatase	Sinf_1510	putative manganese-dependent inorganic pyro-phosphatase	SMA_1686	Manganese-dependent inorganic pyrophosphatase	SGPB_1587	manganese-dependent inorganic pyrophosphatase
SGGB_1767	predicted membrane protein	Sinf_1511	hypothetical protein	SMA_1687	Hypothetical protein	SGPB_1588	hypothetical protein
SGGB_1768	pyruvate formate lyase activating enzyme	Sinf_1512	pyruvate formate-lyase activating enzyme	SMA_1688	Pyruvate formate-lyase activating enzyme	SGPB_1589	pyruvate formate lyase activating enzyme
SGGB_1769	putative hemolysin	Sinf_1513	Hemolysin related protein containing CBS domains	SMA_1689	Hemolysins and related proteins containing CBS domains	SGPB_1590	putative hemolysin
SGGB_1770	iron complex transport system ATP-binding protein	Sinf_1515	ABC transporter ATP binding protein	SMA_1690	ABC transporter ATP binding protein	SGPB_1591	iron complex transport system ATP-binding protein
SGGB_1773	putative rRNA methylase	Sinf_1522	SAM-dependent methyltransferase	SMA_1693	SAM-dependent methyltransferase, MraW methylase family	SGPB_1594	putative rRNA methylase
SGGB_1774	radical SAM superfamily protein	Sinf_1523	radical SAM protein, TIGR01212 family	SMA_1694	COG1242: Predicted Fe-S oxidoreductase	SGPB_1595	radical SAM superfamily protein
SGGB_1775	membrane-associated phospholipid phosphatase	Sinf_1524	membrane associated phosphatase	SMA_1695	Membrane-associated phospholipid phosphatase	SGPB_1596	membrane-associated phospholipid phosphatase
SGGB_1777	predicted membrane protein	Sinf_1525	putative membrane protein	SMA_1697	Substrate-specific component RibU of riboflavin ECF transporter	SGPB_1598	hypothetical protein
SGGB_1778	RNA methyltransferase, TrmH family, group 2	Sinf_1526	RNA methyl transferase, TrmH family	SMA_1699	RNA methyltransferase, TrmH family	SGPB_1599	TrmH family RNA methyltransferase
SGGB_1782	unknown	Sinf_1527	transporter	SMA_1703	Hypothetical protein	SGPB_1600	amino acid/polyamine transport protein
SGGB_1784	trk system potassium uptake protein	Sinf_1528	potassium transporter peripheral membrane component	SMA_1704	Trk system potassium uptake protein TrkA	SGPB_1601	trk system potassium uptake protein
SGGB_1785	trk system potassium uptake protein	Sinf_1529	potassium uptake protein TrkH	SMA_1705	Potassium uptake protein TrkH	SGPB_1602	trk system potassium uptake protein
SGGB_1786	conserved hypothetical protein	Sinf_1530	hypothetical protein	SMA_1706	Alpha-hemolysin family protein	SGPB_1603	hypothetical protein
SGGB_1787	ribosomal large subunit pseudouridine synthase B	Sinf_1531	ribosomal large subunit pseudouridine synthase	SMA_1707	Ribosomal large subunit pseudouridine synthase B	SGPB_1604	ribosomal large subunit pseudouridine synthase B
SGGB_1788	segregation and condensation protein B	Sinf_1532	segregation and condensation protein B	SMA_1708	Segregation and condensation protein B	SGPB_1605	segregation and condensation protein B
SGGB_1789	segregation and condensation protein A	Sinf_1533	segregation and condensation protein A	SMA_1709	Segregation and condensation protein A	SGPB_1606	segregation and condensation protein A
SGGB_1790	phage integrase family recombinase	Sinf_1534	Site-specific recombinase XerD	SMA_1710	Tyrosine recombinase XerD	SGPB_1607	phage integrase family recombinase
SGGB_1791	CBS domain-containing protein	Sinf_1535	putative transcriptional regulator containing CBS domains	SMA_1711	CBS domain containing protein	SGPB_1608	CBS domain-containing protein
SGGB_1792	calcineurin-like phosphoesterase	Sinf_1536	phosphoesterase, MJ0936 family	SMA_1712	Phosphoesterase	SGPB_1609	calcineurin-like phosphoesterase
SGGB_1793	nucleoside-triphosphatase	Sinf_1537	xanthosine triphosphate pyrophosphatase	SMA_1713	Nucleoside 5-triphosphatase RdgB (dHAPTP, dITP, XTP-specific)	SGPB_1610	nucleoside-triphosphatase
SGGB_1794	glutamate racemase	Sinf_1538	glutamate racemase	SMA_1714	Glutamate racemase	SGPB_1611	glutamate racemase
SGGB_1795	signal peptide containing protein	Sinf_1539	hypothetical protein	SMA_1715	Hypothetical protein	SGPB_1612	signal peptide containing protein
SGGB_1796	diaminopimelate decarboxylase	Sinf_1540	diaminopimelate decarboxylase	SMA_1717	Diaminopimelate decarboxylase	SGPB_1623	diaminopimelate decarboxylase
SGGB_1797	predicted membrane protein	Sinf_1541	integral membrane protein	SMA_1718	Membrane protein	SGPB_1624	hypothetical protein
SGGB_1798	conserved hypothetical protein	Sinf_1542	putative domain HDIG	SMA_1719	HD family hydrolase	SGPB_1625	hypothetical protein
SGGB_1799	RNA methyltransferase	Sinf_1543	rRNA methylase	SMA_1720	rRNA methylase	SGPB_1626	RNA methyltransferase
SGGB_1800	acylphosphatase	Sinf_1544	acylphosphatase	SMA_1721	Acylphosphate phosphohydrolase, putative	SGPB_1630	acylphosphatase
SGGB_1801	preprotein translocase YidC subunit	Sinf_1545	membrane protein	SMA_1722	Inner membrane protein translocase component YidC, OxaA protein	SGPB_1631	preprotein translocase subunit YidC
SGGB_1802	transcription elongation factor	Sinf_1546	transcription elongation factor	SMA_1724	Transcription elongation factor GreA	SGPB_1632	transcription elongation factor
SGGB_1803	YceG-like family membrane protein	Sinf_1547	aminodeoxychorismate lyase	SMA_1725	Protein YceG like	SGPB_1633	YceG-like family membrane protein
SGGB_1804	GNAT family acetyltransferase	Sinf_1548	acetyltransferase, GNAT family	SMA_1732	putative arylalkylamine n-acetyltransferase	SGPB_1634	GNAT family acetyltransferase
SGGB_1805	UDP-N-acetylmuramate--alanine ligase	Sinf_1549	UDP-N-acetyl muramate-alanine ligase	SMA_1734	UDP-N-acetylmuramate--alanine ligase	SGPB_1635	UDP-N-acetylmuramate--L-alanine ligase
SGGB_1806	conserved hypothetical protein	Sinf_1550	hypothetical protein	SMA_1735	Hypothetical protein	SGPB_1636	hypothetical protein
SGGB_1807	SNF2 family DNA/RNA helicase	Sinf_1551	SWF/SNF family helicase	SMA_1736	SWF/SNF family helicase	SGPB_1637	SNF2 family DNA/RNA helicase
SGGB_1808	GTP-binding protein	Sinf_1552	GTP-binding protein	SMA_1737	GTP-binding protein EngA	SGPB_1638	GTP-binding protein
SGGB_1809	primosomal protein	Sinf_1553	primosome component (helicase loader)	SMA_1738	Helicase loader DnaI	SGPB_1639	primosomal protein
SGGB_1810	replication initiation and membrane attachment protein	Sinf_1554	chromosome replication initiation protein/membrane attachment protein	SMA_1739	Helicase loader DnaB	SGPB_1640	replication initiation and membrane attachment protein
SGGB_1811	transcriptional repressor	Sinf_1555	transcriptional regulator NrdR	SMA_1740	Ribonucleotide reductase transcriptional regulator NrdR	SGPB_1641	transcriptional repressor
SGGB_1814	conserved hypothetical protein	Sinf_1558	putative metal-binding, possibly nucleicacid-binding protein	SMA_1743	COG1399 protein in cluster with ribosomal protein L32p, Firmicutes subfamily	SGPB_1660	hypothetical protein
SGGB_1815	heat shock protein	Sinf_1559	heat shock protein HtpX	SMA_1744	Heat shock protein HtpX	SGPB_1659	heat shock protein
SGGB_1816	LemA protein	Sinf_1560	LemA	SMA_1745	LemA protein	SGPB_1658	LemA protein
SGGB_1817	glucose inhibited division protein B	Sinf_1561	Methyl transferase gidB (Glucose-inhibited division protein B)	SMA_1746	Methyltransferase GidB	SGPB_1657	glucose inhibited division protein B
SGGB_1818	TrkH family potassium uptake protein	Sinf_1562	cation (potassium) transport protein	SMA_1747	Potassium uptake protein, integral membrane component, KtrB	SGPB_1656	TrkH family potassium uptake protein
SGGB_1819	trk system potassium uptake protein	Sinf_1563	cation (potassium) transport associated protein	SMA_1748	Potassium uptake protein, integral membrane component, KtrA	SGPB_1655	trk system potassium uptake protein
SGGB_1820	cobalt/nickel transport system permease protein	Sinf_1564	cobalt ABC transporter, permease component	SMA_1749	Transmembrane component MtsC of energizing module of methionine-regulated ECF transporter	SGPB_1654	cobalt/nickel transport system permease
SGGB_1821	cobalt/nickel transport system ATP-binding protein	Sinf_1565	cobalt ABC transporter, ATP binding protein	SMA_1750	Duplicated ATPase component MtsB of energizing module of methionine-regulated ECF transporter	SGPB_1653	cobalt/nickel transport system ATP-binding protein
SGGB_1822	predicted membrane protein	Sinf_1566	putative membrane protein	SMA_1751	Substrate-specific component MtsA of methionine-regulated ECF transporter	SGPB_1652	hypothetical protein
SGGB_1823	S-adenosyl-l-methionine hydroxide adenosyltransferase	Sinf_1055	hypothetical protein	SMA_1752	Hypothetical protein	SGPB_1651	S-adenosyl-l-methionine hydroxide adenosyltransferase
SGGB_1824	serine/threonine transporter	Sinf_1567	sodium:dicarboxylate symporter family protein	SMA_1753	Serine/threonine transporter sstT	SGPB_1650	serine/threonine transporter
SGGB_1825	branched-chain amino acid:cation transporter	Sinf_1569	branched-chain amino acid transporter	SMA_1754	Branched-chain amino acid transport system carrier protein	SGPB_1649	branched-chain amino acid:cation transporter
SGGB_1828	D-methionine transport system permease protein	Sinf_1570	ABC transporter permease protein	SMA_1757	Methionine ABC transporter permease protein	SGPB_1646	D-methionine transport system permease
SGGB_1829	D-methionine transport system ATP-binding protein	Sinf_1571	ABC transporter, ATP-binding protein	SMA_1758	Methionine ABC transporter ATP-binding protein	SGPB_1645	D-methionine transport system ATP-binding protein
SGGB_1831	D-methionine transport system substrate-binding protein	Sinf_1572	ABC transporter substrate-binding protein	SMA_1760	Methionine ABC transporter substrate-binding protein	SGPB_1643	D-methionine transport system substrate-binding protein
SGGB_1832	polar amino acid transport system substrate-binding protein	Sinf_1573	amino acid ABC transporter, substrate-binding protein	SMA_1761	Cysteine ABC transporter, substrate-binding protein	SGPB_1681	polar amino acid transport system substrate-binding protein
SGGB_1833	aminoacylase/N-acyl-L-amino acid amidohydrolase/hippurate hydrolase	Sinf_1574	amino acylase/N-acyl-L-amino acid amido hydrolase/hippurate hydrolase	SMA_1762	Aminoacylase/N-acyl-L-amino acid amidohydrolase/hippurate hydrolase	SGPB_1682	aminoacylase/N-acyl-L-amino acid amidohydrolase/hippurate hydrolase
SGGB_1835	putative glutamine amidotransferase	Sinf_1576	glutamine amido transferase	SMA_1764	Glutamine amidotransferase, class I	SGPB_1684	putative glutamine amidotransferase
SGGB_1841	transcriptional activator	Sinf_1578	transcriptional regulator, MerR family	SMA_1767	Transcriptional regulator, MerR family	SGPB_1688	transcriptional activator
SGGB_1842	conserved hypothetical protein	Sinf_1579	putative nucleotidyl transferase	SMA_1768	Hypothetical protein	SGPB_1689	hypothetical protein
SGGB_1845	SAM dependent methyltransferase	Sinf_1584	Methyl transferase domain protein	SMA_1770	Methyltransferase	SGPB_1691	SAM dependent methyltransferase
SGGB_1846	conserved hypothetical protein	Sinf_1585	iojap-like ribosome-associated protein	SMA_1771	Iojap-like protein	SGPB_1692	hypothetical protein
SGGB_1848	HD domain-containing protein	Sinf_1587	putative HD superfamily hydrolase of NAD metabolism	SMA_1772	Hydrolase (HAD superfamily), YqeK	SGPB_1693	HD domain-containing protein
SGGB_1849	nicotinate-nucleotide adenylyltransferase	Sinf_1588	nicotinic acid mono-nucleotide-adenylyl transferase	SMA_1773	Nicotinate-nucleotide adenylyltransferase	SGPB_1694	nicotinate-nucleotide adenylyltransferase
SGGB_1850	putative RNA-binding protein containing KH domain	Sinf_1589	putative RNA-binding protein, YhbY family	SMA_1774	RNA binding protein	SGPB_1695	putative RNA-binding protein containing KH domain
SGGB_1851	putative GTPase	Sinf_1590	GTP-binding protein	SMA_1775	GTP-binding protein YqeH, required for biogenesis of 30S ribosome subunit	SGPB_1696	putative GTPase
SGGB_1852	haloacid dehalogenase-like hydrolase	Sinf_1591	hydrolase, HAD subfamily	SMA_1776	Hydrolase, HAD subfamily IIIA	SGPB_1697	haloacid dehalogenase-like hydrolase
SGGB_1853	major facilitator superfamily permease	Sinf_1594	transport protein	SMA_1777	Transport protein	SGPB_1698	major facilitator superfamily permease
SGGB_1855	drug/metabolite transporter (DMT) superfamily protein	Sinf_1596	integral membrane protein, permease	SMA_1779	Drug/metabolite transporter (DMT) superfamily protein	SGPB_1700	drug/metabolite transporter (DMT) superfamily protein
SGGB_1857	aspartyl-tRNA(Asn)/glutamyl-tRNA (Gln) amidotransferase subunit A	Sinf_1598	aspartyl-/glutamyl-tRNA amido transferase, subunitA	SMA_1781	Aspartyl-tRNA amidotransferase subunit A, Glutamyl-tRNA amidotransferase subunit A	SGPB_1703	aspartyl-tRNA(Asn)/glutamyl-tRNA (Gln) amidotransferase subunit A
SGGB_1858	aspartyl-tRNA(Asn)/glutamyl-tRNA (Gln) amidotransferase subunit C	Sinf_1599	aspartyl/glutamyl-tRNA (Gln) amido transferase, subunit C	SMA_1782	Aspartyl-tRNA amidotransferase subunit C, Glutamyl-tRNA amidotransferase subunit C	SGPB_1704	aspartyl-tRNA(Asn)/glutamyl-tRNA (Gln) amidotransferase subunit C
SGGB_1859	pyrazinamidase/nicotinamidase	Sinf_1600	pyrazinamidase/nicotinamidase (iso-chorismate synthase)	SMA_1785	Nicotinamidase	SGPB_1705	pyrazinamidase/nicotinamidase
SGGB_1860	transcriptional pleiotropic repressor	Sinf_1601	transcriptional regulator CodY	SMA_1786	GTP-sensing transcriptional pleiotropic repressor CodY	SGPB_1706	transcriptional pleiotropic repressor
SGGB_1861	aminotransferase	Sinf_1602	aspartate (tyrosine/aromatic) amino transferase	SMA_1788	Aspartate aminotransferase	SGPB_1707	aminotransferase
SGGB_1862	glycerophosphoryl diester phosphodiesterase	Sinf_1603	Membrane domain of membrane-anchored glycerophosphoryl diester phosphodiesterase	SMA_1789	Glycerophosphoryl diester phosphodiesterase	SGPB_1708	glycerophosphoryl diester phosphodiesterase
SGGB_1863	universal stress protein	Sinf_1605	Universal stress protein UspA and related nucleotide-binding protein	SMA_1790	Universal stress protein family	SGPB_1709	universal stress protein
SGGB_1864	haloacid dehalogenase-like hydrolase	Sinf_1606	HAD-superfamily hydrolase / phosphatase	SMA_1791	Hydrolase (HAD superfamily)	SGPB_1710	haloacid dehalogenase-like hydrolase
SGGB_1865	L-asparaginase	Sinf_1607	L-asparaginase	SMA_1792	L-asparaginase	SGPB_1711	L-asparaginase
SGGB_1866	putative transcriptional regulator	Sinf_1608	transcriptional regulator, Cro/CI family	SMA_1793	Predicted transcriptional regulator	SGPB_1712	putative transcriptional regulator
SGGB_1869	ATP-dependent DNA helicase	Sinf_1611	ATP-dependent DNA helicase RecG	SMA_1797	ATP-dependent DNA helicase RecG	SGPB_1715	ATP-dependent DNA helicase
SGGB_1870	alanine racemase	Sinf_1612	alanine racemase	SMA_1798	Alanine racemase	SGPB_1716	alanine racemase
SGGB_1871	holo-[acyl-carrier protein] synthase	Sinf_1613	4'-phosphopantetheinyl transferase	SMA_1799	Holo-[acyl-carrier protein] synthase	SGPB_1717	holo-[acyl-carrier protein] synthase
SGGB_1872	3-deoxy-7-phosphoheptulonate synthase	Sinf_1614	3-deoxy-7-phosphoheptulonate synthase	SMA_1800	3-deoxy-7-phosphoheptulonate synthase	SGPB_1718	3-deoxy-7-phosphoheptulonate synthase
SGGB_1873	3-deoxy-7-phosphoheptulonate synthase	Sinf_1615	3-deoxy-7-phosphoheptulonate synthase (DAHP)	SMA_1801	3-deoxy-7-phosphoheptulonate synthase	SGPB_1719	3-deoxy-7-phosphoheptulonate synthase
SGGB_1874	preprotein translocase SecA subunit	Sinf_1616	translocase binding subunit (secA)	SMA_1802	Protein export cytoplasm protein SecA ATPase RNA helicase	SGPB_1720	preprotein translocase subunit SecA
SGGB_1875	fructokinase	Sinf_1617	fructokinase	SMA_1803	Fructokinase	SGPB_1519	fructokinase
SGGB_1876	PTS system, sucrose-specific IIABC component	Sinf_1618	PTS system, sucrose-specific IIA/B/C component	SMA_1804	PTS system, sucrose-specific IIB component/PTS system, sucrose-specific IIC component/PTS system, sucrose-specific IIA component	SGPB_1723	PTS system sucrose-specific transporter subunit IIABC
SGGB_1877	beta-fructofuranosidase	Sinf_1619	sucrose-6-phosphate hydrolase	SMA_1805	Sucrose-6-phosphate hydrolase	SGPB_1724	beta-fructofuranosidase
SGGB_1878	LacI family transcriptional regulator, sucrose operon repressor	Sinf_1620	sucrose operon repressor ScrR	SMA_1806	Sucrose operon repressor ScrR, LacI family	SGPB_1725	LacI family sucrose operon transcriptional repressor
SGGB_1879	N utilization substance protein B	Sinf_1621	antitermination protein NusB	SMA_1807	Transcription termination protein NusB	SGPB_1726	N utilization substance protein B
SGGB_1880	conserved hypothetical protein	Sinf_1622	hypothetical protein	SMA_1808	Alkaline shock protein	SGPB_1727	hypothetical protein
SGGB_1881	elongation factor EF-P	Sinf_1623	translation elongation factor P	SMA_1809	Translation elongation factor P	SGPB_1728	elongation factor EF-P
SGGB_1884	dCMP deaminase comEB	Sinf_1625	competence protein ComEB required for DNA binding and uptake	SMA_1810	dCMP deaminase; Late competence protein ComEB	SGPB_1731	dCMP deaminase comEB
SGGB_1885	X-Pro aminopeptidase	Sinf_1626	aminopeptidase P	SMA_1811	Aminopeptidase YpdF (MP-, MA-, MS-, AP-, NP-specific)	SGPB_1732	X-Pro aminopeptidase
SGGB_1888	excinuclease ABC subunit A	Sinf_1628	excinuclease ABC	SMA_1812	Excinuclease ABC subunit A	SGPB_1733	excinuclease ABC subunit A
SGGB_1889	metal ion transporter	Sinf_1629	cation (Mg++, Co++) transporter CorA family	SMA_1813	Magnesium and cobalt transport protein CorA	SGPB_1734	metal ion transporter
SGGB_1890	predicted membrane protein	Sinf_1630	putative membrane-bound protein conserved in bacteria	SMA_1814	Integral membrane protein	SGPB_1735	hypothetical protein
SGGB_1893	predicted membrane protein	Sinf_1633	hypothetical protein	SMA_1817	Hypothetical protein	SGPB_1738	hypothetical protein
SGGB_1894	30S ribosomal protein S18	Sinf_1634	ribosomal protein S18	SMA_1818	SSU ribosomal protein S18p	SGPB_1739	30S ribosomal protein S18
SGGB_1895	single-strand DNA-binding protein	Sinf_1635	single-strand DNA-binding protein	SMA_1819	Single-stranded DNA-binding protein 1	SGPB_1740	single-strand DNA-binding protein
SGGB_1896	30S ribosomal protein S6	Sinf_1636	ribosomal protein S6	SMA_1820	SSU ribosomal protein S6p	SGPB_1741	30S ribosomal protein S6
SGGB_1897	putative extracellular protein	Sinf_1638	hypothetical protein	SMA_1821	Hypothetical protein	SGPB_1742	hypothetical protein
SGGB_1909	A/G-specific adenine glycosylase	Sinf_1643	A/G-specific adenine glycosylase	SMA_1828	A/G-specific adenine glycosylase	SGPB_1750	A/G-specific adenine glycosylase
SGGB_1913	NADPH-dependent FMN reductase	Sinf_1644	flavin oxidoreductase	SMA_1833	Fumarate reductase flavoprotein subunit	SGPB_1754	NADPH-dependent FMN reductase
SGGB_1914	conserved hypothetical protein	Sinf_1647	Protein of unknown function (DUF2992)	SMA_1834	Hypothetical protein	SGPB_1755	hypothetical protein
SGGB_1915	predicted lipoprotein	Sinf_1648	hypothetical protein	SMA_1835	Hypothetical protein	SGPB_1756	putative lipoprotein
SGGB_1917	thioredoxin 1	Sinf_1651	thioredoxin	SMA_1837	Thioredoxin	SGPB_1765	thioredoxin 1
SGGB_1918	nicotinate-nucleotide pyrophosphorylase	Sinf_1653	nicotinate-nucleotide pyrophosphorylase	SMA_1839	Nicotinate-nucleotide pyrophosphorylase	SGPB_1767	nicotinate-nucleotide pyrophosphorylase
SGGB_1919	L-aspartate oxidase	Sinf_1654	L-aspartate oxidase	SMA_1841	L-aspartate oxidase	SGPB_1768	L-aspartate oxidase
SGGB_1924	DNA mismatch repair protein MutS2	Sinf_1656	Mismatch repair ATPase (MutS family)	SMA_1846	Recombination inhibitory protein MutS2	SGPB_1770	DNA mismatch repair protein MutS2
SGGB_1925	colicin V production protein	Sinf_1657	putative membrane protein, required for colicin V production	SMA_1847	Colicin V production protein	SGPB_1771	colicin V production protein
SGGB_1926	conserved hypothetical protein	Sinf_1658	Cell division protein ZapA	SMA_1848	Hypothetical protein	SGPB_1772	hypothetical protein
SGGB_1931	ribonuclease HIII	Sinf_1659	ribonuclease HIII	SMA_1849	Ribonuclease HIII	SGPB_1773	ribonuclease HIII
SGGB_1932	signal peptidase I	Sinf_1660	signal peptidase I	SMA_1850	Signal peptidase I	SGPB_1774	signal peptidase I
SGGB_1933	exodeoxyribonuclease V alpha subunit	Sinf_1661	exo-deoxyribonuclease V alpha subunit	SMA_1851	RecD-like DNA helicase YrrC	SGPB_1775	exodeoxyribonuclease V subunit alpha
SGGB_1934	predicted membrane protein	Sinf_1662	hypothetical protein	SMA_1852	putative membrane protein precursor	SGPB_1776	hypothetical protein
SGGB_1935	DNA polymerase IV	Sinf_1663	DNA polymerase IV	SMA_1853	DNA polymerase IV	SGPB_1777	DNA polymerase IV
SGGB_1939	beta-lactamase	Sinf_1673	Beta-lactamase class C and other penicillin-binding protein	SMA_1857	Beta-lactamase, class C	SGPB_1788	beta-lactamase
SGGB_1940	glyoxalase/bleomycin resistance protein/dioxygenase superfamily protein	Sinf_1674	Glyoxalase/Bleomycin resistance protein/Dioxygenase superfamily	SMA_1858	C3-degrading proteinase	SGPB_1789	glyoxalase/bleomycin resistance protein/dioxygenase superfamily protein
SGGB_1941	glycerol uptake facilitator protein	Sinf_1675	glycerol uptake facilitator protein	SMA_1861	Aquaporin (Major Intrinsic Protein Family)	SGPB_1790	glycerol uptake facilitator protein
SGGB_1942	X-Pro dipeptidyl-peptidase	Sinf_1676	x-prolyl-dipeptidyl aminopeptidase	SMA_1862	Xaa-Pro dipeptidyl-peptidase	SGPB_1791	X-Pro dipeptidyl-peptidase
SGGB_1943	two-component system, OmpR family, phosphate regulon sensor histidine kinase	Sinf_1677	phosphate regulon sensor protein phoR	SMA_1863	Phosphate regulon sensor protein PhoR (SphS)	SGPB_1792	OmpR family two component system phosphate regulon sensor histidine kinase
SGGB_1944	two-component system, OmpR family, phosphate regulon response regulator	Sinf_1678	phosphate regulon response regulator PhoB	SMA_1864	Phosphate regulon transcriptional regulatory protein PhoB (SphR)	SGPB_1793	OmpR family two component system phosphate regulon response regulator
SGGB_1945	phosphate transport system protein	Sinf_1679	phosphate transport system regulatory protein PhoU	SMA_1865	Phosphate transport system regulatory protein PhoU	SGPB_1794	phosphate transport system protein
SGGB_1946	phosphate transport system ATP-binding protein	Sinf_1680	phosphate ABC transporter, ATP-binding protein	SMA_1866	Phosphate transport ATP-binding protein PstB	SGPB_1795	phosphate transport system ATP-binding protein
SGGB_1947	phosphate transport system permease protein	Sinf_1681	phosphate ABC transporter, permease protein	SMA_1867	Phosphate transport system permease protein PstA	SGPB_1796	phosphate transport system permease
SGGB_1948	phosphate transport system permease protein	Sinf_1682	phosphate ABC transporter, permease protein	SMA_1868	Phosphate transport system permease protein PstC	SGPB_1797	phosphate transport system permease
SGGB_1949	phosphate transport system substrate-binding protein	Sinf_1683	hemolysin precursor, putative	SMA_1869	Phosphate ABC transporter, periplasmic phosphate-binding protein PstS	SGPB_1798	phosphate transport system substrate-binding protein
SGGB_1950	conserved hypothetical protein	Sinf_1684	DNA-binding protein, YbaB/EbfC family	SMA_1870	Transcriptional regulatory protein	SGPB_1799	hypothetical protein
SGGB_1951	MerR family regulatory protein	Sinf_1685	transcriptional regulator, MerR family	SMA_1871	Transcriptional regulator, MerR family	SGPB_1800	MerR family regulatory protein
SGGB_1952	DNA polymerase III subunit epsilon	Sinf_1686	DNA polymerase III epsilon subunit	SMA_1872	DNA polymerase III alpha subunit; DNA polymerase III epsilon chain	SGPB_1801	DNA polymerase III subunit epsilon
SGGB_1953	putative DNA-binding protein	Sinf_1687	Protein of unknown function, DUF536/HTH domain protein	SMA_1873	Transcriptional regulator OrfX	SGPB_1802	putative DNA-binding protein
SGGB_1954	HI0933-like oxidoreductase/dehydrogenase	Sinf_1688	flavoprotein, HI0933 family	SMA_1874	NAD(FAD)-utilizing dehydrogenase	SGPB_1803	oxidoreductase/dehydrogenase
SGGB_1955	30S ribosomal protein S14	Sinf_1689	30S ribosomal protein S14	SMA_1875	SSU ribosomal protein S14p (S29e)	SGPB_1804	30S ribosomal protein S14
SGGB_1959	MarR family transcriptional regulator	Sinf_1691	transcriptional regulator, MarR family	SMA_1876	Hypothetical protein	SGPB_1809	MarR family transcriptional regulator
SGGB_1968	O-sialoglycoprotein endopeptidase	Sinf_1692	O-sialoglycoprotein endopeptidase	SMA_1879	putative O-sialoglycoprotein endopeptidase	SGPB_1811	O-sialoglycoprotein endopeptidase
SGGB_1969	ribosomal-protein-alanine N-acetyltransferase	Sinf_1693	protein acetyltransferase	SMA_1880	Ribosomal-protein-S18p-alanine acetyltransferase	SGPB_1812	ribosomal-protein-alanine N-acetyltransferase
SGGB_1970	glycoprotein endopeptidase	Sinf_1694	glycoprotein endopeptidase	SMA_1881	Inactive homolog of metal-dependent proteases, putative molecular chaperone	SGPB_1813	glycoprotein endopeptidase
SGGB_1971	conserved hypothetical protein	Sinf_1695	putative conserved small protein	SMA_1882	Hypothetical protein	SGPB_1814	hypothetical protein
SGGB_1972	metallo-beta-lactamase superfamily protein	Sinf_1696	metallo-beta-lactamase superfamily protein	SMA_1883	Metallo-beta-lactamase superfamily protein	SGPB_1815	metallo-beta-lactamase superfamily protein
SGGB_1974	glutamate synthase (NADPH/NADH) small chain	Sinf_1698	glutamate synthase (small subunit)	SMA_1885	Glutamate synthase [NADPH] small chain	SGPB_1816	glutamate synthase (NADPH/NADH) small chain
SGGB_1975	glutamate synthase (NADPH/NADH) large chain	Sinf_1699	glutamate synthase (large subunit)	SMA_1886	Glutamate synthase [NADPH] large chain	SGPB_1817	glutamate synthase (NADPH/NADH) large chain
SGGB_1976	glutamine synthetase	Sinf_1700	glutamine synthetase	SMA_1887	Glutamine synthetase type I	SGPB_1818	glutamine synthetase
SGGB_1977	MerR family transcriptional regulator, glutamine synthetase repressor	Sinf_1701	transcriptional regulator,glutamine synthetase repressor	SMA_1888	Transcriptional regulator, repressor of the glutamine synthetase, MerR family	SGPB_1819	MerR family transcriptional regulator, glutamine synthetase repressor
SGGB_1978	signal peptide containing protein	Sinf_1702	putative membrane protein	SMA_1889	Hypothetical protein	SGPB_1820	signal peptide containing protein
SGGB_1979	phosphoglycerate kinase	Sinf_1703	phosphoglycerate kinase	SMA_1890	Phosphoglycerate kinase	SGPB_1822	phosphoglycerate kinase
SGGB_1980	glyceraldehyde 3-phosphate dehydrogenase	Sinf_1704	glyceraldehyde-3-phosphate dehydrogenase	SMA_1891	NAD-dependent glyceraldehyde-3-phosphate dehydrogenase	SGPB_1823	glyceraldehyde 3-phosphate dehydrogenase
SGGB_1981	elongation factor EF-G	Sinf_1705	translation elongation factor G	SMA_1892	Translation elongation factor G	SGPB_1824	elongation factor EF-G
SGGB_1982	30S ribosomal protein S7	Sinf_1706	ribosomal protein S7	SMA_1893	SSU ribosomal protein S7p (S5e)	SGPB_1825	30S ribosomal protein S7
SGGB_1983	30S ribosomal protein S12	Sinf_1707	ribosomal protein S12	SMA_1894	SSU ribosomal protein S12p (S23e)	SGPB_1826	30S ribosomal protein S12
SGGB_1984	purine operon repressor	Sinf_1708	transcriptional regulator PurR	SMA_1896	PurR: transcription regulator associated with purine metabolism	SGPB_1827	purine operon repressor
SGGB_1985	CMP-binding protein	Sinf_1710	CMP-binding factor	SMA_1897	CMP-binding-factor 1	SGPB_1828	CMP-binding protein
SGGB_1986	DNA recombination protein	Sinf_1711	hypothetical protein	SMA_1898	DNA recombination protein RmuC	SGPB_1829	DNA recombination protein
SGGB_1987	thiamine pyrophosphokinase	Sinf_1712	thiamine pyrophosphokinase	SMA_1899	Thiamin pyrophosphokinase	SGPB_1830	thiamine pyrophosphokinase
SGGB_1988	ribulose-phosphate 3-epimerase	Sinf_1713	ribulose-5-phosphate 3-epimerase	SMA_1900	Ribulose-phosphate 3-epimerase	SGPB_1831	ribulose-phosphate 3-epimerase
SGGB_1989	ribosome biogenesis GTPase	Sinf_1714	ATP/GTP binding protein	SMA_1901	Ribosome small subunit-stimulated GTPase EngC	SGPB_1832	ribosome biogenesis GTPase
SGGB_1995	enterocin A Immunity protein	Sinf_1729	Enterocin A Immunity	SMA_1905	Conserved hypothetical protein	SGPB_1834	enterocin A Immunity protein
SGGB_2012	dimethyladenosine transferase	Sinf_1733	dimethyladenosine transferase	SMA_1928	Dimethyladenosine transferase	SGPB_1835	dimethyladenosine transferase
SGGB_2013	conserved hypothetical protein	Sinf_1734	hypothetical protein	SMA_1929	Hypothetical protein	SGPB_1836	hypothetical protein
SGGB_2014	ribonuclease M5	Sinf_1735	ribonuclease M5	SMA_1930	Ribonuclease M5	SGPB_1837	ribonuclease M5
SGGB_2015	TatD DNase family protein	Sinf_1736	deoxyribonuclease	SMA_1931	putative deoxyribonuclease YcfH	SGPB_1838	TatD DNase family protein
SGGB_2019	cation transport P-type ATPase	Sinf_1740	cation transport ATPase	SMA_1935	Lead, cadmium, zinc and mercury transporting ATPase; Copper-translocating P-type ATPase	SGPB_1844	cation transport P-type ATPase
SGGB_2020	Family 3 sortase	Sinf_1742	C-type sortase	SMA_1937	Sortase A, LPXTG specific	SGPB_1845	family 3 sortase
SGGB_2021	Cna protein B-type domain-containing protein	Sinf_1743	cell wall anchored protein (LPXTG motif)	SMA_1938	Autotransporter adhesin	SGPB_1846	Cna protein B-type domain-containing protein
SGGB_2022	cell wall ribonucleases G and E	Sinf_1744	peptidoglycan linked protein (LPXTG motif)	SMA_1939	Ribonucleases G and E	SGPB_1847	cell wall ribonucleases G and E
SGGB_2024	unknown	Sinf_1745	signal peptidase	SMA_1940	Signal peptidase I	SGPB_1848	signal peptidase I
SGGB_2025	hypothetical protein	Sinf_1746	hypothetical protein	SMA_1941	Hypothetical protein	SGPB_1849	hypothetical protein
SGGB_2031	malate-sodium symport	Sinf_1750	malate transporter	SMA_1945	Malate Na(+) symporter	SGPB_1855	malate-sodium symport
SGGB_2032	malate dehydrogenase	Sinf_1751	malolactic enzyme	SMA_1946	Malolactic enzyme	SGPB_1856	malate dehydrogenase
SGGB_2033	LysR family transcriptional regulator	Sinf_1752	malolactic fermentation system transcriptional regulator	SMA_1947	Malolactic regulator	SGPB_1857	LysR family transcriptional regulator
SGGB_2035	D-alanine transfer protein	Sinf_1753	D-Alanine extra membranal transfer protein	SMA_1949	Poly(glycerophosphate chain) D-alanine transfer protein DltD	SGPB_1859	D-alanine transfer protein
SGGB_2036	D-alanine-poly(phosphoribitol) ligase	Sinf_1754	D-alanyl carrier protein	SMA_1950	D-alanine--poly(phosphoribitol) ligase subunit 2	SGPB_1860	D-alanine-poly(phosphoribitol) ligase
SGGB_2037	membrane protein involved in D-alanine export	Sinf_1755	integral membrane protein (involved in D-Ala transport)	SMA_1951	D-alanyl transfer protein DltB	SGPB_1861	membrane protein involved in D-alanine export
SGGB_2038	D-alanine-poly(phosphoribitol) ligase	Sinf_1756	D-alanine-activating enzyme	SMA_1952	D-alanine--poly(phosphoribitol) ligase subunit 1	SGPB_1862	D-alanine-poly(phosphoribitol) ligase
SGGB_2039	D-Ala-teichoic acid biosynthesis protein	Sinf_1757	D-Ala-teichoic acid biosynthesis protein	SMA_1953	Hypothetical protein	SGPB_1863	D-Ala-teichoic acid biosynthesis protein
SGGB_2040	predicted membrane protein	Sinf_1763	hypothetical protein	SMA_1954	Hypothetical protein	SGPB_1864	hypothetical protein
SGGB_2041	CsbD-like protein	Sinf_1764	CsbD-like protein	SMA_1955	Hypothetical protein	SGPB_1865	CsbD-like protein
SGGB_2053	LSU ribosomal protein L34	Sinf_1765	ribosomal protein L34	SMA_1960	LSU ribosomal protein L34p	SGPB_1867	50S ribosomal protein L34
SGGB_2059	spoIIIJ-associated protein	Sinf_1816	putative RNA-binding protein	SMA_2034	RNA-binding protein Jag	SGPB_1868	spoIIIJ-associated protein
SGGB_2060	preprotein translocase YidC subunit	Sinf_1817	membrane protein insertase, YidC/Oxa1 family, C-terminal domain protein	SMA_2035	Inner membrane protein translocase component YidC, short form OxaI-like	SGPB_1869	preprotein translocase subunit YidC
SGGB_2061	ribonuclease P protein component	Sinf_1818	ribonuclease P protein component	SMA_2036	Ribonuclease P protein component	SGPB_1870	ribonuclease P protein component
SGGB_2062	argininosuccinate lyase	Sinf_1819	argininosuccinate lyase	SMA_2037	Argininosuccinate lyase	SGPB_1871	argininosuccinate lyase
SGGB_2064	argininosuccinate synthase	Sinf_1820	argininosuccinate synthase	SMA_2038	Argininosuccinate synthase	SGPB_1872	argininosuccinate synthase
SGGB_2067	cyanate permease	Sinf_1826	major facilitator superfamily transport protein	SMA_2039	Cyanate permease	SGPB_1873	cyanate permease
SGGB_2068	nondiscriminating glutamyl-tRNA synthetase	Sinf_1827	glutamyl-tRNA synthetase	SMA_2040	Glutamyl-tRNA synthetase	SGPB_1874	nondiscriminating glutamyl-tRNA synthetase
SGGB_2069	conserved hypothetical protein	Sinf_1828	hypothetical protein	SMA_2041	Hypothetical protein	SGPB_1875	hypothetical protein
SGGB_2070	carbonic anhydrase	Sinf_1830	carbonic anhydrase-related protein	SMA_2047	Carbonic anhydrase	SGPB_1876	carbonic anhydrase
SGGB_2071	DNA repair protein RadA/Sms	Sinf_1831	DNA repair protein RadA	SMA_2048	DNA repair protein RadA	SGPB_1877	DNA repair protein RadA/Sms
SGGB_2072	dUTP pyrophosphatase	Sinf_1832	Deoxy UTP pyrophosphatase (dUTPase)	SMA_2050	Deoxyuridine 5'-triphosphate nucleotidohydrolase	SGPB_1879	dUTP pyrophosphatase
SGGB_2075	conserved hypothetical protein	Sinf_1833	hypothetical protein	SMA_2052	Hypothetical protein	SGPB_1880	hypothetical protein
SGGB_2076	NAD(P)+-dependent glycerol-3-phosphate dehydrogenase	Sinf_1834	NAD(P)H-dependentglycerol-3- phosphatedehydrogenase	SMA_2053	Glycerol-3-phosphate dehydrogenase [NAD(P)+]	SGPB_1884	NAD(P)+-dependent glycerol-3-phosphate dehydrogenase
SGGB_2077	UTP--glucose-1-phosphate uridylyltransferase	Sinf_1835	UTP-glucose-1-phosphate uridylyltransferase	SMA_2054	UTP--glucose-1-phosphate uridylyltransferase	SGPB_1885	UTP--glucose-1-phosphate uridylyltransferase
SGGB_2078	rhomboid family membrane protein	Sinf_1836	putative membrane protein	SMA_2055	GlpG protein (membrane protein of glp regulon)	SGPB_1887	rhomboid family membrane protein
SGGB_2079	5-formyltetrahydrofolate cyclo-ligase	Sinf_1837	5-formyltetrahydrofolate cyclo-ligase	SMA_2056	5-formyltetrahydrofolate cyclo-ligase	SGPB_1888	5-formyltetrahydrofolate cyclo-ligase
SGGB_2080	N-acetyldiaminopimelate deacetylase	Sinf_1838	hippurate hydrolase	SMA_2057	N-acetyl-L,L-diaminopimelate deacetylase	SGPB_1889	N-acetyldiaminopimelate deacetylase
SGGB_2081	2,3,4,5-tetrahydropyridine-2-carboxylate N-succinyltransferase	Sinf_1839	2,3,4, 5-tetrahydropyridine-2-carboxylateN-succinyl transferase	SMA_2059	2,3,4,5-tetrahydropyridine-2,6-dicarboxylateN-ac etyltransferase	SGPB_1890	2,3,4,5-tetrahydropyridine-2-carboxylate N-succinyltransferase
SGGB_2082	glucose-6-phosphate isomerase	Sinf_1842	glucose-6-phosphate isomerase	SMA_2064	Glucose-6-phosphate isomerase	SGPB_1891	glucose-6-phosphate isomerase
SGGB_2083	cytosine deaminase	Sinf_1843	cytidine/deoxycytidylate deaminase family protein	SMA_2066	tRNA-specific adenosine deaminase	SGPB_1892	cytosine deaminase
SGGB_2084	metallo-beta-lactamase superfamily protein	Sinf_1844	AtsA/ElaC family protein	SMA_2067	Metal-dependent hydrolase	SGPB_1893	metallo-beta-lactamase superfamily protein
SGGB_2085	putative biotin biosynthesis protein	Sinf_1845	hypothetical protein	SMA_2068	Substrate-specific component BioY of biotin ECF transporter	SGPB_1894	putative biotin biosynthesis protein
SGGB_2086	queuine tRNA-ribosyltransferase	Sinf_1847	queuine tRNA-ribosyltransferase	SMA_2070	tRNA-guanine transglycosylase	SGPB_1896	queuine tRNA-ribosyltransferase
SGGB_2087	predicted membrane protein	Sinf_1848	putative integral membrane protein	SMA_2072	Hypothetical membrane protein	SGPB_1897	hypothetical protein
SGGB_2088	Fur family transcriptional regulator, peroxide stress response regulator	Sinf_1849	Ferric uptake regulation protein	SMA_2073	Peroxide stress regulator PerR, FUR family	SGPB_1898	Fur family transcriptional regulator
SGGB_2091	conserved hypothetical protein	Sinf_1850	putative CoA-binding protein	SMA_2076	Succinyl-CoA synthetase, alpha subunit-related enzyme	SGPB_1901	hypothetical protein
SGGB_2092	DNA polymerase I	Sinf_1851	DNA polymerase I	SMA_2077	DNA polymerase I	SGPB_1902	DNA polymerase I
SGGB_2093	membrane transport protein	Sinf_1852	permease	SMA_2078	Malate permease	SGPB_1903	membrane transport protein
SGGB_2117	adenylosuccinate synthase	Sinf_1854	adenylosuccinate synthase	SMA_2082	Adenylosuccinate synthetase	SGPB_1921	adenylosuccinate synthase
SGGB_2118	bifunctional glutamate--cysteine ligase/glutathione synthase	Sinf_1855	glutamate-cysteine ligase	SMA_2083	Glutathione biosynthesis bifunctional protein gshAB	SGPB_1922	bifunctional glutamate--cysteine ligase/glutathione synthase
SGGB_2133	predicted membrane protein	Sinf_1856	hypothetical protein	SMA_2084	Hypothetical protein	SGPB_1923	hypothetical protein
SGGB_2134	toxic anion resistance protein	Sinf_1857	hypothetical protein involved in tellurite resistance	SMA_2085	putative toxic anion resistance protein	SGPB_1924	toxic anion resistance protein
SGGB_2142	molecular chaperone Hsp33	Sinf_1858	Hsp33-like chaperonin	SMA_2086	Chaperonin (heat shock protein 33)	SGPB_1925	molecular chaperone Hsp33
SGGB_2143	tRNA-dihydrouridine synthase	Sinf_1859	tRNA-dihydrouridine synthase	SMA_2087	tRNA dihydrouridine synthase 1	SGPB_1926	tRNA-dihydrouridine synthase
SGGB_2144	ATP-dependent Clp protease, ATP-binding subunit	Sinf_1860	ATP-dependent Clp protease, ATP-binding subunit	SMA_2088	ATP-dependent Clp protease ATP-binding subunit ClpA	SGPB_1927	ATP-dependent Clp protease, ATP-binding subunit
SGGB_2145	transcriptional regulator	Sinf_1861	transcriptional regulator CtsR	SMA_2089	Transcriptional regulator CtsR	SGPB_1928	ArsR family transcriptional regulator
SGGB_2147	putative small multi-drug export proteins	Sinf_1862	putative membrane protein	SMA_2091	Small multidrug export protein	SGPB_1929	putative small multi-drug export protein
SGGB_2150	elongation factor EF-Ts	Sinf_1863	elongation factor Ts	SMA_2092	Translation elongation factor Ts	SGPB_1930	elongation factor EF-Ts
SGGB_2152	conserved hypothetical protein	Sinf_1766	DDE transposase	SMA_1961	Hypothetical protein	SGPB_1229	hypothetical protein
SGGB_2175	DNA topoisomerase III	Sinf_1791	DNA topoisomerase	SMA_2005	DNA topoisomerase III	SGPB_1239	DNA topoisomerase
SGGB_2202	Merops family S66 LD-carboxypeptidase	Sinf_1866	carboxypeptidase	SMA_2094	Muramoyltetrapeptide carboxypeptidase	SGPB_1932	Merops family S66 LD-carboxypeptidase
SGGB_2204	putative endopeptidase	Sinf_1874	endopeptidase O	SMA_2096	Neutral endopeptidase O	SGPB_1933	putative endopeptidase
SGGB_2213	holliday junction DNA helicase	Sinf_0039	Holliday junction DNA helicase RuvB	SMA_2101	Holliday junction DNA helicase RuvB	SGPB_1939	holliday junction DNA helicase
SGGB_2214	anaerobic ribonucleoside-triphosphate reductase activating protein	Sinf_1882	anaerobic ribonucleoside-triphosphate reductase-activating protein	SMA_2102	Ribonucleotide reductase of class III (anaerobic), activating protein	SGPB_1940	anaerobic ribonucleoside-triphosphate reductase activating protein
SGGB_2215	GNAT family acetyltransferase	Sinf_1883	acetyltransferase, GNAT family	SMA_2103	Acetyltransferase	SGPB_1941	GNAT family acetyltransferase
SGGB_2216	conserved hypothetical protein	Sinf_1884	hypothetical protein	SMA_2104	Hypothetical protein	SGPB_1942	hypothetical protein
SGGB_2217	ribonucleoside-triphosphate reductase	Sinf_1885	anaerobic ribonucleoside-triphosphate reductase	SMA_2105	Ribonucleotide reductase of class III (anaerobic), large subunit	SGPB_1943	ribonucleoside-triphosphate reductase
SGGB_2219	conserved hypothetical protein	Sinf_1888	hypothetical protein	SMA_2108	Hypothetical protein	SGPB_1946	hypothetical protein
SGGB_2220	putative holliday junction resolvase	Sinf_1889	RNAse H-fold protein YqgF	SMA_2109	putative Holliday junction resolvase	SGPB_1947	putative holliday junction resolvase
SGGB_2221	conserved hypothetical protein	Sinf_1890	hypothetical protein	SMA_2110	Hypothetical protein possible functionally linked with Alanyl-tRNA synthetase	SGPB_1948	hypothetical protein
SGGB_2222	transcriptional regulator	Sinf_1891	transcriptional regulator Spx	SMA_2111	Transcriptional regulator SpxA2	SGPB_1949	ArsR family transcriptional regulator
SGGB_2223	recombination protein	Sinf_1892	recombination protein A	SMA_2112	RecA protein	SGPB_1950	recombination protein
SGGB_2224	competence/damage-inducible protein	Sinf_1893	competence-damage inducible protein	SMA_2113	Competence/damage-inducible protein CinA	SGPB_1951	competence/damage-inducible protein
SGGB_2230	holliday junction DNA helicase	Sinf_1897	Holliday junction DNA helicase	SMA_2120	Holliday junction DNA helicase RuvA	SGPB_1957	holliday junction DNA helicase
SGGB_2231	DNA mismatch repair protein	Sinf_1898	DNA mismatch repair protein mutL	SMA_2121	DNA mismatch repair protein MutL	SGPB_1958	DNA mismatch repair protein
SGGB_2232	DNA mismatch repair protein	Sinf_1899	DNA Mismatch repair ATPase (MutS family)	SMA_2122	DNA mismatch repair protein MutS	SGPB_1959	DNA mismatch repair protein
SGGB_2233	conserved hypothetical protein	Sinf_1900	putative membrane protein	SMA_2123	Hypothetical protein	SGPB_1960	hypothetical protein
SGGB_2234	transcriptional regulator of arginine metabolism	Sinf_1901	arginine repressor ArgR	SMA_2124	Arginine repressor ArgR, putative	SGPB_1961	transcriptional regulator of arginine metabolism
SGGB_2235	arginyl-tRNA synthetase	Sinf_1902	arginyl-tRNA synthetase	SMA_2125	Arginyl-tRNA synthetase	SGPB_1962	arginyl-tRNA synthetase
SGGB_2236	enterocin A Immunity protein	Sinf_1903	bacteriocin	SMA_2126	Hypothetical protein	SGPB_1963	enterocin A Immunity protein
SGGB_2238	predicted membrane protein	Sinf_1905	hypothetical protein	SMA_2128	Transporter	SGPB_1966	hypothetical protein
SGGB_2239	predicted membrane protein	Sinf_1906	hypothetical protein	SMA_2129	Integral membrane protein	SGPB_1967	hypothetical protein
SGGB_2240	aspartyl-tRNA synthetase	Sinf_1907	aspartyl-tRNA synthetase	SMA_2130	Aspartyl-tRNA synthetase	SGPB_1968	aspartyl-tRNA synthetase
SGGB_2242	histidyl-tRNA synthetase	Sinf_1908	histidyl-tRNA synthetase	SMA_2131	Histidyl-tRNA synthetase	SGPB_1970	histidyl-tRNA synthetase
SGGB_2243	50S ribosomal protein L32	Sinf_1909	Ribosomal protein L32	SMA_2134	LSU ribosomal protein L32p	SGPB_1971	50S ribosomal protein L32
SGGB_2244	50S ribosomal protein L33	Sinf_1910	Ribosomal protein L33	SMA_2135	LSU ribosomal protein L33p	SGPB_1972	50S ribosomal protein L33
SGGB_2251	conserved hypothetical protein	Sinf_1916	hypothetical protein	SMA_0983	Hypothetical protein	SGPB_1978	hypothetical protein
SGGB_2252	FtsK/SpoIIIE family protein	Sinf_1917	FtsK/SpoIIIE family protein	SMA_0984	FtsK/SpoIIIE family	SGPB_1979	FtsK/SpoIIIE family protein
SGGB_2262	predicted membrane protein	Sinf_1929	putative membrane protein	SMA_2148	Hypothetical protein	SGPB_1988	hypothetical protein
SGGB_2263	cell wall surface protein	Sinf_1930	Phage infection protein	SMA_2149	Phage infection protein	SGPB_1989	cell wall surface protein
SGGB_2264	TetR family transcriptional regulator	Sinf_1931	transcriptional regulator, TetR family	SMA_2150	Transcriptional regulator, TetR family	SGPB_1990	TetR family transcriptional regulator
SGGB_2265	30S ribosomal protein S4	Sinf_1932	Ribosomal protein S4	SMA_2151	SSU ribosomal protein S4p (S9e)	SGPB_1991	30S ribosomal protein S4
SGGB_2266	conserved hypothetical protein	Sinf_1933	hypothetical protein	SMA_2152	Hypothetical protein	SGPB_1992	hypothetical protein
SGGB_2267	replicative DNA helicase	Sinf_1934	replicative DNA helicase DnaC	SMA_2153	Replicative DNA helicase	SGPB_1993	replicative DNA helicase
SGGB_2268	50S ribosomal protein L9	Sinf_1935	Ribosomal protein L9	SMA_2154	LSU ribosomal protein L9p	SGPB_1994	50S ribosomal protein L9
SGGB_2269	phosphoesterase DHH family protein	Sinf_1936	putative signaling protein consisting of a modified GGDEF domain and a DHH domain protein	SMA_2155	Phosphoesterase, DHH family protein	SGPB_1995	phosphoesterase DHH family protein
SGGB_2270	glucose inhibited division protein A	Sinf_1937	tRNA uridine5-carboxy-methyl-aminomethyl modification enzyme	SMA_2156	tRNA uridine 5-carboxymethylaminomethyl modification enzyme GidA	SGPB_1996	glucose inhibited division protein A
SGGB_2272	tRNA (5-methylaminomethyl-2-thiouridylate)-methyltransferase	Sinf_1939	tRNA(5-methylaminomethyl-2-thiouridylate)-methyl transferase	SMA_2157	tRNA(5-methylaminomethyl-2-thiouridylate)-methyl transferase	SGPB_1998	tRNA (5-methylaminomethyl-2-thiouridylate)-methyltransferase
SGGB_2273	L-serine dehydratase beta subunit	Sinf_1940	L-serine dehydratase, iron-sulfur-dependent, betasubunit	SMA_2158	L-serine dehydratase, beta subunit	SGPB_1999	L-serine dehydratase beta subunit
SGGB_2274	L-serine dehydratase alpha subunit	Sinf_1941	L-serine dehydratase, iron-sulfur-dependent, alpha subunit	SMA_2159	L-serine dehydratase, alpha subunit	SGPB_2000	L-serine dehydratase alpha subunit
SGGB_2275	phosphoglycolate phosphatase	Sinf_1942	HAD-superfamily hydrolase/phosphatase	SMA_2160	Phosphoglycolate phosphatase	SGPB_2001	phosphoglycolate phosphatase
SGGB_2276	transglycosylase-like extracellular protein	Sinf_1943	Transglycosylase-like domain protein	SMA_2161	Immunodominant antigen A	SGPB_2002	transglycosylase-like protein
SGGB_2277	LysM domain containing extracellular protein	Sinf_1944	LysM domain protein	SMA_2162	Aggregation promoting factor	SGPB_2003	LysM domain containing extracellular protein
SGGB_2278	cobalt/nickel transport system permease protein	Sinf_1945	ABC transporter, permease protein	SMA_2163	ABC transporter permease	SGPB_2004	cobalt/nickel transport system permease
SGGB_2279	cobalt/nickel transport system ATP-binding protein	Sinf_1946	cobalt transporter ATP-binding subunit	SMA_2164	ABC transporter ATP-binding protein	SGPB_2005	cobalt/nickel transport system ATP-binding protein
SGGB_2280	cobalt/nickel transport system ATP-binding protein	Sinf_1947	cobalt transporter ATP-binding subunit	SMA_2165	ABC transporter ATP-binding protein	SGPB_2006	cobalt/nickel transport system ATP-binding protein
SGGB_2281	CDP-diacylglycerol--glycerol-3-phosphate 3-phosphatidyltransferase	Sinf_1948	CDP-diacylglycerol-glycerol-3-phosphate3- phosphatidyl transferase	SMA_2166	CDP-diacylglycerol--glycerol-3-phosphate3-phosph atidyltransferase	SGPB_2007	CDP-diacylglycerol--glycerol-3-phosphate 3-phosphatidyltransferase
SGGB_2282	predicted membrane protein	Sinf_1949	membrane associated protein	SMA_2167	Transcriptional regulator in cluster with unspecified monosaccharide ABC transport system	SGPB_2008	hypothetical protein
SGGB_2283	insulinase, M16 family peptidase	Sinf_1950	Peptidase, M16 family	SMA_2168	Peptidase, M16 family	SGPB_2009	insulinase, M16 family peptidase
SGGB_2284	M16 family peptidase	Sinf_1951	putative Zn-dependent peptidase	SMA_2169	Zinc protease	SGPB_2010	M16 family peptidase
SGGB_2285	conserved hypothetical protein	Sinf_1952	S4 domain protein YaaA	SMA_2180	Hypothetical protein	SGPB_2016	hypothetical protein
SGGB_2286	DNA replication and repair protein	Sinf_1953	recombination protein RecF	SMA_2181	DNA recombination and repair protein RecF	SGPB_2017	DNA replication and repair protein
SGGB_2287	glucose uptake protein	Sinf_1954	sugar transport protein	SMA_2182	putative sugar uptake protein	SGPB_2018	glucose uptake protein
SGGB_2288	IMP dehydrogenase	Sinf_1955	inosine-monophosphate dehydrogenase	SMA_2183	Inosine-5'-monophosphate dehydrogenase	SGPB_2019	IMP dehydrogenase
SGGB_2289	tryptophanyl-tRNA synthetase	Sinf_1956	tryptophanyl-tRNA synthetase	SMA_2184	Tryptophanyl-tRNA synthetase	SGPB_2020	tryptophanyl-tRNA synthetase
SGGB_2290	predicted membrane protein	Sinf_1957	hypothetical protein	SMA_2185	Hypothetical protein	SGPB_2021	hypothetical protein
SGGB_2291	ABC transporter, ATP-binding protein	Sinf_1958	ABC transporter, ATP-binding protein	SMA_2186	ABC transporter ATP-binding protein	SGPB_2022	ABC transporter ATP-binding protein
SGGB_2292	ABC transport system permease protein	Sinf_1959	ABC transporter, permease protein	SMA_2187	ABC transporter, permease protein	SGPB_2023	ABC transporter permease
SGGB_2293	predicted SPOUT methyltransferase	Sinf_1962	hypothetical protein	SMA_2190	LSU m3Psi methyltransferase RlmH	SGPB_2024	putative SPOUT methyltransferase
SGGB_2294	endopeptidase	Sinf_1963	exported serine protease	SMA_2191	Serine protease, DegP/HtrA, do-like	SGPB_2025	endopeptidase
SGGB_2295	chromosome partitioning protein	Sinf_1964	Chromosome partitioning protein, ParB family	SMA_2192	Chromosome (plasmid) partitioning protein ParB	SGPB_2026	chromosome partitioning protein
