# Supplementary material for: Comparative genomics of the dairy isolate Streptococcus macedonicus ACA-DC 198 against related members of the Streptococcus bovis/Streptococcus equinus complex
Source: BMC Genomics. 2014 Apr 8;15:272. doi: 10.1186/1471-2164-15-272 (PMC4051162; doi:10.1186/1471-2164-15-272)
Supplement: Additional file 4: Table S3 — Glycobiome analysis of Streptococcus gallolyticus UCN34, Streptococcus gallolyticus ATCC 43143, Streptococcus gallolyticus ATCC BAA-2069, Streptococcus pasteurianus ATCC 43144, Streptococcus macedonicus ACA-DC 198 and Streptococcus infantarius CJ18 using the CAZy database. [file 1471-2164-15-272-S4.XLS]

## Sheet: Sheet1
Table S3. Glycobiome analysis of Streptococcus gallolyticus UCN34, Streptococcus gallolyticus ATCC 43143, Streptococcus gallolyticus ATCC BAA-2069, Streptococcus pasteurianus ATCC 43144, Streptococcus macedonicus ACA-DC 198 and Streptococcus infantarius CJ18 using the CAZy database
	Streptococcus gallolyticus subsp. gallolyticusUCN34	Streptococcus gallolyticus subsp. gallolyticus ATCC 43143	Streptococcus gallolyticus subsp. gallolyticusATCC BAA-2069	Streptococcus pasteurianus ATCC 43144	Streptococcus macedonicus ACA-DC 198	Streptococcus infantarius CJ18
Family	Glycoside Hydrolases
1	11	10	9	13	7	4
2	0	0	0	1	0	1
3	2	2	2	2	0	0
5	2	2	2	0	0	0
13	11	11	11	7	5	5
16	0	0	0	0	0	1
23	2	3	2	3	2	2
25	2	2	2	2	2	2
32	2	2	2	3	1	2
35	0	0	0	1	0	0
36	2	2	3	3	3	1
38	1	0	1	2	0	0
53	1	1	1	1	0	0
70	2	2	2	0	0	1
73	3	4	3	3	3	3
77	1	1	1	1	1	1
78	0	0	0	1	0	0
79	0	0	0	1	0	0
85	0	0	0	1	0	0
92	0	0	0	1	0	0
125	0	0	0	1	0	0
Total	42	42	41	47	24	23
Family	Glycosyl Transferases
1	1	2	1	0	1	2
2	7	7	8	5	8	5
4	5	5	5	5	9	3
5	1	1	1	0	0	0
8	1	1	1	1	1	0
28	1	1	1	1	1	1
32	0	1	0	0	0	1
35	2	2	2	1	1	0
51	3	3	3	3	3	2
Total	21	23	22	16	24	14
Family	Polysaccharide Lyases
4	0	0	0	1	1	1
7	0	0	0	1	1	0
9	2	2	2	1	1	1
Total	2	2	2	3	3	2
Family	Carbohydrate Esterases
1	1	2	2	0	0	0
4	0	1	1	1	1	1
7	1	1	1	1	1	0
9	1	1	1	1	1	1
Total	3	5	5	3	3	2
Family	Carbohydrate-Binding Modules
13	2	2	2	0	0	0
20	1	1	1	0	0	0
26	2	2	2	0	1	2
32	0	0	0	1	0	0
34	1	1	1	0	0	0
41	5	5	5	0	4	4
48	3	3	3	1	1	1
50	1	1	2	1	1	1
61	1	1	1	1	0	0
65	1	1	1	0	0	0
66	2	2	2	0	0	0
Total	19	19	20	4	7	8

## Sheet: Sheet2
Protein Name	Family	Reference Accession
GALLO_0162	CBM13,GH5	CBI12654.1	putative mannanase
GALLO_1577	CBM13,PL9	CBI14068.1	pectate lyase
GALLO_0753	CBM34,GH13	CBI13245.1	alpha amylase, neopullulanase
GALLO_1462	CBM41,CBM41,GH13,CBM41,CBM41,CBM48,GH13	CBI13953.1	putative pullulanase
GALLO_0781	CBM41,CBM48,GH13	CBI13273.1	putative pullulanase
GALLO_0782	CBM48,GH13	CBI13274.1	putative glycogen branching enzyme
GALLO_2244	CBM50	CBI14735.1	conserved hypothetical secreted protein/peptidoglycan binding
GALLO_0112	CBM66,GH32,CBM66	CBI12604.1	putative extracellular fructan hydrolase
GALLO_0515	CE1	CBI13007.1
GALLO_0171	CE7	CBI12663.1
GALLO_0390 (NagA)	CE9	CBI12882.1
GALLO_0155	GH1	CBI12647.1
GALLO_0186	GH1	CBI12678.1
GALLO_0406	GH1	CBI12898.1
GALLO_0917	GH1	CBI13409.1
GALLO_1003	GH1	CBI13495.1
GALLO_1022	GH1	CBI13514.1
GALLO_1049	GH1	CBI13541.1
GALLO_1201	GH1	CBI13693.1
GALLO_1217	GH1	CBI13709.1
GALLO_1619	GH1	CBI14110.1
GALLO_1851	GH1	CBI14342.1
GALLO_0195	GH13	CBI12687.1
GALLO_0196	GH13	CBI12688.1
GALLO_1043	GH13	CBI13535.1
GALLO_2174	GH13	CBI14665.1
GALLO_0757	GH13,CBM20	CBI13249.1
GALLO_1632 (AmyE)	GH13,CBM26,CBM26	CBI14123.1
GALLO_1040	GH23	CBI13532.1
GALLO_1690	GH23	CBI14181.1
GALLO_1368	GH25	CBI13860.1
GALLO_1518	GH25	CBI14009.1
GALLO_1596	GH3	CBI14087.1
GALLO_1597	GH3	CBI14088.1
GALLO_1893	GH32	CBI14384.1
GALLO_0167	GH36	CBI12659.1
GALLO_0191	GH36	CBI12683.1
GALLO_0961	GH38	CBI13453.1
GALLO_0330	GH5,CBM65	CBI12822.1
GALLO_0189	GH53,CBM61	CBI12681.1
GALLO_1055 (GtfA)	GH70	CBI13547.1
GALLO_1057 (GtfB)	GH70	CBI13549.1
GALLO_0240	GH73	CBI12732.1
GALLO_0740	GH73	CBI13232.1
GALLO_1307	GH73	CBI13799.1
GALLO_1397	GH77	CBI13889.1
GALLO_1053	GT1	CBI13545.1
GALLO_0365	GT2	CBI12857.1
GALLO_0366	GT2	CBI12858.1
GALLO_0951 (CpsI)	GT2	CBI13443.1
GALLO_1116	GT2	CBI13608.1
GALLO_1371	GT2	CBI13863.1
GALLO_1376	GT2	CBI13868.1
GALLO_1379	GT2	CBI13871.1
GALLO_0600 (MurG)	GT28	CBI13092.1
GALLO_0786	GT35	CBI13278.1
GALLO_1396	GT35	CBI13888.1
GALLO_0723	GT4	CBI13215.1
GALLO_0949 (CpsF)	GT4	CBI13441.1
GALLO_1380	GT4	CBI13872.1
GALLO_1580	GT4	CBI14071.1
GALLO_1581	GT4	CBI14072.1
GALLO_0785	GT5	CBI13277.1
GALLO_0083	GT51	CBI12575.1	penicillin-binding protein
GALLO_0130 (PbpF)	GT51	CBI12622.1	penicillin-binding protein 2C
GALLO_0479 (PonA)	GT51	CBI12971.1
GALLO_1008	GT8	CBI13500.1
GALLO_1578	PL9	CBI14069.1
