# Supplementary material for: Comparative genomics of the dairy isolate Streptococcus macedonicus ACA-DC 198 against related members of the Streptococcus bovis/Streptococcus equinus complex
Source: BMC Genomics. 2014 Apr 8;15:272. doi: 10.1186/1471-2164-15-272 (PMC4051162; doi:10.1186/1471-2164-15-272)
Supplement: Additional file 7: Table S4 — Genes within each integrated GI of Streptococcus macedonicus ACA-DC 198 as determined by IslandViewer. [file 1471-2164-15-272-S7.XLS]

## Sheet: Sheet1
Table S4. Genes within each integrated GI of Streptococcus macedonicus ACA-DC 198 as determined by IslandViewer
Genomic island 1 (genomic coordinates: 157,111-165,360)
locus_tag	gene name	product
SMA_0156	rgg	Positive transcriptional regulator, MutR family
SMA_0157	aspC	Aspartate aminotransferase
SMA_0158		hypothetical protein
SMA_0159		hypothetical protein
SMA_0160	bacD	phosphoribosylglycinamide synthetase
SMA_0161		major facilitator superfamily protein
SMA_0162		hypothetical protein
SMA_0163		hypothetical protein
Genomic island 2 (genomic coordinates: 257,611-284,803)
locus_tag	gene name	product
SMA_0256	rpsI	30S ribosomal protein S9
SMA_0257		Integrase
SMA_0258		pseudo
SMA_0259		methylase
SMA_0260		type II restriction endonuclease
SMA_0261		pseudo
SMA_0262	yobI	DNA-binding protein
SMA_0263	recG	ATP-dependent DNA helicase RecG
SMA_0264		hypothetical protein
SMA_0265		hypothetical protein
SMA_0266	nisX1	transposase TnpA
SMA_0267		Negative transcriptional regulator-copper transport operon
SMA_0268		pseudo
SMA_0269		Copper chaperone
SMA_0270	copB	lead, cadmium, zinc and mercury transporting ATPase
SMA_0271		Cadmium resistance protein
SMA_0272		Cadmium efflux system accessory protein
SMA_0273		hypothetical protein
SMA_0274		hypothetical protein
SMA_rRNA_10		16S ribosomal RNA
SMA_tRNA_43		tRNA-Ala
SMA_rRNA_11		23S ribosomal RNA
SMA_rRNA_12		5S RNA
SMA_tRNA_44		tRNA-Asn
SMA_0275		Competence-specific sigma factor ComX
SMA_0276		ACT domain containing transcriptional regulator
Genomic island 3 (genomic coordinates: 304,084-318,785)
locus_tag	gene name	product
SMA_0295	fba	Fructose-bisphosphate aldolase class II
SMA_0296		pseudo
SMA_0297		hypothetical protein
SMA_0298		hypothetical protein
SMA_0299	cbbX	AAA ATPase
SMA_0300		2-haloalkanoic acid dehalogenase
SMA_0301		hypothetical protein
SMA_0302		transposase
SMA_0303		pseudo
SMA_0304		putative transcriptional regulator
SMA_0305	zosA	lead, cadmium, zinc and mercury transporting ATPase
SMA_0306		ring-infected erythrocyte surface antigen precursor
SMA_0307		pseudo
SMA_0308		transposase
SMA_0309	cadC	Cadmium efflux system accessory protein
SMA_0310	cadA	Cadmium-transporting ATPase
Genomic island 4 (genomic coordinates: 322,380-338.882)
locus_tag	gene name	product
SMA_0312		hypothetical protein
SMA_0313		General stress protein, Gls24 family
SMA_0314		hypothetical protein
SMA_0315		hypothetical protein
SMA_0316		hypothetical protein
SMA_0317		67 kDa myosin-cross-reactive antigen family protein
SMA_0318		hypothetical protein
SMA_0319		Integrase
SMA_0320		pseudo
SMA_0321	tra905	IS1191, transposase, IS256 family
SMA_0322		acetyltransferase
SMA_0323		lysine decarboxylase family protein
SMA_0324	opuCD	Osmotically activated L-carnitine/choline ABC transporter permease OpuCD
SMA_0325	opuBC	Osmotically activated L-carnitine/choline ABC transporter substrate-binding protein OpuCC
SMA_0326	opuCB	Osmotically activated L-carnitine/choline ABC transporter permease OpuCB
SMA_0327	opuCA	Osmotically activated L-carnitine/choline ABC transporter ATP-binding protein OpuCA
SMA_0328		pseudo
SMA_0329	tra905	IS1191, transposase, IS256 family
SMA_tRNA_46		tRNA-Thr
SMA_0330	rpmB	50S ribosomal protein L28
Genomic island 5 (genomic coordinates: 494,471-508,508)
locus_tag	gene name	product
SMA_0479		maturase-related protein
SMA_0480		Hypothetical protein
SMA_0481	cadA	cadmium-transporting ATPase
SMA_0482		Copper chaperone
SMA_0483		hypothetical protein
SMA_0484	flp	CarD family transcriptional regulator
SMA_0485		hypothetical protein
SMA_0486		transposase
SMA_0487		hypothetical protein
SMA_0488	flp	CarD family transcriptional regulator
SMA_0489	nrdI	ribonucleotide reduction protein NrdI
SMA_0490	nrdE	ribonucleotide reductase of class Ib (aerobic) subunit alpha
SMA_0491	nrdF	ribonucleotide reductase of class Ib (aerobic) subunit beta
SMA_0492	tpx	thiol peroxidase, Tpx-type
SMA_0493	nrdF	ribonucleotide reductase of class Ib (aerobic) subunit beta
SMA_0494		pseudo
SMA_0495	pat	phosphinothricin N-acetyltransferase
Genomic island 6 (genomic coordinates: 854,534-867,242)
locus_tag	gene name	product
SMA_0862		alpha-D-GlcNAc alpha-1,2-L-rhamnosyltransferase
SMA_0863		glycosyltransferase
SMA_0864		Receptor polysaccharide phosphotransferase wefC
SMA_0865		pseudo
SMA_0866		pseudo
SMA_0867	epsF	glycosyltransferase
SMA_0868	yefJ	family 2 glycosyl transferase
SMA_0869		hypothetical protein
SMA_0870		membrane protein involved in the export of O-antigen, teichoic acid lipoteichoic acids
SMA_0871	rfaG	group 1 glycosyl transferase
SMA_0872		IS1167, transposase, ISL3 family, truncated
SMA_0873	tnpA	transposase, IS204/IS1001/IS1096/IS1165
SMA_0874		pseudo
SMA_0875		dTDP-4-dehydrorhamnose reductase
Genomic island 7 (genomic coordinates: 966,945-972,269)
locus_tag	gene name	product
SMA_0980		hypothetical protein
SMA_0981		pseudo
SMA_0982	tnpA	transposase, IS204/IS1001/IS1096/IS1165
SMA_0983		hypothetical protein
SMA_0984		FtsK/SpoIIIE family
SMA_0985		hypothetical protein
SMA_0986	repB	Replication protein RepB
SMA_0987		hypothetical protein
Genomic island 8 (genomic coordinates: 1,118,999-1,126,639)
locus_tag	gene name	product
SMA_1148		hypothetical protein
SMA_1149		pseudo
SMA_1150		IS1191, transposase, IS256 family
SMA_1151		IS1191, transposase, IS256 family
SMA_1152		pseudo
SMA_1153	int	phage integrase family site-specific recombinase
SMA_1154		hypothetical protein
SMA_1155		hypothetical protein
SMA_1156	lacX	LacX protein
SMA_1157	lacG2	6-phospho-beta-galactosidase
Genomic island 9 (genomic coordinates: 1,131,932-1,143,216)
locus_tag	gene name	product
SMA_1164	glcK	glucokinase
SMA_1165	lacR	Lactose phosphotransferase system repressor
SMA_1166		2-haloalkanoic acid dehalogenase
SMA_1167		pseudo
SMA_1168		hypothetical protein
SMA_1169		hypothetical protein
SMA_1170	int	Integrase
SMA_1171		hypothetical protein
SMA_1172		Replication protein RepB
SMA_1173		hypothetical protein
SMA_1174	rplL	50S ribosomal protein L7/L12
SMA_1175	rplJ	50S ribosomal protein L10
SMA_1176		pseudo
SMA_1177		hypothetical protein
Genomic island 10 (genomic coordinates: 1,323,105-1,331,773)
locus_tag	gene name	product
SMA_1350		amino acid ABC transporter ATP-binding protein
SMA_1351		transposase
SMA_1352		transposase
SMA_1353		pseudo
SMA_1354	copB	lead, cadmium, zinc and mercury transporting ATPase
SMA_1355		transcriptional regulator
SMA_1356		Universal stress protein family
SMA_1357	mntH	manganese transport protein MntH
SMA_1358		pseudo
SMA_1359		transposase
SMA_1360	ybbL	YbbL ABC transporter ATP-binding protein
SMA_1361	ybbM	YbbM seven transmembrane helix protein
Genomic island 11 (genomic coordinates: 1,333,624-1,404,506)
locus_tag	gene name	product
SMA_1365		ISSth1, transposase (orf1), IS3 family
SMA_1366		hypothetical protein
SMA_1367		putative transposase
SMA_1368		pseudo
SMA_1369		hypothetical protein
SMA_1370		pseudo
SMA_1371		hypothetical protein
SMA_1372		Site-specific recombinase
SMA_1373		hypothetical protein
SMA_1374	mcdG	putative peptide antibiotic resistance ABC transporter
SMA_1375	mcdE	putative peptide antibiotic resistance ABC transporter
SMA_1376	mcdF	putative peptide antibiotic resistance ABC transporter
SMA_1377	mcdT	putative ABC transporter
SMA_1378	mcdM	putative lantibiotic modifying protein
SMA_1379	mcdA1	putative type-A lantibiotic
SMA_1380	mcdA2	Lantibiotic macedocin
SMA_1381	mcdA	Lantibiotic macedocin
SMA_1382	tnp	IS1191, transposase, IS256 family
SMA_1383	mcdR	putative response regulator
SMA_1384	mcdK	putative histidine kinase
SMA_1385		putative relaxase
SMA_1386		hypothetical protein
SMA_1387		hypothetical protein
SMA_1388		hypothetical protein
SMA_1389		Pleiotropic regulator of exopolysaccharide synthesis, competence and biofilm formation Ftr, XRE family
SMA_1390		hypothetical protein
SMA_1391		ImpB/MucB/SamB family protein
SMA_1392		hypothetical protein
SMA_1393		hypothetical protein
SMA_1394		hypothetical protein
SMA_1395		hypothetical protein
SMA_1396		hypothetical protein
SMA_1397		hypothetical protein
SMA_1398		hypothetical protein
SMA_1399		hypothetical protein
SMA_1400		thioredoxin domain-containing protein
SMA_1401		hypothetical protein
SMA_1402		Salavaricin two-component response regulator
SMA_1403		two-component sensor histidine kinase
SMA_1404		hypothetical protein
SMA_1405		hypothetical protein
SMA_1406	bcrA	Bacitracin transport ATP-binding protein BcrA
SMA_1407		multidrug ABC transporter ATPase/permease
SMA_1408		Lantibiotic mersacidin modifying enzyme
SMA_1409		Columbicin A-like bacteriocin peptide
SMA_1410		hypothetical protein
SMA_1411		hypothetical protein
SMA_1412		SNF2 family protein
SMA_1413		hypothetical protein
SMA_1414		hypothetical protein
SMA_1415		Agglutinin receptor
SMA_1416		hypothetical protein
SMA_1417		abortive infection protein AbiGII
SMA_1418		abortive infection protein AbiGI
SMA_1419		hypothetical protein
SMA_1420		trsE-like protein
SMA_1421		hypothetical protein
SMA_1422		hypothetical protein
SMA_1423		hypothetical protein
SMA_1424		hypothetical protein
SMA_1425		hypothetical protein
SMA_1426		hypothetical protein
SMA_1427		hypothetical protein
SMA_1428		hypothetical protein
SMA_1429		hypothetical protein
SMA_1430		Modification methylase HgiDII
SMA_1431		hypothetical protein
SMA_1432		hypothetical protein
SMA_1433		hypothetical protein
Genomic island 12 (genomic coordinates: 1,672,105-1,678,692)
locus_tag	gene name	product
SMA_1724	greA	transcription elongation factor GreA
SMA_1725		Protein YceG like
SMA_1726		pseudo
SMA_1727		pseudo
SMA_1728		transposase and inactivated derivative
SMA_1729		hypothetical protein
SMA_1730		Degenerate transposase
SMA_1731		IS66 family element, Orf1
SMA_1732		putative arylalkylamine n-acetyltransferase
SMA_1733	tnpA	transposase, IS204/IS1001/IS1096/IS1165
Genomic island 13 (genomic coordinates: 1,848,944-1,858,214)
locus_tag	gene name	product
SMA_1909		hypothetical protein
SMA_1910		Histidine kinase of the competence regulon ComD
SMA_1911		Response regulator of the competence regulon ComE
SMA_1912		BlpS protein
SMA_1913	nisX1	transposase
SMA_1914		transposase
SMA_1915		hypothetical protein
SMA_1916		pseudo
SMA_1917		Multidrug-efflux transporter
SMA_1918		MccB-like protein
SMA_1919		IS1191, transposase, IS256 family
SMA_1920		hypothetical protein
SMA_1921		Bacteriocin-like peptide J BlpJ
Genomic island 14 (genomic coordinates: 1,903,303-1,943,768)
locus_tag	gene name	product
SMA_1968		hypothetical protein
SMA_1969	copA	lead, cadmium, zinc and mercury transporting ATPase
SMA_1970		hypothetical protein
SMA_1971		Negative transcriptional regulator-copper transport operon
SMA_1972		pseudo
SMA_1973		hypothetical protein
SMA_1974		pseudo
SMA_1975	nisX1	transposase
SMA_1976		transposase
SMA_1977	ltrBE1	tn5252, relaxase
SMA_1978		hypothetical protein
SMA_1979		pseudo
SMA_1980		hypothetical protein
SMA_1981		maturase-related protein
SMA_1982	ubiB	Ubiquinone biosynthesis monooxygenase UbiB
SMA_1983		hypothetical protein
SMA_1984		hypothetical protein
SMA_1985		IS1381, transposase OrfA
SMA_1986		pseudo
SMA_1987		pseudo
SMA_1988		transposase
SMA_1989		pseudo
SMA_1990		hypothetical protein
SMA_1991	nisX1	transposase
SMA_1992		hypothetical protein
SMA_1993		hypothetical protein
SMA_1994		hypothetical protein
SMA_1995		hypothetical protein
SMA_1996		pseudo
SMA_1997		hypothetical protein
SMA_1998		Resolvase
