# Supplementary material for: Comparative genomics of the dairy isolate Streptococcus macedonicus ACA-DC 198 against related members of the Streptococcus bovis/Streptococcus equinus complex
Source: BMC Genomics. 2014 Apr 8;15:272. doi: 10.1186/1471-2164-15-272 (PMC4051162; doi:10.1186/1471-2164-15-272)
Supplement: Additional file 8: Table S5 — The singleton genes of Streptococcus macedonicus ACA-DC 198 calculated against the other members of the Streptococcus bovis/Streptococcus equinus complex (SBSEC) using the EDGAR software. The singleton genes of S. macedonicus were calculated twice, taking or not into account the genome of S. infantarius. Thus, genes shared only by S. macedonicus and S. infantarius among the SBSEC members also appear in the table. [file 1471-2164-15-272-S8.XLS]

## Sheet: Sheet1
Table S5. The singleton genes of Streptococcus macedonicus ACA-DC 198 calculated against the other members of the Streptococcus bovis/Streptococcus equinus complex using the EDGAR software
locus_taga	gene name	product
SMA_0156 (Sinf_0147)	rgg	Positive transcriptional regulator, MutR family
SMA_0157	aspC	Aspartate aminotransferase
SMA_0158		Hypothetical protein
SMA_0159		Hypothetical protein
SMA_0160 (Sinf_0149)	bacD	Phosphoribosylglycinamide synthetase, ATP-grasp (A) domain protein
SMA_0161 (Sinf_0150)		Major facilitator superfamily MFS_1
SMA_0162 (Sinf_0151)		Hypothetical protein
SMA_0163 (Sinf_0153)		Hypothetical protein
SMA_0169		Hypothetical protein
SMA_0259 (Sinf_0889)		Methylase
SMA_0260 (Sinf_0890)		Type II restriction endonuclease
SMA_0261p		Hypothetical protein
SMA_0263	recG	ATP-dependent DNA helicase RecG
SMA_0264		Hypothetical protein
SMA_0269 (Sinf_0238)		Copper chaperone
SMA_0270 (Sinf_0252p)	copB	Lead, cadmium, zinc and mercury transporting ATPase; Copper-translocating P-type ATPase
SMA_0271 (Sinf_0253)		Cadmium resistance protein
SMA_0272 (Sinf_0254)		Cadmium efflux system accessory protein
SMA_0273 (Sinf_0255)		Hypothetical protein
SMA_0274 (Sinf_0256)		Hypothetical protein
SMA_0296p		Hypothetical protein
SMA_0297		Hypothetical protein
SMA_0298		Hypothetical protein
SMA_0299	cbbX	AAA+ class-like ATPase
SMA_0300		2-haloalkanoic acid dehalogenase
SMA_0301		Hypothetical protein
SMA_0303p	usp45	Secreted antigen GbpB/SagA/PcsB, putative peptidoglycan hydrolase
SMA_0304		putative transcriptional regulator
SMA_0305	zosA	Lead, cadmium, zinc and mercury transporting ATPase; Copper-translocating P-type ATPase
SMA_0306		Ring-infected erythrocyte surface antigen precursor
SMA_0307p		Hypothetical protein
SMA_0309	cadC	Cadmium efflux system accessory protein
SMA_0310	cadA	Cadmium-transporting ATPase
SMA_0313 (Sinf_1926)		General stress protein, Gls24 family
SMA_0314		Hypothetical protein
SMA_0315 (Sinf_1925)		Hypothetical protein
SMA_0318		Hypothetical protein
SMA_0322		Acetyltransferase
SMA_0324	opuCD	Osmotically activated L-carnitine/choline ABC transporter, permease protein OpuCD
SMA_0325	opuBC	Osmotically activated L-carnitine/choline ABC transporter, substrate-binding protein OpuCC
SMA_0326	opuCB	Osmotically activated L-carnitine/choline ABC transporter, permease protein OpuCB
SMA_0327	opuCA	Osmotically activated L-carnitine/choline ABC transporter, ATP-binding protein OpuCA
SMA_0328p	ybhE	6-phosphogluconolactonase
SMA_0478		Hypothetical protein
SMA_0481 (Sinf_0940)	cadA	Probable cadmium-transporting ATPase
SMA_0482		Copper chaperone
SMA_0483		Hypothetical protein
SMA_0484	flp	Transcriptional regulator, Crp/Fnr family
SMA_0485		Hypothetical protein
SMA_0487		Hypothetical protein
SMA_0488	flp	Transcriptional regulator, Crp/Fnr family
SMA_0489	nrdI	Ribonucleotide reduction protein NrdI
SMA_0491	nrdF	Ribonucleotide reductase of class Ib (aerobic), beta subunit
SMA_0688p		Hypothetical protein
SMA_0761		Glycine/D-amino acid oxidases family
SMA_0837		Hypothetical protein
SMA_0839		ABC transporter permease component
SMA_0852		Hypothetical protein
SMA_0853p		Hypothetical protein
SMA_0860p		Hypothetical protein
SMA_0861 (Sinf_0727)	glf	UDP-galactopyranose mutase
SMA_0863		Glycosyltransferase
SMA_0864		Receptor polysaccharide phosphotransferase wefC
SMA_0865p		Capsular polysaccharide biosynthesis protein, putative
SMA_0866p	epsF	Hypothetical protein
SMA_0867	epsF	Glycosyltransferase
SMA_0868	yefJ	Glycosyl transferase, family 2
SMA_0869		Hypothetical protein
SMA_0870		Membrane protein involved in the export of O-antigen, teichoic acid lipoteichoic acids
SMA_0871	rfaG	Glycosyl transferase, group 1
SMA_0909p		Hypothetical protein
SMA_0912 (Sinf_1053)		Rhodanese domain protein, Firmicutes subgroup
SMA_0946		Hypothetical protein
SMA_0947p		Hypothetical membrane protein
SMA_0955p		Hypothetical protein
SMA_0978		Type III restriction-modification system methylation subunit
SMA_0981p		Hypothetical protein
SMA_0994		Type I restriction-modification system, DNA-methyltransferase subunit M
SMA_0995		Type I restriction-modification system, specificity subunit S
SMA_0996	hsdR	Type I restriction-modification system, restriction subunit R
SMA_0998		Type I restriction-modification system, specificity subunit S
SMA_1067p		Hypothetical protein
SMA_1124p		Hypothetical protein
SMA_1149p		Hypothetical family
SMA_1166		2-haloalkanoic acid dehalogenase
SMA_1173		Hypothetical protein
SMA_1205p	res	Type III restriction-modification system enzyme, R subunit
SMA_1206p	mod	Type III restriction-modification system methylation subunit
SMA_1207p		Hypothetical protein
SMA_1208	hsdM	Type I restriction-modification system, DNA-methyltransferase subunit M
SMA_1209		Type I restriction-modification system, specificity subunit S
SMA_1210	hsdR	Type I restriction-modification system, restriction subunit R
SMA_1211		putative DNA binding protein HsdIA
SMA_1285		Hypothetical protein
SMA_1302		Glycosyltransferase
SMA_1303		Lipopolysaccharide biosynthesis protein
SMA_1305		putative CDP-glycosylpolyol phosphate:glycosylpolyol glycosylpolyolphosphotransferase
SMA_1306		Beta-1,3-glucosyltransferase
SMA_1307		Membrane protein
SMA_1308		Heteropolysaccharide repeat unit export protein
SMA_1309		Membrane protein
SMA_1310		Glycosyltransferase involved in cell wall biogenesis
SMA_1311		Glycosyl transferase, family 2
SMA_1312		Alpha-L-Rhaalpha-1,2-L-rhamnosyltransferase/alph a-L-Rhaalpha-1,3-L-rhamnosyltransferase
SMA_1353p		Branched-chain amino acid transport system carrier protein
SMA_1354	copB	Lead, cadmium, zinc and mercury transporting ATPase; Copper-translocating P-type ATPase
SMA_1355		Transcription regulator [contains diacylglycerol kinase catalytic domain]
SMA_1356		Universal stress protein family
SMA_1357	mntH	Manganese transport protein MntH
SMA_1360 (Sinf_1672)	ybbL	YbbL ABC transporter ATP-binding protein
SMA_1361 (Sinf_1671)	ybbM	YbbM seven transmembrane helix protein
SMA_1362p		Glycine betaine ABC transport system, glycine betaine-binding protein OpuAC
SMA_1363		Glycine betaine ABC transporter glycine betaine-binding protein
SMA_1366		Hypothetical protein
SMA_1368p		Predicted dehydrogenase or related protein
SMA_1369		Hypothetical protein
SMA_1370p		Hypothetical protein
SMA_1371		Hypothetical protein
SMA_1372		Site-specific recombinase
SMA_1373		Hypothetical protein
SMA_1374	mcdG	putative ABC transporter involved in peptide antibiotic resistance, similar to ScnG
SMA_1375	mcdE	putative ABC transporter involved in peptide antibiotic resistance, similar to ScnE
SMA_1376	mcdF	putative ABC transporter involved in peptide antibiotic resistance, similar to ScnF
SMA_1377	mcdT	putative ABC transporter, cleavage of the leader peptide and export of mature macedocin, similar to ScnT
SMA_1378	mcdM	putative lantibiotic modifying enzyme, similar to ScnM
SMA_1379	mcdA1	putative type-A lantibiotic, similar to ScnA1
SMA_1380	mcdA2	Lantibiotic macedocin precursor
SMA_1381	mcdA	Lantibiotic macedocin precursor
SMA_1383	mcdR	putative response regulator, similar to ScnR
SMA_1384	mcdK	putative histidine kinase, similar to ScnK
SMA_1388		Hypothetical protein
SMA_1390 (Sinf_0921)		Hypothetical protein
SMA_1391 (Sinf_0922)		ImpB/MucB/SamB family protein
SMA_1392 (Sinf_0887)		Hypothetical protein
SMA_1393 (Sinf_0923)		Hypothetical protein
SMA_1394		Hypothetical protein
SMA_1395		Hypothetical protein
SMA_1401		Hypothetical protein
SMA_1402		Salavaricin two-component response regulator
SMA_1403		Possible two-component sensor histidine kinase
SMA_1404		Hypothetical protein
SMA_1405		Hypothetical protein
SMA_1406	bcrA	Bacitracin transport ATP-binding protein BcrA
SMA_1407		ABC-type multidrug transport system, ATPase and permease component
SMA_1408		Lantibiotic mersacidin modifying enzyme
SMA_1409		Columbicin A-like bacteriocin peptide
SMA_1410		Hypothetical protein
SMA_1416		Hypothetical protein
SMA_1417		Abortive infection protein AbiGII
SMA_1418		Abortive infection protein AbiGI
SMA_1427		Hypothetical protein
SMA_1431 (Sinf_0943)		Hypothetical protein
SMA_1434p		Hypothetical protein
SMA_1564 (Sinf_1399)		NUDIX family hydrolase
SMA_1600p		Hypothetical protein
SMA_1634		Hypothetical protein
SMA_1685 (Sinf_1509)		Hypothetical protein
SMA_1729		Hypothetical protein
SMA_1769		Hypothetical protein
SMA_1783p		Hypothetical protein
SMA_1787		Hypothetical protein
SMA_1824		Glycosyltransferase
SMA_1918		MccB-like protein
SMA_1925 (Sinf_1724)		Hypothetical protein
SMA_1965 (Sinf_0239)	copB	Lead, cadmium, zinc and mercury transporting ATPase; Copper-translocating P-type ATPase
SMA_1972p		Type I restriction-modification system, restriction subunit R
SMA_1973		Hypothetical protein
SMA_1974p		Arsenical-resistance protein ACR3
SMA_1980		Hypothetical protein
SMA_1986p		Hypothetical protein
SMA_1990		Hypothetical protein
SMA_1997 (Sinf_1783)		Hypothetical protein
SMA_2023 (Sinf_1806)		Hypothetical protein
SMA_2025 (Sinf_1808)		Hypothetical protein
SMA_2044 (Sinf_1669)		Magnesium transporter, CorA family
SMA_2045		Hypothetical protein
SMA_2060		Hypothetical protein
SMA_2061		Prophage Lp1 protein 6
SMA_2062		Hypothetical protein
SMA_2063		Hypothetical protein
SMA_2079		Hypothetical protein
SMA_2081p		Hypothetical protein
SMA_2136p		Hypothetical protein
SMA_2138		Hypothetical protein
SMA_2139		Hypothetical protein
SMA_2140		General stress protein, Gls24 family
SMA_2172		Phage protein
SMA_2173p		Hypothetical protein
SMA_2176p		Hypothetical protein
SMA_2177		Inegral membrane protein
SMA_2178		Transcriptional regulator, GntR family
SMA_2179p		D-mannonate oxidoreductase
alocus_tag of S. macedonicus ACA-DC 198 and of S. infantarius CJ18 the latter into parenthesis
ppseudogene
